# Supplementary material for: Alternative isoform expression of key thermogenic genes in human beige adipocytes
Source: Front Endocrinol (Lausanne). 2024 May 24;15:1395750. doi: 10.3389/fendo.2024.1395750 (PMC11163967; doi:10.3389/fendo.2024.1395750)
Supplement: Supplementary file 3 [file Table_4.xlsx]

## Sheet: any_and_all_donor_DGE
Geneid	gene_name	description	Length	gene_biotype	logFC.s1	logFC.s2	logFC.s3	logFC.s4	logFC.s5	logFC.s6	AveExpr	F	all.donors.P.Value	all.subjects.adj.P.Val	all.donors.AvelogFC	P.Value.s1	adj.P.Val.s1	AveExpr.s1	P.Value.s2	adj.P.Val.s2	AveExpr.s2	P.Value.s3	adj.P.Val.s3	AveExpr.s3	P.Value.s4	adj.P.Val.s4	AveExpr.s4	P.Value.s5	adj.P.Val.s5	AveExpr.s5	P.Value.s6	adj.P.Val.s6	AveExpr.s6
ENSG00000153283	CD96	CD96 molecule	5621	protein_coding	4.43736	5.41184	5.16137	5.02728	4.24622	4.01689	1.95791	466.032	1.14454e-26	2.06715e-22	4.71683	1.40953e-18	2.54576e-14	1.95791	3.54494e-20	6.40252e-16	1.95791	8.44378e-20	1.52503e-15	1.95791	4.23592e-18	7.65049e-14	1.95791	3.7717e-17	1.70302e-13	1.95791	2.09534e-16	9.46099e-13	1.95791
ENSG00000185640	KRT79	keratin 79	2560	protein_coding	4.25356	4.6673	5.1379	5.18233	4.96093	4.21008	3.7245	441.526	2.41356e-26	2.17957e-22	4.73535	1.02936e-17	6.19707e-14	3.7245	2.78954e-18	2.19132e-14	3.7245	1.7905e-19	1.61691e-15	3.7245	1.13312e-17	1.02326e-13	3.7245	9.55163e-19	1.72512e-14	3.7245	1.0024e-16	6.03478e-13	3.7245
ENSG00000135447	PPP1R1A	protein phosphatase 1 regulatory inhibitor subunit 1A	3984	protein_coding	2.81539	3.42783	3.28052	2.93662	3.30762	2.82006	5.16435	333.199	1.14438e-24	6.88955e-21	3.09801	4.0052e-16	1.80845e-12	5.16435	3.63986e-18	2.19132e-14	5.16435	1.1782e-17	7.09316e-14	5.16435	7.70371e-14	1.73921e-10	5.16435	1.53631e-17	9.50491e-14	5.16435	2.43119e-15	5.48872e-12	5.16435
ENSG00000123360	PDE1B	phosphodiesterase 1B	7367	protein_coding	4.01127	2.89267	3.8942	3.93389	4.07475	3.98257	5.10946	326.362	1.55429e-24	7.018e-21	3.79823	9.06444e-18	6.19707e-14	5.10946	5.69972e-14	2.85952e-11	5.10946	3.14759e-17	1.42122e-13	5.10946	8.32944e-15	3.00876e-11	5.10946	1.5788e-17	9.50491e-14	5.10946	7.2202e-17	6.03478e-13	5.10946
ENSG00000162877	PM20D1	peptidase M20 domain containing 1	2611	protein_coding	4.91268	6.02711	5.98582	6.09976	5.61584	6.36216	2.74731	308.817	3.32183e-24	1.19991e-20	5.8339	3.77776e-15	1.3646e-11	2.74731	1.05053e-16	3.02351e-13	2.74731	8.12165e-17	2.00457e-13	2.74731	9.6681e-16	5.82052e-12	2.74731	1.05838e-15	3.18589e-12	2.74731	6.18463e-17	6.03478e-13	2.74731
ENSG00000234688	AL049749.1	novel transcript	632	lncRNA	3.79567	5.34877	5.40027	4.31228	4.63316	4.07828	-0.740169	243.129	8.49171e-23	2.55615e-19	4.59474	1.72836e-13	2.40122e-10	-0.740169	1.33924e-16	3.02351e-13	-0.740169	7.55828e-17	2.00457e-13	-0.740169	4.50048e-13	4.33257e-10	-0.740169	9.63103e-15	1.93273e-11	-0.740169	2.41386e-13	2.0048e-10	-0.740169
ENSG00000120049	KCNIP2	potassium voltage-gated channel interacting protein 2	3397	protein_coding	2.46388	2.8485	3.00904	2.58416	3.0435	1.67305	5.25168	237.574	1.20904e-22	2.72956e-19	2.60369	1.66246e-14	4.74752e-11	5.25168	5.97956e-16	1.07997e-12	5.25168	1.5436e-16	3.09767e-13	5.25168	2.57136e-12	1.81537e-09	5.25168	1.85622e-16	6.70504e-13	5.25168	6.95074e-10	1.0043e-07	5.25168
ENSG00000174145	NWD2	NACHT and WD repeat domain containing 2	7800	protein_coding	3.91758	7.03374	6.95055	6.75127	4.36084	5.70246	-2.48182	238.78	1.12816e-22	2.72956e-19	5.78607	3.17031e-11	1.59053e-08	-2.48182	5.4554e-17	1.9706e-13	-2.48182	8.87909e-17	2.00457e-13	-2.48182	2.75505e-15	1.24397e-11	-2.48182	1.93559e-11	6.02737e-09	-2.48182	1.28956e-14	1.9409e-11	-2.48182
ENSG00000064763	FAR2	fatty acyl-CoA reductase 2	5411	protein_coding	3.51566	4.34224	3.88376	3.05512	3.57159	4.51397	4.37781	230.103	1.87087e-22	3.75442e-19	3.81372	2.78244e-14	6.28172e-11	4.37781	2.89769e-16	5.81503e-13	4.37781	4.42401e-15	4.99388e-12	4.37781	1.5413e-10	5.68111e-08	4.37781	6.12942e-14	6.51197e-11	4.37781	3.33299e-16	1.20394e-12	4.37781
ENSG00000114771	AADAC	arylacetamide deacetylase	1632	protein_coding	3.655	5.58763	5.34659	4.18295	5.04418	3.39473	0.632886	223.246	2.82791e-22	5.1075e-19	4.53518	1.12706e-12	9.25263e-10	0.632886	1.31805e-16	3.02351e-13	0.632886	2.83473e-16	5.11981e-13	0.632886	2.29445e-12	1.81537e-09	0.632886	3.27639e-15	7.39685e-12	0.632886	4.97711e-11	1.16065e-08	0.632886
ENSG00000125538	IL1B	interleukin 1 beta	3009	protein_coding	2.78753	3.02666	3.38579	3.30912	2.9848	2.79121	2.15823	219.47	3.44292e-22	5.18189e-19	3.04752	4.37086e-14	7.89422e-11	2.15823	1.63906e-14	1.09641e-11	2.15823	7.94082e-16	1.19516e-12	2.15823	8.94987e-14	1.79604e-10	2.15823	3.86017e-14	4.97989e-11	2.15823	2.67098e-13	2.0048e-10	2.15823
ENSG00000198794	SCAMP5	secretory carrier membrane protein 5	4862	protein_coding	2.4155	2.76047	2.87299	3.07724	2.96062	2.74436	5.28611	220.627	3.32204e-22	5.18189e-19	2.8052	2.06515e-13	2.57843e-10	5.28611	1.07015e-14	9.20382e-12	5.28611	4.13457e-15	4.99388e-12	5.28611	2.90756e-13	3.26834e-10	5.28611	3.08748e-15	7.39685e-12	5.28611	5.4476e-14	6.14932e-11	5.28611
ENSG00000089127	OAS1	2'-5'-oligoadenylate synthetase 1	4941	protein_coding	2.63246	2.71378	2.76522	2.96276	2.67537	2.8224	4.19357	216.083	4.4127e-22	5.6927e-19	2.762	1.84002e-14	4.74752e-11	4.19357	1.70759e-14	1.09666e-11	4.19357	9.73886e-15	9.77187e-12	4.19357	3.07634e-13	3.26834e-10	4.19357	3.71516e-14	4.97989e-11	4.19357	2.01263e-14	2.79616e-11	4.19357
ENSG00000140374	ETFA	electron transfer flavoprotein subunit alpha	5033	protein_coding	1.22435	1.93786	1.56403	1.62701	1.4022	1.74229	7.17548	214.287	4.34567e-22	5.6927e-19	1.58295	4.41637e-12	2.84871e-09	7.17548	4.62501e-17	1.9706e-13	7.17548	1.40734e-14	1.21038e-11	7.17548	3.31021e-12	2.21429e-09	7.17548	4.07597e-13	2.83139e-10	7.17548	5.16952e-15	1.03741e-11	7.17548
ENSG00000175445	LPL	lipoprotein lipase	4131	protein_coding	2.28871	2.61897	3.03149	2.24223	2.12931	1.96011	11.187	200.449	1.0824e-21	1.30328e-18	2.37847	7.40594e-14	1.21599e-10	11.187	2.0489e-15	2.84655e-12	11.187	6.61317e-17	2.00457e-13	11.187	7.97812e-11	3.60232e-08	11.187	9.71086e-13	5.38715e-10	11.187	1.85479e-11	5.31736e-09	11.187
ENSG00000167315	ACAA2	acetyl-CoA acyltransferase 2	4920	protein_coding	1.87892	2.33717	2.16423	2.05339	2.10728	2.11753	7.77423	197.968	1.28302e-21	1.44829e-18	2.10975	3.8585e-13	3.48442e-10	7.77423	1.47814e-15	2.22472e-12	7.77423	1.35411e-14	1.21038e-11	7.77423	2.99636e-11	1.63992e-08	7.77423	5.36851e-14	6.46405e-11	7.77423	1.35836e-13	1.36296e-10	7.77423
ENSG00000115425	PECR	peroxisomal trans-2-enoyl-CoA reductase	3196	protein_coding	1.4529	1.72009	1.89296	2.13034	1.62804	1.50849	5.76225	188.423	2.51826e-21	2.67543e-18	1.72214	2.13133e-12	1.53976e-09	5.76225	4.13263e-14	2.19527e-11	5.76225	4.36557e-15	4.99388e-12	5.76225	1.27801e-13	2.28139e-10	5.76225	3.02385e-13	2.27558e-10	5.76225	4.85795e-12	1.95867e-09	5.76225
ENSG00000106537	TSPAN13	tetraspanin 13	2004	protein_coding	2.13743	2.33715	2.36162	1.97848	2.36089	2.71416	4.81381	186.689	3.23033e-21	3.07068e-18	2.31495	3.39709e-13	3.27663e-10	4.81381	6.0328e-14	2.94482e-11	4.81381	4.6125e-14	3.22484e-11	4.81381	5.70073e-10	1.49219e-07	4.81381	7.3899e-14	7.41494e-11	4.81381	5.75582e-15	1.03956e-11	4.81381
ENSG00000144481	TRPM8	transient receptor potential cation channel subfamily M member 8	7928	protein_coding	3.36984	4.49589	4.20114	4.29683	3.6707	4.03912	1.21798	186.705	3.22671e-21	3.07068e-18	4.01225	2.11106e-12	1.53976e-09	1.21798	7.12721e-15	7.35896e-12	1.21798	2.79841e-14	2.14166e-11	1.21798	4.55782e-13	4.33257e-10	1.21798	1.68043e-12	8.11788e-10	1.21798	2.18091e-13	2.0048e-10	1.21798
ENSG00000007314	SCN4A	sodium voltage-gated channel alpha subunit 4	8243	protein_coding	3.97874	5.33801	5.77185	5.7172	5.54795	5.07682	2.01103	184.094	3.90709e-21	3.5283e-18	5.23843	2.62988e-11	1.35709e-08	2.01103	1.23641e-13	5.1932e-11	2.01103	1.17392e-14	1.1159e-11	2.01103	2.13496e-13	2.96612e-10	2.01103	8.13629e-14	7.73418e-11	2.01103	9.45667e-13	5.17566e-10	2.01103
ENSG00000233574	AL020994.3	novel transcript	274	lncRNA	4.18958	4.31138	4.74593	5.05316	4.87349	3.79205	-1.2388	179.406	5.54572e-21	4.76958e-18	4.49426	3.381e-13	3.27663e-10	-1.2388	6.28889e-13	1.86203e-10	-1.2388	4.64236e-14	3.22484e-11	-1.2388	2.30157e-13	2.96919e-10	-1.2388	5.97227e-14	6.51197e-11	-1.2388	2.1597e-11	6.00097e-09	-1.2388
ENSG00000087299	L2HGDH	L-2-hydroxyglutarate dehydrogenase	6560	protein_coding	1.60713	1.96125	2.37322	1.47904	1.86445	1.9508	4.0459	175.144	6.81465e-21	5.35128e-18	1.87265	5.01396e-12	3.01857e-09	4.0459	7.94697e-14	3.77711e-11	4.0459	6.09773e-16	1.00119e-12	4.0459	5.61831e-09	8.38614e-07	4.0459	3.95327e-13	2.83139e-10	4.0459	2.88015e-13	2.0048e-10	4.0459
ENSG00000135114	OASL	2'-5'-oligoadenylate synthetase like	3517	protein_coding	3.19508	4.81983	4.01986	4.24692	3.99207	4.02894	1.55167	177.098	6.61115e-21	5.35128e-18	4.05045	1.79442e-11	9.53209e-09	1.55167	3.39803e-15	4.3837e-12	1.55167	2.16987e-13	1.15265e-10	1.55167	1.49877e-12	1.35346e-09	1.55167	5.93386e-13	3.96931e-10	1.55167	6.08195e-13	3.66154e-10	1.55167
ENSG00000103723	AP3B2	adaptor related protein complex 3 subunit beta 2	11074	protein_coding	1.72772	1.79171	2.06736	2.60502	1.74525	1.74857	4.96772	173.278	7.96023e-21	5.9904e-18	1.9476	1.50117e-12	1.17881e-09	4.96772	9.03185e-13	2.47158e-10	4.96772	2.8459e-14	2.14166e-11	4.96772	3.45508e-14	8.9146e-11	4.96772	2.65639e-12	1.18218e-09	4.96772	6.17924e-12	2.37454e-09	4.96772
ENSG00000138796	HADH	hydroxyacyl-CoA dehydrogenase	12086	protein_coding	1.54305	1.81291	1.73516	2.0318	1.64661	2.18289	7.98615	171.322	9.20049e-21	6.6468e-18	1.8254	5.34044e-12	3.11141e-09	7.98615	9.77748e-14	4.36384e-11	7.98615	3.76012e-13	1.65638e-10	7.98615	5.212e-12	3.36193e-09	7.98615	2.68364e-12	1.18218e-09	7.98615	7.61463e-15	1.25025e-11	7.98615
ENSG00000254965	C1DP5	C1D nuclear receptor corepressor pseudogene 5	383	processed_pseudogene	2.6552	3.23119	3.13931	4.43609	2.77815	4.36506	1.15533	170.233	1.13e-20	7.84957e-18	3.43417	3.75313e-11	1.83204e-08	1.15533	1.20975e-12	3.07737e-10	1.15533	1.85739e-12	5.68583e-10	1.15533	1.87563e-14	5.64595e-11	1.15533	6.26452e-11	1.61083e-08	1.15533	1.70859e-15	4.4084e-12	1.15533
ENSG00000101049	SGK2	serum/glucocorticoid regulated kinase 2	5140	protein_coding	3.12854	3.63477	3.10749	2.29383	3.04421	3.24626	2.51029	169.46	1.20188e-20	8.0397e-18	3.07585	1.03935e-13	1.5643e-10	2.51029	7.33411e-15	7.35896e-12	2.51029	2.78626e-13	1.36007e-10	2.51029	9.33414e-09	1.24877e-06	2.51029	9.08358e-13	5.29221e-10	2.51029	2.65418e-13	2.0048e-10	2.51029
ENSG00000165409	TSHR	thyroid stimulating hormone receptor	9909	protein_coding	3.35354	4.33469	3.34136	3.20607	3.44368	2.96238	2.93416	168.911	1.25591e-20	8.10104e-18	3.44029	2.84562e-13	3.21217e-10	2.93416	1.45877e-15	2.22472e-12	2.93416	7.11355e-13	2.83344e-10	2.93416	8.30046e-11	3.65645e-08	2.93416	6.89915e-13	4.4502e-10	2.93416	3.06039e-11	7.6769e-09	2.93416
ENSG00000166689	PLEKHA7	pleckstrin homology domain containing A7	10978	protein_coding	3.02578	3.0615	4.10026	3.80902	3.77063	3.27888	2.0319	167.91	1.36132e-20	8.47822e-18	3.50768	4.8654e-12	3.01857e-09	2.0319	1.11138e-11	1.84153e-09	2.0319	7.94046e-15	8.43604e-12	2.0319	1.88635e-12	1.62235e-09	2.0319	1.36411e-13	1.231e-10	2.0319	4.7918e-12	1.95867e-09	2.0319
ENSG00000143171	RXRG	retinoid X receptor gamma	2691	protein_coding	2.81919	4.09656	3.4167	2.96489	3.29311	3.37427	2.5256	159.652	2.6941e-20	1.62194e-17	3.32745	1.40257e-11	7.67629e-09	2.5256	5.0853e-15	5.74035e-12	2.5256	3.52921e-13	1.63439e-10	2.5256	3.74745e-10	1.09166e-07	2.5256	1.70799e-12	8.11788e-10	2.5256	1.27524e-12	6.39783e-10	2.5256
ENSG00000082074	FYB1	FYN binding protein 1	8853	protein_coding	2.95378	3.35834	3.19844	2.40199	2.47833	3.20675	3.36802	155.741	3.76713e-20	2.19478e-17	2.93294	3.44699e-13	3.27663e-10	3.36802	3.76442e-14	2.12466e-11	3.36802	1.04235e-13	6.49167e-11	3.36802	4.119e-09	6.90133e-07	3.36802	7.20525e-11	1.78266e-08	3.36802	2.88604e-13	2.0048e-10	3.36802
ENSG00000123243	ITIH5	inter-alpha-trypsin inhibitor heavy chain 5	14628	protein_coding	3.11642	2.13839	2.84512	3.8442	2.25664	2.94098	8.35171	154.249	4.29064e-20	2.42167e-17	2.85696	3.80704e-14	7.63989e-11	8.35171	1.9561e-10	1.82109e-08	8.35171	3.62241e-13	1.63561e-10	8.35171	2.10415e-13	2.96612e-10	8.35171	1.43813e-10	3.04394e-08	8.35171	1.05656e-12	5.61253e-10	8.35171
ENSG00000138678	GPAT3	glycerol-3-phosphate acyltransferase 3	3623	protein_coding	2.10741	3.979	4.22242	3.26384	3.09339	2.46204	3.63874	152.751	4.89503e-20	2.67906e-17	3.18802	7.95454e-09	1.22562e-06	3.63874	9.86899e-15	8.91219e-12	3.63874	1.89141e-15	2.62775e-12	3.63874	7.63009e-11	3.53351e-08	3.63874	6.50896e-12	2.39915e-09	3.63874	1.54287e-09	1.76366e-07	3.63874
ENSG00000259916	AL845331.2	putative aquaporin-7-like protein 3	1044	protein_coding	4.7152	4.67323	4.67684	3.7478	5.59265	3.76701	0.0752416	151.989	5.23714e-20	2.782e-17	4.52879	2.14144e-13	2.57843e-10	0.0752416	1.06235e-12	2.82165e-10	0.0752416	7.56265e-13	2.90615e-10	0.0752416	1.59886e-09	3.28147e-07	0.0752416	2.51235e-14	4.12505e-11	0.0752416	2.85507e-10	5.38083e-08	0.0752416
ENSG00000124743	KLHL31	kelch like family member 31	5776	protein_coding	2.56093	4.09658	4.45274	4.5386	3.91934	4.92834	1.20762	151.435	5.5019e-20	2.83914e-17	4.08276	1.31467e-08	1.7459e-06	1.20762	1.57515e-12	3.84444e-10	1.20762	1.58341e-13	8.66604e-11	1.20762	2.56669e-12	1.81537e-09	1.20762	7.42448e-12	2.62928e-09	1.20762	3.99471e-14	5.15346e-11	1.20762
ENSG00000103150	MLYCD	malonyl-CoA decarboxylase	16792	protein_coding	1.53733	2.00739	2.23022	2.06457	2.25087	2.1343	4.80992	150.618	5.82495e-20	2.92234e-17	2.03745	3.97113e-10	1.17578e-07	4.80992	1.42485e-12	3.5742e-10	4.80992	1.13372e-13	6.82538e-11	4.80992	1.53547e-10	5.68111e-08	4.80992	1.43132e-13	1.231e-10	4.80992	1.23705e-12	6.38353e-10	4.80992
ENSG00000131730	CKMT2	creatine kinase, mitochondrial 2	2702	protein_coding	2.57585	2.63034	2.66571	3.3275	2.73195	2.68631	4.70206	146.672	8.46802e-20	4.13354e-17	2.76961	3.44191e-12	2.39094e-09	4.70206	3.44878e-12	7.50463e-10	4.70206	2.44647e-12	7.12674e-10	4.70206	2.61334e-12	1.81537e-09	4.70206	2.17043e-12	1.00513e-09	4.70206	6.99789e-12	2.52778e-09	4.70206
ENSG00000171503	ETFDH	electron transfer flavoprotein dehydrogenase	4493	protein_coding	1.32582	1.84749	1.75121	1.58424	1.40045	1.70121	6.79177	144.598	9.17664e-20	4.36156e-17	1.60174	8.12382e-11	3.18966e-08	6.79177	3.1369e-14	1.8276e-11	6.79177	1.46339e-13	8.52589e-11	6.79177	6.13462e-10	1.58282e-07	6.79177	5.0592e-11	1.34374e-08	6.79177	1.46337e-12	7.14322e-10	6.79177
ENSG00000112294	ALDH5A1	aldehyde dehydrogenase 5 family member A1	6047	protein_coding	1.60232	2.8488	2.66441	1.90604	1.99737	1.93971	2.93373	144.06	1.02668e-19	4.63571e-17	2.15977	1.20743e-09	2.86939e-07	2.93373	4.20287e-15	5.06054e-12	2.93373	1.85558e-14	1.52335e-11	2.93373	3.26249e-09	5.72076e-07	2.93373	3.04307e-11	9.00998e-09	2.93373	9.63154e-11	2.14759e-08	2.93373
ENSG00000182134	TDRKH	tudor and KH domain containing	5092	protein_coding	1.33464	2.08398	1.92823	2.60805	1.58548	2.09589	1.94996	143.616	1.00627e-19	4.63571e-17	1.93938	3.25013e-09	5.87006e-07	1.94996	3.2003e-13	1.07038e-10	1.94996	1.71912e-12	5.54446e-10	1.94996	1.38947e-13	2.28139e-10	1.94996	2.49638e-10	4.54089e-08	1.94996	7.09301e-13	4.13248e-10	1.94996
ENSG00000135953	MFSD9	major facilitator superfamily domain containing 9	5577	protein_coding	0.932162	1.16858	1.40599	1.36603	1.32621	1.48332	4.27575	138.319	1.67184e-19	7.36468e-17	1.28038	1.83492e-09	3.99283e-07	4.27575	2.11802e-11	3.06028e-09	4.27575	2.57185e-13	1.29028e-10	4.27575	1.05871e-10	4.55271e-08	4.27575	1.60935e-12	8.07402e-10	4.27575	2.7014e-13	2.0048e-10	4.27575
ENSG00000099282	TSPAN15	tetraspanin 15	2651	protein_coding	2.51489	2.03739	3.12625	3.19975	3.66682	2.96931	2.94053	137.693	1.98318e-19	8.52816e-17	2.91907	6.11566e-11	2.64884e-08	2.94053	1.17543e-08	4.71763e-07	2.94053	8.53034e-13	3.14421e-10	2.94053	2.95318e-11	1.63992e-08	2.94053	3.47354e-14	4.97989e-11	2.94053	7.76991e-12	2.64778e-09	2.94053
ENSG00000085265	FCN1	ficolin 1	7588	protein_coding	4.26057	4.26119	4.56104	5.6466	3.68708	4.26926	0.82102	135.838	2.3801e-19	9.87916e-17	4.44762	3.78512e-12	2.53197e-09	0.82102	1.43576e-11	2.35739e-09	0.82102	2.15314e-12	6.37507e-10	0.82102	2.53872e-13	3.05679e-10	0.82102	5.87514e-10	9.06931e-08	0.82102	2.84057e-11	7.22584e-09	0.82102
ENSG00000137274	BPHL	biphenyl hydrolase like	5780	protein_coding	1.11798	1.7478	1.37744	1.48719	1.71145	1.51547	4.35268	134.635	2.40675e-19	9.87916e-17	1.49289	1.59979e-09	3.56713e-07	4.35268	9.90628e-14	4.36384e-11	4.35268	2.53464e-11	4.97589e-09	4.35268	7.30431e-10	1.83227e-07	4.35268	2.4272e-13	1.90598e-10	4.35268	1.00628e-11	3.30444e-09	4.35268
ENSG00000151498	ACAD8	acyl-CoA dehydrogenase family member 8	7174	protein_coding	0.890147	1.12666	1.44353	1.19924	1.66234	1.38641	5.05613	133.879	2.59661e-19	1.01951e-16	1.28472	1.12182e-08	1.5234e-06	5.05613	1.04975e-10	1.08915e-08	5.05613	3.52918e-13	1.63439e-10	5.05613	5.04904e-09	7.98342e-07	5.05613	1.8113e-14	3.27139e-11	5.05613	3.69381e-12	1.71061e-09	5.05613
ENSG00000278535	DHRS11	dehydrogenase/reductase 11	5379	protein_coding	1.50531	1.79313	1.82697	1.91537	2.07165	1.7589	4.13837	134.164	2.58626e-19	1.01951e-16	1.81189	1.53282e-10	5.3239e-08	4.13837	5.09098e-12	1.02165e-09	4.13837	3.01943e-12	8.38984e-10	4.13837	1.5747e-10	5.68813e-08	4.13837	2.41064e-13	1.90598e-10	4.13837	2.43418e-11	6.51342e-09	4.13837
ENSG00000104763	ASAH1	N-acylsphingosine amidohydrolase 1	15378	protein_coding	0.867952	1.67903	1.44695	1.27477	1.14217	1.54701	8.29803	130.805	3.55142e-19	1.36473e-16	1.32631	3.94842e-08	4.33035e-06	8.29803	1.42794e-14	1.02628e-11	8.29803	7.21655e-13	2.83344e-10	8.29803	4.33439e-09	7.11667e-07	8.29803	3.25911e-10	5.71484e-08	8.29803	7.38658e-13	4.16903e-10	8.29803
ENSG00000178537	SLC25A20	solute carrier family 25 member 20	1898	protein_coding	1.4686	1.72507	1.69458	1.81445	1.70363	1.74386	6.18864	127.153	5.38502e-19	2.02623e-16	1.6917	9.75765e-11	3.67152e-08	6.18864	2.56527e-12	5.93991e-10	6.18864	4.62989e-12	1.19229e-09	6.18864	3.37341e-10	1.02329e-07	6.18864	7.01032e-12	2.53227e-09	6.18864	1.06316e-11	3.42889e-09	6.18864
ENSG00000224614	TNK2-AS1	TNK2 antisense RNA 1	2838	lncRNA	3.66893	4.61066	4.75845	4.41946	5.02959	3.71439	-0.466081	127.082	5.82468e-19	2.14693e-16	4.36691	2.07527e-10	6.5757e-08	-0.466081	4.23389e-12	8.89166e-10	-0.466081	1.51586e-12	5.16564e-10	-0.466081	1.47075e-10	5.68111e-08	-0.466081	9.84309e-13	5.38715e-10	-0.466081	9.99194e-10	1.29224e-07	-0.466081
ENSG00000065325	GLP2R	glucagon like peptide 2 receptor	5696	protein_coding	1.79634	3.04522	2.5099	1.79881	2.58578	2.38569	1.17434	124.224	7.11411e-19	2.56976e-16	2.35362	2.94004e-09	5.64894e-07	1.17434	4.13178e-14	2.19527e-11	1.17434	3.55118e-12	9.57281e-10	1.17434	1.82617e-07	1.28541e-05	1.17434	3.22072e-12	1.35278e-09	1.17434	3.18329e-11	7.8758e-09	1.17434
ENSG00000131943	C19orf12	chromosome 19 open reading frame 12	5378	protein_coding	1.48686	1.69115	2.00748	2.38608	2.00933	2.10474	6.96726	124.082	8.02368e-19	2.84149e-16	1.94761	1.94671e-09	4.05664e-07	6.96726	1.1571e-10	1.16102e-08	6.96726	2.93831e-12	8.292e-10	6.96726	2.56662e-11	1.49535e-08	6.96726	5.3059e-12	2.07126e-09	6.96726	4.88013e-12	1.95867e-09	6.96726
ENSG00000119686	FLVCR2	feline leukemia virus subgroup C cellular receptor family member 2	4910	protein_coding	1.81954	2.7958	2.27788	2.2005	2.16115	2.35333	4.07381	123.789	8.28185e-19	2.87651e-16	2.26804	8.18478e-10	2.11179e-07	4.07381	8.18192e-14	3.78907e-11	4.07381	9.52012e-12	2.17649e-09	4.07381	2.12981e-09	4.0491e-07	4.07381	4.98851e-11	1.34374e-08	4.07381	1.43445e-11	4.4903e-09	4.07381
ENSG00000158445	KCNB1	potassium voltage-gated channel subfamily B member 1	17725	protein_coding	2.04949	2.63431	2.52416	2.06983	2.02983	2.00877	5.69556	122.687	9.33632e-19	3.18157e-16	2.2194	5.2227e-11	2.48229e-08	5.69556	1.74829e-13	7.01686e-11	5.69556	5.45053e-13	2.34386e-10	5.69556	1.10428e-08	1.43485e-06	5.69556	1.27356e-10	2.73831e-08	5.69556	4.00851e-10	6.76615e-08	5.69556
ENSG00000070601	FRMPD1	FERM and PDZ domain containing 1	5913	protein_coding	2.24872	4.17662	3.35696	3.96672	4.17724	3.36401	-0.454056	121.836	1.02488e-18	3.42784e-16	3.54838	1.08359e-07	9.64072e-06	-0.454056	5.32706e-13	1.65883e-10	-0.454056	6.61408e-11	1.021e-08	-0.454056	5.07993e-11	2.62139e-08	-0.454056	9.023e-13	5.29221e-10	-0.454056	1.56619e-10	3.28918e-08	-0.454056
ENSG00000133401	PDZD2	PDZ domain containing 2	15922	protein_coding	2.18487	2.24487	2.67423	2.70866	2.05174	2.95418	5.17039	121.657	1.04528e-18	3.43252e-16	2.46976	9.50648e-11	3.65312e-08	5.17039	7.07153e-11	7.93285e-09	5.17039	1.32207e-12	4.59192e-10	5.17039	2.30183e-10	7.56185e-08	5.17039	7.656e-10	1.11512e-07	5.17039	4.87852e-13	3.26337e-10	5.17039
ENSG00000172840	PDP2	pyruvate dehyrogenase phosphatase catalytic subunit 2	8215	protein_coding	1.24479	1.93297	1.8499	1.1603	1.3476	0.919736	6.39897	120.053	1.12564e-18	3.63039e-16	1.40921	3.91334e-10	1.17578e-07	6.39897	1.34915e-14	1.02628e-11	6.39897	4.93483e-14	3.30103e-11	6.39897	3.0104e-07	1.79565e-05	6.39897	1.44941e-10	3.04394e-08	6.39897	5.68922e-07	1.90636e-05	6.39897
ENSG00000140873	ADAMTS18	ADAM metallopeptidase with thrombospondin type 1 motif 18	6598	protein_coding	3.37522	2.9651	3.0437	3.21663	2.87245	2.69585	1.75031	115.471	2.1005e-18	6.65565e-16	3.02816	8.70959e-13	7.49066e-10	1.75031	4.61564e-11	5.63264e-09	1.75031	2.10567e-11	4.17917e-09	1.75031	2.51515e-10	8.11182e-08	1.75031	1.46754e-10	3.04659e-08	1.75031	7.58115e-10	1.07814e-07	1.75031
ENSG00000279964	AC009949.1	TEC	1830	TEC	3.60927	5.43369	6.1383	5.91822	5.47609	5.74069	-1.89222	111.826	3.22349e-18	1.00378e-15	5.38604	8.40136e-08	8.02841e-06	-1.89222	4.75255e-11	5.76079e-09	-1.89222	3.24121e-12	8.86962e-10	-1.89222	6.39662e-11	3.20915e-08	-1.89222	9.66127e-11	2.23687e-08	-1.89222	1.46448e-11	4.4903e-09	-1.89222
ENSG00000071073	MGAT4A	alpha-1,3-mannosyl-glycoprotein 4-beta-N-acetylglucosaminyltransferase A	9636	protein_coding	2.43852	3.26893	3.15338	3.34579	1.6771	2.11092	0.550075	110.38	3.72201e-18	1.13383e-15	2.66577	1.90473e-10	6.25478e-08	0.550075	5.72632e-13	1.72372e-10	0.550075	1.10046e-12	3.97508e-10	0.550075	1.80726e-11	1.08803e-08	0.550075	8.31062e-07	2.8161e-05	0.550075	1.76054e-08	1.2642e-06	0.550075
ENSG00000162735	PEX19	peroxisomal biogenesis factor 19	4461	protein_coding	1.11163	1.82158	1.52616	1.29235	1.47145	1.31954	7.26407	109.704	3.76667e-18	1.13383e-15	1.42378	7.24349e-09	1.1278e-06	7.26407	1.0392e-13	4.46882e-11	7.26407	8.98638e-12	2.08081e-09	7.26407	7.38971e-08	6.44761e-06	7.26407	4.01352e-11	1.13263e-08	7.26407	9.75054e-10	1.27612e-07	7.26407
ENSG00000221963	APOL6	apolipoprotein L6	10065	protein_coding	1.29035	2.17299	2.28705	1.22082	1.60094	1.6368	8.37186	109.36	4.18093e-18	1.22045e-15	1.70149	2.11715e-08	2.60122e-06	8.37186	1.9165e-13	7.36466e-11	8.37186	7.39895e-14	4.77259e-11	8.37186	6.20953e-06	0.000174689	8.37186	5.54108e-10	8.77873e-08	8.37186	7.92233e-10	1.10066e-07	8.37186
ENSG00000287401	AC034139.1	novel transcript, antisense to STBD1and FAM47E	1889	lncRNA	3.16541	3.70705	3.69381	2.66088	3.16316	3.56756	-1.02615	109.423	4.18959e-18	1.22045e-15	3.32631	7.14163e-11	2.86633e-08	-1.02615	5.45008e-12	1.06993e-09	-1.02615	4.83124e-12	1.2119e-09	-1.02615	1.26431e-07	9.88515e-06	-1.02615	3.12593e-10	5.53504e-08	-1.02615	2.71372e-11	7.00179e-09	-1.02615
ENSG00000104325	DECR1	2,4-dienoyl-CoA reductase 1	5048	protein_coding	1.26918	2.11735	1.54054	1.31396	1.50516	1.29268	7.54847	108.318	4.46488e-18	1.28e-15	1.50648	2.1269e-09	4.36521e-07	7.54847	1.4774e-14	1.02628e-11	7.54847	3.71762e-11	6.38828e-09	7.54847	2.05572e-07	1.38304e-05	7.54847	1.21725e-10	2.68107e-08	7.54847	6.60144e-09	5.85664e-07	7.54847
ENSG00000120437	ACAT2	acetyl-CoA acetyltransferase 2	2639	protein_coding	1.33493	1.83542	1.50604	1.83511	1.33478	1.28574	6.65506	107.841	4.80056e-18	1.35473e-15	1.52201	5.28786e-10	1.49225e-07	6.65506	3.61861e-13	1.18829e-10	6.65506	4.45294e-11	7.24546e-09	6.65506	1.87397e-10	6.38601e-08	6.65506	1.08389e-09	1.48305e-07	6.65506	5.30677e-09	4.96937e-07	6.65506
ENSG00000223382	LINC01778	long intergenic non-protein coding RNA 1778	2111	lncRNA	2.95631	4.03722	2.95898	2.48835	3.7889	2.88123	-0.638508	107.659	5.25585e-18	1.4604e-15	3.18517	1.97053e-10	6.35531e-08	-0.638508	4.16556e-13	1.3199e-10	-0.638508	4.05053e-10	4.78148e-08	-0.638508	3.05209e-07	1.80734e-05	-0.638508	3.09724e-12	1.33189e-09	-0.638508	1.70044e-09	1.91948e-07	-0.638508
ENSG00000066583	ISOC1	isochorismatase domain containing 1	1942	protein_coding	1.26919	1.43909	1.58523	1.17984	1.37548	1.29499	4.93244	106.492	5.60345e-18	1.53339e-15	1.35731	1.77196e-10	5.92653e-08	4.93244	1.46147e-11	2.36477e-09	4.93244	1.56474e-12	5.23346e-10	4.93244	1.31637e-07	1.0117e-05	4.93244	6.33269e-11	1.61083e-08	4.93244	5.50082e-10	8.65321e-08	4.93244
ENSG00000079739	PGM1	phosphoglucomutase 1	4077	protein_coding	0.78102	1.3835	0.915868	1.09662	1.10046	1.34142	8.12475	105.94	6.00599e-18	1.61671e-15	1.10315	5.84176e-08	5.99478e-06	8.12475	2.09853e-13	7.89616e-11	8.12475	2.94803e-09	2.29501e-07	8.12475	1.56236e-08	1.93273e-06	8.12475	1.17895e-10	2.62876e-08	8.12475	2.83932e-12	1.3495e-09	8.12475
ENSG00000251448	AC063919.1	novel transcript	2614	lncRNA	2.23799	2.81284	3.44209	2.37731	3.21721	3.41043	2.33203	106.617	6.08696e-18	1.61671e-15	2.91631	1.05511e-08	1.46818e-06	2.33203	2.15535e-10	1.96605e-08	2.33203	1.85629e-12	5.68583e-10	2.33203	1.60397e-07	1.17777e-05	2.33203	1.70347e-11	5.59388e-09	2.33203	6.1173e-12	2.37454e-09	2.33203
ENSG00000168004	PLAAT5	phospholipase A and acyltransferase 5	3268	protein_coding	1.47494	1.71774	1.73792	1.74249	1.21693	0.971605	5.73836	104.735	7.13638e-18	1.86797e-15	1.47694	5.81793e-11	2.62694e-08	5.73836	1.99349e-12	4.80059e-10	5.73836	1.7169e-12	5.54446e-10	5.73836	4.95363e-10	1.33534e-07	5.73836	6.82045e-09	6.58738e-07	5.73836	8.97654e-07	2.74324e-05	5.73836
ENSG00000138029	HADHB	hydroxyacyl-CoA dehydrogenase trifunctional multienzyme complex subunit beta	4277	protein_coding	1.13182	2.21037	1.4451	1.40906	1.33887	1.54741	8.46683	104.286	7.40909e-18	1.91165e-15	1.51377	3.25349e-08	3.74276e-06	8.46683	8.64134e-15	8.21427e-12	8.46683	2.4861e-10	3.16207e-08	8.46683	8.87932e-08	7.39258e-06	8.46683	2.45397e-09	2.90038e-07	8.46683	2.51404e-10	5.04374e-08	8.46683
ENSG00000128268	MGAT3	mannosyl (beta-1,4-)-glycoprotein beta-1,4-N-acetylglucosaminyltransferase	5789	protein_coding	2.22725	2.07681	2.9183	3.33333	2.82181	2.4695	4.38813	104.55	7.89814e-18	2.00913e-15	2.64116	1.56343e-09	3.56713e-07	4.38813	1.06582e-08	4.37495e-07	4.38813	6.69038e-12	1.61113e-09	4.38813	4.4159e-11	2.34575e-08	4.38813	2.29448e-11	7.02385e-09	4.38813	8.29306e-10	1.11932e-07	4.38813
ENSG00000114054	PCCB	propionyl-CoA carboxylase subunit beta	7498	protein_coding	0.968807	1.28851	1.14966	1.35392	1.17325	1.22908	6.03203	103.451	8.24772e-18	2.01446e-15	1.19387	3.55251e-09	6.35267e-07	6.03203	7.48932e-12	1.39448e-09	6.03203	1.15237e-10	1.62601e-08	6.03203	8.63137e-10	2.02456e-07	6.03203	1.25304e-10	2.72665e-08	6.03203	1.05816e-10	2.33066e-08	6.03203
ENSG00000121769	FABP3	fatty acid binding protein 3	1398	protein_coding	3.23305	5.63638	2.74527	3.65062	3.6637	4.02227	4.72039	104.204	8.25371e-18	2.01446e-15	3.82522	2.44811e-09	4.91281e-07	4.72039	1.24195e-14	1.01958e-11	4.72039	9.0854e-08	3.90694e-06	4.72039	2.49306e-08	2.7624e-06	4.72039	4.33001e-10	7.24089e-08	4.72039	1.10957e-10	2.41444e-08	4.72039
ENSG00000181092	ADIPOQ	adiponectin, C1Q and collagen domain containing	4599	protein_coding	2.19349	2.88632	3.25185	2.17715	2.39624	1.94001	11.896	104.277	8.17673e-18	2.01446e-15	2.47418	1.13291e-09	2.80295e-07	11.896	2.02699e-12	4.81703e-10	11.896	1.5684e-13	8.66604e-11	11.896	2.83717e-07	1.73702e-05	11.896	3.57613e-10	6.15129e-08	11.896	6.17533e-08	3.31942e-06	11.896
ENSG00000270765	GAS2L2	growth arrest specific 2 like 2	3014	protein_coding	2.99452	3.35451	3.99218	5.1416	3.2162	4.22694	1.55525	103.025	9.60148e-18	2.31216e-15	3.82099	6.2149e-09	1.01124e-06	1.55525	1.78472e-09	1.09788e-07	1.55525	3.18862e-11	5.75897e-09	1.55525	2.42662e-12	1.81537e-09	1.55525	6.59054e-09	6.43415e-07	1.55525	2.39787e-11	6.51342e-09	1.55525
ENSG00000003147	ICA1	islet cell autoantigen 1	4883	protein_coding	1.46146	2.07381	1.56871	1.86897	1.39972	1.28393	3.93123	102.068	1.01877e-17	2.38961e-15	1.60943	4.71256e-10	1.3728e-07	3.93123	2.83874e-13	9.67368e-11	3.93123	1.5849e-10	2.15225e-08	3.93123	4.30218e-10	1.20455e-07	3.93123	2.66717e-09	3.06826e-07	3.93123	2.88309e-08	1.79557e-06	3.93123
ENSG00000117054	ACADM	acyl-CoA dehydrogenase medium chain	4783	protein_coding	1.22102	2.17992	1.81452	1.25664	1.31201	1.65178	7.29399	102.395	1.0061e-17	2.38961e-15	1.57265	2.08964e-08	2.585e-06	7.29399	4.80807e-14	2.4811e-11	7.29399	4.99814e-12	1.2366e-09	7.29399	1.59974e-06	6.16053e-05	7.29399	1.01933e-08	9.14375e-07	7.29399	1.91457e-10	3.97461e-08	7.29399
ENSG00000155629	PIK3AP1	phosphoinositide-3-kinase adaptor protein 1	5688	protein_coding	2.63706	3.05538	3.24781	3.99569	2.17813	2.81308	1.06382	102.244	1.06228e-17	2.45972e-15	2.98786	6.32984e-10	1.73217e-07	1.06382	6.53372e-11	7.51628e-09	1.06382	1.33662e-11	2.84007e-09	1.06382	5.58583e-12	3.47882e-09	1.06382	9.6278e-08	5.17883e-06	1.06382	8.19644e-10	1.11932e-07	1.06382
ENSG00000175567	UCP2	uncoupling protein 2	3171	protein_coding	2.20242	2.2841	2.48991	2.69223	2.5485	2.36137	6.33889	100.498	1.3353e-17	3.05277e-15	2.42976	5.08974e-10	1.45914e-07	6.33889	2.35311e-10	2.09357e-08	6.33889	4.1016e-11	6.77303e-09	6.33889	2.20973e-09	4.15729e-07	6.33889	3.94044e-11	1.12966e-08	6.33889	5.65643e-10	8.7317e-08	6.33889
ENSG00000196092	PAX5	paired box 5	9570	protein_coding	2.32856	2.61734	2.40096	3.08747	2.26836	3.1701	0.468072	100.066	1.37694e-17	3.10862e-15	2.64546	7.12478e-10	1.92061e-07	0.468072	1.33829e-10	1.30653e-08	0.468072	7.15656e-10	7.30252e-08	0.468072	1.5147e-10	5.68111e-08	0.468072	4.06161e-09	4.47297e-07	0.468072	3.94002e-12	1.71295e-09	0.468072
ENSG00000158571	PFKFB1	6-phosphofructo-2-kinase/fructose-2,6-biphosphatase 1	2168	protein_coding	1.93646	2.483	2.30791	1.72915	1.87461	1.76306	4.81975	99.8546	1.45405e-17	3.24217e-15	2.0157	2.27521e-10	7.08494e-08	4.81975	1.18513e-12	3.0578e-10	4.81975	6.48952e-12	1.58388e-09	4.81975	3.00136e-07	1.79565e-05	4.81975	9.70909e-10	1.34889e-07	4.81975	7.28443e-09	6.23527e-07	4.81975
ENSG00000129151	BBOX1	gamma-butyrobetaine hydroxylase 1	2464	protein_coding	3.0413	3.16424	2.8134	2.9237	2.18405	2.73326	4.27648	99.0294	1.62326e-17	3.57532e-15	2.80999	1.09555e-11	6.18336e-09	4.27648	8.14368e-12	1.45627e-09	4.27648	1.06081e-10	1.5086e-08	4.27648	4.12681e-09	6.90133e-07	4.27648	3.01963e-08	2.14715e-06	4.27648	5.84603e-10	8.9479e-08	4.27648
ENSG00000157184	CPT2	carnitine palmitoyltransferase 2	10089	protein_coding	1.19343	1.53212	1.43039	1.43948	1.47247	1.48299	5.08967	96.4815	2.10526e-17	4.52656e-15	1.42515	4.15682e-09	7.18993e-07	5.08967	2.51582e-11	3.54435e-09	5.08967	1.20552e-10	1.67713e-08	5.08967	1.6894e-08	2.06163e-06	5.08967	9.78421e-11	2.23687e-08	5.08967	1.97516e-10	4.05378e-08	5.08967
ENSG00000159164	SV2A	synaptic vesicle glycoprotein 2A	4786	protein_coding	2.43162	3.56173	3.81674	3.94338	4.09906	4.65189	4.19331	97.1588	2.09012e-17	4.52656e-15	3.75074	5.05996e-07	3.6702e-05	4.19331	5.9643e-10	4.45129e-08	4.19331	1.20717e-10	1.67713e-08	4.19331	3.90276e-09	6.6498e-07	4.19331	4.15348e-11	1.15409e-08	4.19331	3.98339e-12	1.71295e-09	4.19331
ENSG00000100335	MIEF1	mitochondrial elongation factor 1	7555	protein_coding	0.720443	1.19903	1.16603	1.27478	1.06535	1.27881	6.45782	96.3277	2.13173e-17	4.52955e-15	1.11741	5.95461e-07	4.18468e-05	6.45782	2.14314e-11	3.072e-09	6.45782	4.92166e-11	7.80721e-09	6.45782	1.94019e-09	3.85074e-07	6.45782	6.30137e-10	9.61599e-08	6.45782	2.61382e-11	6.84177e-09	6.45782
ENSG00000109424	UCP1	uncoupling protein 1	1621	protein_coding	4.44244	5.76445	4.92662	4.19014	7.16038	5.37776	0.0959219	96.8192	2.18938e-17	4.59796e-15	5.3103	4.17996e-09	7.18993e-07	0.0959219	6.95599e-11	7.88876e-09	0.0959219	1.40345e-09	1.25484e-07	0.0959219	1.99381e-07	1.36278e-05	0.0959219	8.68517e-13	5.29221e-10	0.0959219	6.57436e-10	9.6822e-08	0.0959219
ENSG00000143149	ALDH9A1	aldehyde dehydrogenase 9 family member A1	3308	protein_coding	0.846479	1.37768	1.09683	1.32502	0.833983	1.19143	8.37293	95.4743	2.39919e-17	4.98067e-15	1.1119	3.12522e-08	3.61824e-06	8.37293	7.21596e-13	2.03637e-10	8.37293	1.7687e-10	2.34886e-08	8.37293	8.75089e-10	2.02628e-07	8.37293	8.65545e-08	4.84594e-06	8.37293	1.23194e-10	2.64881e-08	8.37293
ENSG00000000938	FGR	FGR proto-oncogene, Src family tyrosine kinase	3382	protein_coding	1.91497	2.34971	2.88725	3.24139	2.88755	2.74426	2.95184	95.9233	2.47621e-17	5.02504e-15	2.67085	8.49351e-08	8.06325e-06	2.95184	3.34621e-09	1.79869e-07	2.95184	3.41827e-11	6.01559e-09	2.95184	1.50608e-10	5.68111e-08	2.95184	6.09736e-11	1.59601e-08	2.95184	2.75419e-10	5.29209e-08	2.95184
ENSG00000082684	SEMA5B	semaphorin 5B	8517	protein_coding	4.98353	1.69825	7.47466	4.87373	7.50517	5.7423	-2.49617	95.9345	2.47239e-17	5.02504e-15	5.37961	1.93993e-09	4.05664e-07	-2.49617	0.00815022	0.0272546	-2.49617	6.37605e-13	2.67809e-10	-2.49617	6.8305e-08	6.16828e-06	-2.49617	1.40286e-12	7.45207e-10	-2.49617	2.61296e-10	5.12964e-08	-2.49617
ENSG00000005187	ACSM3	acyl-CoA synthetase medium chain family member 3	7510	protein_coding	1.49881	3.23505	2.56313	2.24223	2.18089	3.84529	0.160922	94.6575	2.87699e-17	5.77348e-15	2.59423	5.73809e-06	0.000277101	0.160922	3.39535e-12	7.47845e-10	0.160922	5.1734e-10	5.59501e-08	0.160922	2.53309e-07	1.59408e-05	0.160922	2.35075e-08	1.75442e-06	0.160922	1.31794e-13	1.36296e-10	0.160922
ENSG00000084754	HADHA	hydroxyacyl-CoA dehydrogenase trifunctional multienzyme complex subunit alpha	4331	protein_coding	1.20307	2.02785	1.31123	1.29641	1.10146	1.17886	9.05295	93.9589	2.96689e-17	5.88845e-15	1.35315	3.11922e-09	5.72486e-07	9.05295	1.76087e-14	1.09666e-11	9.05295	5.87212e-10	6.16606e-08	9.05295	1.40201e-07	1.06842e-05	9.05295	3.81309e-08	2.58903e-06	9.05295	2.04535e-08	1.40402e-06	9.05295
ENSG00000124253	PCK1	phosphoenolpyruvate carboxykinase 1	6828	protein_coding	2.66192	3.1621	2.83978	3.19005	2.84101	2.93562	8.11115	94.4486	3.03979e-17	5.96757e-15	2.93841	9.88138e-10	2.47872e-07	8.11115	1.87793e-11	2.82644e-09	8.11115	2.59446e-10	3.27683e-08	8.11115	7.47186e-09	1.04612e-06	8.11115	4.67701e-10	7.61004e-08	8.11115	6.69668e-10	9.75393e-08	8.11115
ENSG00000245293	AC096564.1	novel transcript	6857	lncRNA	1.88973	2.21351	2.36854	1.70054	1.7882	1.61181	1.49822	93.7034	3.07602e-17	5.97376e-15	1.92872	2.57927e-10	7.89564e-08	1.49822	1.58373e-11	2.48729e-09	1.49822	2.82273e-12	8.09227e-10	1.49822	1.83945e-07	1.28769e-05	1.49822	2.34932e-09	2.82873e-07	1.49822	2.93351e-08	1.80328e-06	1.49822
ENSG00000137878	GCOM1	GRINL1A complex locus 1	10302	protein_coding	1.66077	1.72843	2.04088	2.1475	1.71227	1.71598	2.72583	93.7998	3.18158e-17	6.11303e-15	1.8343	9.34754e-10	2.37783e-07	2.72583	8.0426e-10	5.7188e-08	2.72583	1.78415e-11	3.58039e-09	2.72583	4.91203e-10	1.33534e-07	2.72583	1.34938e-09	1.77891e-07	2.72583	2.17181e-09	2.3488e-07	2.72583
ENSG00000198216	CACNA1E	calcium voltage-gated channel subunit alpha1 E	18271	protein_coding	3.12502	4.91883	3.48119	4.50291	2.86625	2.2955	-1.17712	93.8787	3.29312e-17	6.26075e-15	3.53162	2.65328e-09	5.20879e-07	-1.17712	2.83463e-13	9.67368e-11	-1.17712	5.99239e-10	6.25599e-08	-1.17712	6.58092e-11	3.21238e-08	-1.17712	5.52818e-08	3.45482e-06	-1.17712	2.93547e-06	6.9038e-05	-1.17712
ENSG00000185499	MUC1	mucin 1, cell surface associated	4717	protein_coding	-1.1647	-2.32242	-2.11748	-1.99486	-1.85844	-2.21828	2.20596	92.7158	3.54013e-17	6.66024e-15	-1.94603	3.28178e-06	0.000175229	2.20596	4.97113e-12	1.0088e-09	2.20596	3.26383e-11	5.83644e-09	2.20596	4.05412e-08	4.04539e-06	2.20596	6.33576e-10	9.61599e-08	2.20596	8.75716e-11	2.00206e-08	2.20596
ENSG00000255020	AF131216.3	novel transcript, antisense to TDH	1099	lncRNA	3.06251	4.92313	4.05958	4.14821	4.42671	3.96894	-2.19879	93.2712	3.5883e-17	6.68128e-15	4.09818	5.61437e-08	5.82765e-06	-2.19879	6.35544e-12	1.23425e-09	-2.19879	4.43074e-10	5.09705e-08	-2.19879	4.92378e-09	7.91554e-07	-2.19879	1.48892e-10	3.05584e-08	-2.19879	1.00883e-09	1.29224e-07	-2.19879
ENSG00000119471	HSDL2	hydroxysteroid dehydrogenase like 2	3307	protein_coding	1.468	2.14613	1.8404	1.31326	1.27543	1.51009	7.44006	92.8895	3.738e-17	6.88898e-15	1.59222	1.58167e-09	3.56713e-07	7.44006	2.69234e-13	9.53457e-11	7.44006	1.29485e-11	2.81762e-09	7.44006	1.92806e-06	7.14861e-05	7.44006	5.15837e-08	3.29206e-06	7.44006	4.07359e-09	4.08739e-07	7.44006
ENSG00000110042	DTX4	deltex E3 ubiquitin ligase 4	6433	protein_coding	1.4365	2.32471	2.25551	2.54129	1.92785	1.97452	4.63118	92.4349	4.04195e-17	7.3739e-15	2.07673	2.43974e-07	1.93264e-05	4.63118	2.02756e-11	2.97363e-09	4.63118	3.88563e-11	6.49799e-09	4.63118	4.33506e-10	1.20455e-07	4.63118	1.73574e-09	2.20769e-07	4.63118	2.20213e-09	2.35341e-07	4.63118
ENSG00000168792	ABHD15	abhydrolase domain containing 15	3492	protein_coding	0.925774	1.28062	1.49999	1.30724	1.52962	1.00101	5.04241	90.2983	5.02396e-17	9.07377e-15	1.25738	1.44003e-07	1.22681e-05	5.04241	2.878e-10	2.41766e-08	5.04241	8.64777e-12	2.02841e-09	5.04241	2.84378e-08	3.03914e-06	5.04241	8.65367e-12	3.00565e-09	5.04241	1.30069e-07	6.07022e-06	5.04241
ENSG00000101098	RIMS4	regulating synaptic membrane exocytosis 4	5206	protein_coding	2.21646	2.75064	3.21976	3.33737	2.92761	1.83242	2.72898	90.712	5.18216e-17	9.26683e-15	2.71404	1.66422e-08	2.14697e-06	2.72898	4.49431e-10	3.49878e-08	2.72898	1.15511e-11	2.5442e-09	2.72898	2.7529e-10	8.57242e-08	2.72898	1.76558e-10	3.50419e-08	2.72898	1.85934e-06	4.7769e-05	2.72898
ENSG00000010319	SEMA3G	semaphorin 3G	5047	protein_coding	2.38849	1.64129	2.58408	2.85595	2.84279	1.34955	6.42375	90.3648	5.45122e-17	9.55868e-15	2.27702	1.47249e-10	5.21463e-08	6.42375	2.53346e-07	5.46676e-06	6.42375	3.01315e-11	5.60448e-09	6.42375	1.06863e-09	2.38277e-07	6.42375	5.6823e-12	2.13808e-09	6.42375	1.86017e-05	0.000298106	6.42375
ENSG00000186532	SMYD4	SET and MYND domain containing 4	6798	protein_coding	0.809873	1.1942	1.32138	1.20649	1.35593	1.82039	4.49215	89.7804	5.42136e-17	9.55868e-15	1.28471	1.97418e-06	0.000115765	4.49215	2.1592e-09	1.29559e-07	4.49215	2.42522e-10	3.10651e-08	4.49215	1.60709e-07	1.17777e-05	4.49215	2.07133e-10	3.93793e-08	4.49215	5.82558e-13	3.62813e-10	4.49215
ENSG00000121691	CAT	catalase	3579	protein_coding	0.922573	1.23335	1.12324	1.31703	0.976541	1.04229	8.27632	89.4836	5.66422e-17	9.83668e-15	1.1025	8.38475e-09	1.25288e-06	8.27632	1.48005e-11	2.36477e-09	8.27632	1.58139e-10	2.15225e-08	8.27632	1.46381e-09	3.07417e-07	8.27632	5.91241e-09	5.89967e-07	8.27632	3.12513e-09	3.20699e-07	8.27632
ENSG00000214513	NOTO	notochord homeobox	2433	protein_coding	4.35552	6.33752	8.89527	6.37712	6.87639	6.71793	-3.25237	88.5398	7.13465e-17	1.22723e-14	6.59329	1.01174e-06	6.47982e-05	-3.25237	1.8527e-09	1.13046e-07	-3.25237	1.13665e-12	4.02531e-10	-3.25237	2.04358e-08	2.38065e-06	-3.25237	8.44153e-10	1.18188e-07	-3.25237	6.59382e-10	9.6822e-08	-3.25237
ENSG00000056998	GYG2	glycogenin 2	3621	protein_coding	1.13182	1.31432	1.35748	1.30595	1.23186	0.773741	7.42706	87.2069	7.96417e-17	1.35291e-14	1.18586	1.17898e-09	2.84655e-07	7.42706	4.17624e-11	5.16624e-09	7.42706	2.61904e-11	5.08629e-09	7.42706	1.54392e-08	1.92308e-06	7.42706	4.35471e-10	7.24089e-08	7.42706	4.65662e-06	0.000100964	7.42706
ENSG00000104490	NCALD	neurocalcin delta	8043	protein_coding	1.22047	1.77513	1.50291	1.21871	1.38027	1.84333	5.42487	87.6568	8.01512e-17	1.35291e-14	1.49014	2.28378e-08	2.76828e-06	5.42487	9.67334e-12	1.69621e-09	5.42487	4.20795e-10	4.93505e-08	5.42487	2.36452e-06	8.37366e-05	5.42487	3.82201e-09	4.23493e-07	5.42487	1.75378e-11	5.15101e-09	5.42487
ENSG00000107242	PIP5K1B	phosphatidylinositol-4-phosphate 5-kinase type 1 beta	6082	protein_coding	2.18197	3.1677	3.20961	3.15631	1.96953	2.2773	-0.88435	86.5908	8.74612e-17	1.46072e-14	2.6604	1.97843e-08	2.47945e-06	-0.88435	1.62757e-11	2.50501e-09	-0.88435	1.01914e-11	2.30084e-09	-0.88435	8.25903e-10	1.96271e-07	-0.88435	3.72132e-07	1.49357e-05	-0.88435	3.54989e-08	2.10903e-06	-0.88435
ENSG00000112972	HMGCS1	3-hydroxy-3-methylglutaryl-CoA synthase 1	6627	protein_coding	1.64283	2.34948	1.86751	1.69837	1.36803	1.40721	8.15138	87.1295	8.81559e-17	1.46072e-14	1.72224	1.36762e-09	3.20787e-07	8.15138	3.72996e-13	1.20298e-10	8.15138	9.78371e-11	1.42503e-08	8.15138	1.47698e-07	1.10231e-05	8.15138	1.00874e-07	5.37431e-06	8.15138	1.2265e-07	5.73883e-06	8.15138
ENSG00000134072	CAMK1	calcium/calmodulin dependent protein kinase I	2715	protein_coding	1.27733	1.41619	1.18419	1.58912	1.78649	1.32568	5.3635	86.6551	9.17251e-17	1.49247e-14	1.42983	3.9529e-09	6.93139e-07	5.3635	5.6077e-10	4.23769e-08	5.3635	2.25819e-08	1.25108e-06	5.3635	9.31205e-09	1.24877e-06	5.3635	5.39003e-12	2.07126e-09	5.3635	8.01693e-09	6.76606e-07	5.3635
ENSG00000196781	TLE1	TLE family member 1, transcriptional corepressor	5148	protein_coding	1.02516	0.932784	1.181	1.72938	1.41793	1.51648	5.1851	86.3077	9.13266e-17	1.49247e-14	1.30046	3.67564e-08	4.1491e-06	5.1851	2.54794e-07	5.49144e-06	5.1851	2.91585e-09	2.27979e-07	5.1851	1.65991e-10	5.76532e-08	5.1851	9.05504e-11	2.15188e-08	5.1851	4.85794e-11	1.15446e-08	5.1851
ENSG00000154016	GRAP	GRB2 related adaptor protein	3107	protein_coding	2.2852	2.50671	3.33252	3.07338	3.43289	3.7068	0.404179	86.7427	9.34754e-17	1.50737e-14	3.05625	1.05892e-07	9.46786e-06	0.404179	4.22677e-08	1.28302e-06	0.404179	1.01086e-10	1.46057e-08	0.404179	1.75628e-08	2.10067e-06	0.404179	1.00317e-10	2.26478e-08	0.404179	2.45232e-11	6.51342e-09	0.404179
ENSG00000158856	DMTN	dematin actin binding protein	4473	protein_coding	2.08395	3.38089	2.82622	2.63302	2.99092	2.34835	1.1333	86.5173	9.6733e-17	1.5461e-14	2.71056	7.37905e-08	7.34868e-06	1.1333	6.81737e-12	1.29609e-09	1.1333	3.06693e-10	3.79396e-08	1.1333	4.50101e-08	4.3942e-06	1.1333	1.64013e-10	3.29138e-08	1.1333	3.23361e-08	1.96194e-06	1.1333
ENSG00000124003	MOGAT1	monoacylglycerol O-acyltransferase 1	1176	protein_coding	2.33266	2.93458	3.29009	3.05121	2.30467	2.51467	2.49418	86.4406	9.78687e-17	1.55053e-14	2.73798	8.39371e-09	1.25288e-06	2.49418	1.60447e-10	1.52517e-08	2.49418	1.03759e-11	2.31356e-09	2.49418	2.44458e-09	4.46284e-07	2.49418	3.38109e-08	2.3477e-06	2.49418	8.27359e-09	6.9502e-07	2.49418
ENSG00000079459	FDFT1	farnesyl-diphosphate farnesyltransferase 1	5197	protein_coding	0.931811	1.45679	0.997793	1.74828	1.02765	1.29826	7.11204	85.3451	1.059e-16	1.66318e-14	1.24343	1.02908e-07	9.24687e-06	7.11204	8.65283e-12	1.53215e-09	7.11204	3.28634e-08	1.67668e-06	7.11204	6.80935e-11	3.23641e-08	7.11204	3.27203e-08	2.29055e-06	7.11204	6.0862e-10	9.23722e-08	7.11204
ENSG00000130940	CASZ1	castor zinc finger 1	11336	protein_coding	2.17364	1.96645	4.91395	4.53044	3.37584	4.09409	0.180257	84.7283	1.2734e-16	1.98003e-14	3.50907	4.63538e-06	0.000230704	0.180257	3.8813e-05	0.000355734	0.180257	8.21413e-13	3.09074e-10	0.180257	1.65127e-10	5.76532e-08	0.180257	6.52995e-09	6.40964e-07	0.180257	1.39906e-10	2.97275e-08	0.180257
ENSG00000135604	STX11	syntaxin 11	5504	protein_coding	1.666	2.93333	3.15412	2.4441	2.76695	2.71833	2.02862	84.6816	1.28268e-16	1.98003e-14	2.6138	2.36856e-06	0.000134948	2.02862	9.9634e-11	1.05852e-08	2.02862	1.64095e-11	3.33002e-09	2.02862	1.17047e-07	9.23141e-06	2.02862	5.43043e-10	8.67956e-08	2.02862	1.07321e-09	1.35547e-07	2.02862
ENSG00000113319	RASGRF2	Ras protein specific guanine nucleotide releasing factor 2	11032	protein_coding	1.63189	2.1132	2.72785	2.02761	1.43471	1.10321	2.39614	84.2306	1.35293e-16	2.07078e-14	1.83974	1.09547e-08	1.49888e-06	2.39614	9.80952e-11	1.04834e-08	2.39614	2.24955e-13	1.16083e-10	2.39614	1.28818e-08	1.62697e-06	2.39614	3.01294e-07	1.2718e-05	2.39614	2.66376e-05	0.000390188	2.39614
ENSG00000070159	PTPN3	protein tyrosine phosphatase non-receptor type 3	9995	protein_coding	1.41404	1.60059	1.75494	1.67524	1.24313	1.40273	2.78193	83.5284	1.40648e-16	2.12878e-14	1.51511	1.76631e-09	3.8904e-07	2.78193	2.4434e-10	2.14194e-08	2.78193	2.70608e-11	5.19942e-09	2.78193	6.36757e-09	9.20038e-07	2.78193	5.42513e-08	3.41405e-06	2.78193	9.22093e-09	7.60196e-07	2.78193
ENSG00000122694	GLIPR2	GLI pathogenesis related 2	3055	protein_coding	1.11649	0.865988	1.24371	1.88058	1.80684	1.54861	6.63734	83.7848	1.42618e-16	2.12878e-14	1.41037	6.21391e-08	6.34065e-06	6.63734	4.57633e-06	6.13609e-05	6.63734	9.03696e-09	5.72723e-07	6.63734	3.95325e-10	1.13333e-07	6.63734	5.01299e-12	2.01199e-09	6.63734	3.7807e-10	6.50317e-08	6.63734
ENSG00000231185	SPRY4-AS1	SPRY4 antisense RNA 1	2883	lncRNA	1.31084	2.08806	1.89284	1.51363	1.65479	1.24708	1.99761	83.4862	1.41588e-16	2.12878e-14	1.61787	4.67851e-08	4.94144e-06	1.99761	4.6499e-12	9.65309e-10	1.99761	3.74015e-11	6.38828e-09	1.99761	2.30543e-07	1.49241e-05	1.99761	1.11996e-09	1.52087e-07	1.99761	4.28447e-07	1.53941e-05	1.99761
ENSG00000198589	LRBA	LPS responsive beige-like anchor protein	16757	protein_coding	1.29673	3.03332	2.36414	1.82865	1.96947	2.48749	6.2158	83.2658	1.60082e-16	2.36987e-14	2.1633	1.05876e-05	0.000457473	6.2158	5.71222e-13	1.72372e-10	6.2158	1.99038e-10	2.58091e-08	6.2158	3.45108e-06	0.000112342	6.2158	1.36627e-08	1.16398e-06	6.2158	2.75431e-10	5.29209e-08	6.2158
ENSG00000107537	PHYH	phytanoyl-CoA 2-hydroxylase	3377	protein_coding	0.71444	1.11874	1.06879	1.49741	0.996434	1.29006	5.44192	82.2047	1.73589e-16	2.54894e-14	1.11431	2.05475e-06	0.0001201	5.44192	5.15899e-10	3.9315e-08	5.44192	1.46259e-09	1.30127e-07	5.44192	2.30276e-10	7.56185e-08	5.44192	9.42613e-09	8.68599e-07	5.44192	9.41088e-11	2.12462e-08	5.44192
ENSG00000057294	PKP2	plakophilin 2	7043	protein_coding	3.03496	3.69748	2.94235	2.73323	2.16477	2.40698	2.95524	82.4337	1.82649e-16	2.63906e-14	2.82996	1.36713e-10	4.93834e-08	2.95524	3.83248e-12	8.14333e-10	2.95524	5.27911e-10	5.64177e-08	2.95524	7.97597e-08	6.82721e-06	2.95524	3.46845e-07	1.42049e-05	2.95524	6.91135e-08	3.60611e-06	2.95524
ENSG00000186479	RGS7BP	regulator of G protein signaling 7 binding protein	4628	protein_coding	4.0215	4.55487	3.30934	3.61363	3.04143	3.33798	-2.01258	82.4614	1.81845e-16	2.63906e-14	3.64646	6.15976e-11	2.64884e-08	-2.01258	1.01997e-11	1.7379e-09	-2.01258	8.30992e-09	5.39876e-07	-2.01258	2.86683e-08	3.04575e-06	-2.01258	8.05795e-08	4.61873e-06	-2.01258	1.27318e-08	9.91159e-07	-2.01258
ENSG00000260102	LINC01070	long intergenic non-protein coding RNA 1070	2829	lncRNA	2.60141	2.73741	2.90197	3.54817	3.58788	1.90169	-2.04341	81.6126	1.90919e-16	2.73665e-14	2.87976	6.56042e-09	1.04856e-06	-2.04341	5.1934e-09	2.48801e-07	-2.04341	1.34475e-09	1.21438e-07	-2.04341	7.80834e-10	1.93187e-07	-2.04341	2.52831e-11	7.61065e-09	-2.04341	5.70417e-06	0.000118417	-2.04341
ENSG00000140009	ESR2	estrogen receptor 2	9337	protein_coding	2.98484	3.07673	2.68526	2.96756	2.13413	2.34822	0.443886	82.0899	1.92949e-16	2.74398e-14	2.69946	5.63823e-11	2.61108e-08	0.443886	6.93612e-11	7.88876e-09	0.443886	1.08783e-09	1.02329e-07	0.443886	5.4236e-09	8.23156e-07	0.443886	1.6336e-07	7.86785e-06	0.443886	3.8165e-08	2.23205e-06	0.443886
ENSG00000086712	TXLNG	taxilin gamma	4455	protein_coding	1.11963	1.81684	1.74004	1.19778	1.20491	1.18678	5.94244	81.8052	1.9714e-16	2.78167e-14	1.37767	6.91162e-08	6.97379e-06	5.94244	2.61254e-12	5.9728e-10	5.94244	8.28546e-12	1.969e-09	5.94244	2.1543e-06	7.82413e-05	5.94244	3.2196e-08	2.26261e-06	5.94244	9.021e-08	4.52579e-06	5.94244
ENSG00000119673	ACOT2	acyl-CoA thioesterase 2	2393	protein_coding	1.40159	1.59232	1.95243	1.60248	2.32632	0.973877	6.68605	81.2579	2.2054e-16	3.08773e-14	1.6415	4.05471e-08	4.38515e-06	6.68605	3.17821e-09	1.73944e-07	6.68605	4.92787e-11	7.80721e-09	6.68605	4.79495e-07	2.55462e-05	6.68605	1.60544e-12	8.07402e-10	6.68605	4.64039e-05	0.000597278	6.68605
ENSG00000167588	GPD1	glycerol-3-phosphate dehydrogenase 1	3822	protein_coding	1.5948	1.61368	1.96306	1.75213	2.16643	1.34345	10.8656	80.9252	2.23327e-16	3.10269e-14	1.73892	5.98541e-09	9.82749e-07	10.8656	4.05067e-09	2.08431e-07	10.8656	8.221e-11	1.24773e-08	10.8656	1.82908e-07	1.28541e-05	10.8656	1.87641e-11	6.02737e-09	10.8656	5.92213e-07	1.95182e-05	10.8656
ENSG00000156709	AIFM1	apoptosis inducing factor mitochondria associated 1	3306	protein_coding	0.82039	1.10509	0.918921	1.0658	0.908669	0.782786	6.18639	80.3419	2.3469e-16	3.23567e-14	0.93361	1.07458e-08	1.48152e-06	6.18639	1.93547e-11	2.8653e-09	6.18639	1.2977e-09	1.17777e-07	6.18639	1.18106e-08	1.52365e-06	6.18639	2.79463e-09	3.19454e-07	6.18639	1.03726e-07	5.07695e-06	6.18639
ENSG00000179921	GPBAR1	G protein-coupled bile acid receptor 1	2694	protein_coding	2.65724	2.65208	3.31749	3.88692	3.64056	3.1772	1.10163	80.6009	2.4531e-16	3.35647e-14	3.22192	2.99844e-08	3.53953e-06	1.10163	7.37641e-08	1.99187e-06	1.10163	7.02345e-10	7.20741e-08	1.10163	7.20198e-10	1.83204e-07	1.10163	1.84891e-10	3.59066e-08	1.10163	4.21585e-09	4.16079e-07	1.10163
ENSG00000168781	PPIP5K1	diphosphoinositol pentakisphosphate kinase 1	8075	protein_coding	1.11609	1.53851	1.47479	1.50416	1.46256	0.923177	3.55712	79.8438	2.54682e-16	3.45851e-14	1.33655	3.72244e-08	4.15006e-06	3.55712	8.58218e-11	9.45138e-09	3.55712	1.90414e-10	2.49207e-08	3.55712	1.21793e-08	1.55235e-06	3.55712	3.44236e-10	5.97813e-08	3.55712	3.56813e-06	8.09598e-05	3.55712
ENSG00000117791	MARC2	mitochondrial amidoxime reducing component 2	2597	protein_coding	1.04561	1.542	1.37276	1.35647	1.13886	1.42387	4.87591	79.767	2.61894e-16	3.50376e-14	1.31326	7.0775e-08	7.10149e-06	4.87591	3.10823e-11	4.22088e-09	4.87591	4.03317e-10	4.78148e-08	4.87591	6.54122e-08	6.04164e-06	4.87591	2.67124e-08	1.96119e-06	4.87591	6.38351e-10	9.60772e-08	4.87591
ENSG00000186466	AQP7P1	aquaporin 7 pseudogene 1	1045	unprocessed_pseudogene	2.9833	2.74185	2.86873	1.98203	3.03809	2.64449	2.20946	80.2225	2.60917e-16	3.50376e-14	2.70975	1.10236e-10	4.06321e-08	2.20946	1.56881e-09	9.83179e-08	2.20946	5.12734e-10	5.57861e-08	2.20946	1.01651e-05	0.000252187	2.20946	2.71024e-10	4.84649e-08	2.20946	6.61511e-09	5.85664e-07	2.20946
ENSG00000198130	HIBCH	3-hydroxyisobutyryl-CoA hydrolase	7284	protein_coding	0.85243	1.41492	1.03965	1.13081	1.0286	1.00062	5.58743	79.3708	2.75362e-16	3.65684e-14	1.07784	1.02864e-07	9.24687e-06	5.58743	2.71923e-12	6.13901e-10	5.58743	2.6949e-09	2.13476e-07	5.58743	7.2143e-08	6.38713e-06	5.58743	5.2893e-09	5.49024e-07	5.58743	1.95212e-08	1.35085e-06	5.58743
ENSG00000100347	SAMM50	SAMM50 sorting and assembly machinery component	6410	protein_coding	0.703248	1.22188	0.792608	1.15032	0.885553	1.03652	5.98148	79.1988	2.83325e-16	3.73514e-14	0.965022	3.91416e-07	2.92123e-05	5.98148	4.94053e-12	1.0088e-09	5.98148	5.40216e-08	2.48266e-06	5.98148	5.57382e-09	8.38614e-07	5.98148	1.02773e-08	9.14375e-07	5.98148	8.83352e-10	1.18179e-07	5.98148
ENSG00000139641	ESYT1	extended synaptotagmin 1	5493	protein_coding	0.756769	0.944126	1.13582	1.37873	1.09039	1.18452	7.85718	78.6163	3.1217e-16	4.08558e-14	1.08173	7.37116e-07	4.98616e-05	7.85718	1.16956e-08	4.70456e-07	7.85718	3.30257e-10	4.03025e-08	7.85718	1.43023e-09	3.039e-07	7.85718	1.53672e-09	1.99674e-07	7.85718	5.50977e-10	8.65321e-08	7.85718
ENSG00000131828	PDHA1	pyruvate dehydrogenase E1 alpha 1 subunit	4506	protein_coding	0.802655	1.31173	1.28466	1.16063	0.963655	1.24532	7.40704	78.3448	3.2667e-16	4.24459e-14	1.12811	7.24603e-07	4.91995e-05	7.40704	3.85866e-11	4.90783e-09	7.40704	7.96107e-11	1.21852e-08	7.40704	1.27871e-07	9.92664e-06	7.40704	5.46612e-08	3.4279e-06	7.40704	6.49335e-10	9.6822e-08	7.40704
ENSG00000109084	TMEM97	transmembrane protein 97	2929	protein_coding	1.62055	1.78206	1.40195	0.943341	1.32102	1.30241	5.12417	78.5121	3.40478e-16	4.39241e-14	1.39522	6.62829e-11	2.72076e-08	5.12417	1.01432e-11	1.7379e-09	5.12417	1.98483e-09	1.65198e-07	5.12417	8.89494e-05	0.00125304	5.12417	9.83704e-09	9.01862e-07	5.12417	2.77938e-08	1.74908e-06	5.12417
ENSG00000146072	TNFRSF21	TNF receptor superfamily member 21	3595	protein_coding	0.813536	1.35595	1.45135	1.164	1.2782	0.833608	6.49874	77.9917	3.46627e-16	4.44003e-14	1.14944	1.21596e-06	7.49536e-05	6.49874	5.38157e-11	6.43686e-09	6.49874	1.42179e-11	2.98591e-09	6.49874	2.62348e-07	1.6227e-05	6.49874	4.28065e-10	7.24089e-08	6.49874	2.6594e-06	6.34496e-05	6.49874
ENSG00000147383	NSDHL	NAD(P) dependent steroid dehydrogenase-like	1996	protein_coding	1.48599	1.85865	1.5606	1.75953	1.65473	1.31641	7.13082	78.3642	3.54643e-16	4.4761e-14	1.60598	5.3141e-09	8.9699e-07	7.13082	4.158e-11	5.16624e-09	7.13082	2.23821e-09	1.84586e-07	7.13082	3.95703e-08	3.97044e-06	7.13082	1.19538e-09	1.61117e-07	7.13082	2.16013e-07	8.96875e-06	7.13082
ENSG00000261371	PECAM1	platelet and endothelial cell adhesion molecule 1	7741	protein_coding	1.57889	1.57832	1.54404	1.88213	1.66817	2.75538	2.26358	78.1855	3.56878e-16	4.4761e-14	1.83449	1.99059e-08	2.47945e-06	2.26358	3.76217e-08	1.16951e-06	2.26358	4.97082e-08	2.30792e-06	2.26358	5.17589e-08	4.94613e-06	2.26358	1.76477e-08	1.4278e-06	2.26358	5.12603e-13	3.30648e-10	2.26358
ENSG00000277631	PGM5P3-AS1	PGM5P3 antisense RNA 1	3116	lncRNA	3.28874	3.25969	4.34827	3.50282	4.20781	3.53198	-0.573571	78.3287	3.56754e-16	4.4761e-14	3.68989	9.82956e-09	1.40898e-06	-0.573571	2.90923e-08	9.53606e-07	-0.573571	6.02339e-11	9.45987e-09	-0.573571	1.09881e-07	8.85964e-06	-0.573571	2.5142e-10	4.54089e-08	-0.573571	1.12812e-08	8.97575e-07	-0.573571
ENSG00000143127	ITGA10	integrin subunit alpha 10	6242	protein_coding	-1.17378	-0.765418	-2.24704	-2.09613	-2.52121	-2.18483	2.50414	78.0041	3.69757e-16	4.60565e-14	-1.8314	8.23148e-06	0.000372604	2.50414	0.00155724	0.00726001	2.50414	4.12509e-11	6.77303e-09	2.50414	5.5682e-08	5.29302e-06	2.50414	3.39014e-12	1.39158e-09	2.50414	5.26344e-10	8.41266e-08	2.50414
ENSG00000104044	OCA2	OCA2 melanosomal transmembrane protein	3256	protein_coding	4.22919	4.29907	5.42215	5.02001	3.77622	4.10764	-2.5684	77.8855	3.84244e-16	4.75331e-14	4.47571	3.13804e-09	5.72486e-07	-2.5684	4.65208e-09	2.28731e-07	-2.5684	3.74928e-11	6.38828e-09	-2.5684	3.3433e-09	5.80609e-07	-2.5684	1.2851e-07	6.51973e-06	-2.5684	1.46946e-08	1.09669e-06	-2.5684
ENSG00000261522	AL845331.3	methylenetetrahydrofolate dehydrogenase (NADP+ dependent) 1-like (MTHFD1L) pseudogene	2028	transcribed_unprocessed_pseudogene	5.07872	5.03212	6.32886	4.87123	4.72207	3.59336	-3.13674	77.1725	4.33345e-16	5.32425e-14	4.93772	7.86222e-10	2.05796e-07	-3.13674	1.90139e-09	1.15626e-07	-3.13674	1.46812e-11	3.01954e-09	-3.13674	7.1113e-08	6.32696e-06	-3.13674	1.59924e-08	1.30108e-06	-3.13674	1.3565e-06	3.83407e-05	-3.13674
ENSG00000086848	ALG9	ALG9 alpha-1,2-mannosyltransferase	8070	protein_coding	1.49267	1.85842	2.10919	0.92888	1.28557	1.18262	4.39473	76.5606	4.80857e-16	5.8287e-14	1.47623	2.52095e-09	5.00338e-07	4.39473	3.49387e-11	4.53977e-09	4.39473	1.79292e-12	5.68104e-10	4.39473	0.000268687	0.00281483	4.39473	9.38328e-08	5.08633e-06	4.39473	7.75258e-07	2.43089e-05	4.39473
ENSG00000282692	AC129915.3	novel transcript	948	lncRNA	3.41534	3.64781	3.34556	3.73332	3.31038	2.6827	-1.04171	76.592	4.78292e-16	5.8287e-14	3.35585	7.38598e-10	1.96174e-07	-1.04171	4.63135e-10	3.56667e-08	-1.04171	2.36912e-09	1.93614e-07	-1.04171	6.76011e-09	9.61372e-07	-1.04171	5.47965e-09	5.62317e-07	-1.04171	3.44287e-07	1.27161e-05	-1.04171
ENSG00000121057	AKAP1	A-kinase anchoring protein 1	5340	protein_coding	0.94723	2.56303	1.4677	1.32009	1.72967	1.65208	5.08787	76.4205	4.92501e-16	5.93003e-14	1.6133	3.18082e-05	0.00117242	5.08787	1.49123e-13	6.12117e-11	5.08787	3.1033e-08	1.60598e-06	5.08787	1.11588e-05	0.000271983	5.08787	1.73482e-09	2.20769e-07	5.08787	9.66558e-09	7.8991e-07	5.08787
ENSG00000231943	PGM5P4-AS1	PGM5P4 antisense RNA 1	2423	lncRNA	2.42731	1.69271	4.00624	3.45177	3.44181	2.53608	-1.10509	76.3307	5.00127e-16	5.98198e-14	2.92599	8.37927e-08	8.02841e-06	-1.10509	4.69666e-05	0.000416837	-1.10509	4.40947e-12	1.1542e-09	-1.10509	5.09958e-09	7.98342e-07	-1.10509	2.51165e-10	4.54089e-08	-1.10509	1.44648e-07	6.63069e-06	-1.10509
ENSG00000139131	YARS2	tyrosyl-tRNA synthetase 2	2147	protein_coding	0.983097	1.07869	1.11546	1.26189	1.33573	1.3675	4.53649	75.563	5.24775e-16	6.2355e-14	1.1904	5.69557e-08	5.87815e-06	4.53649	1.3553e-08	5.24157e-07	4.53649	6.729e-09	4.51794e-07	4.53649	6.04374e-08	5.65575e-06	4.53649	2.29947e-10	4.28152e-08	4.53649	3.17838e-10	5.74047e-08	4.53649
ENSG00000189157	FAM47E	family with sequence similarity 47 member E	9511	protein_coding	1.90576	2.13864	2.27206	2.22926	1.41608	1.52324	1.78675	75.5691	5.57026e-16	6.57546e-14	1.91417	1.56503e-09	3.56713e-07	1.78675	2.76562e-10	2.35613e-08	1.78675	6.28508e-11	9.78576e-09	1.78675	6.09132e-09	8.94434e-07	1.78675	1.05701e-06	3.37887e-05	1.78675	4.4684e-07	1.57626e-05	1.78675
ENSG00000287148	LINCADL	lincRNA adipogenesis and lipogenesis associated	521	lncRNA	1.75275	2.54152	1.79902	2.06504	2.0238	1.11186	3.00824	75.4035	5.86666e-16	6.88038e-14	1.88233	9.80586e-09	1.40898e-06	3.00824	6.5736e-12	1.26304e-09	3.00824	9.5665e-09	6.02023e-07	3.00824	3.44997e-08	3.52034e-06	3.00824	1.36589e-09	1.78763e-07	3.00824	5.80244e-05	0.00070458	3.00824
ENSG00000133027	PEMT	phosphatidylethanolamine N-methyltransferase	1720	protein_coding	1.56473	1.85206	2.10621	3.59408	2.70227	3.46558	5.67695	75.3648	5.90603e-16	6.88186e-14	2.54749	9.22012e-06	0.000410159	5.67695	7.19961e-07	1.31943e-05	5.67695	7.97592e-08	3.47116e-06	5.67695	2.739e-10	8.57242e-08	5.67695	8.30864e-10	1.17578e-07	5.67695	8.89249e-12	2.97421e-09	5.67695
ENSG00000153064	BANK1	B cell scaffold protein with ankyrin repeats 1	6144	protein_coding	0.86064	1.98973	1.00167	1.61708	1.18759	2.02131	3.81157	74.8102	6.35525e-16	7.35784e-14	1.44633	1.97033e-05	0.000783835	3.81157	3.6809e-12	7.91438e-10	3.81157	2.78528e-06	6.99653e-05	3.81157	3.0893e-08	3.24394e-06	3.81157	2.20034e-07	9.71671e-06	3.81157	7.7486e-12	2.64778e-09	3.81157
ENSG00000285427	SOD2-OT1	SOD2 overlapping transcript 1	1718	lncRNA	2.24627	2.41713	2.0848	2.64499	1.68485	1.90194	0.482539	74.0525	6.96582e-16	8.01335e-14	2.16333	6.15039e-10	1.70896e-07	0.482539	2.66768e-10	2.29433e-08	0.482539	5.03496e-09	3.58017e-07	0.482539	2.0996e-09	4.03414e-07	0.482539	4.30169e-07	1.67081e-05	0.482539	7.37053e-08	3.79257e-06	0.482539
ENSG00000237289	CKMT1B	creatine kinase, mitochondrial 1B	3470	protein_coding	2.08459	2.81846	2.93922	3.61419	3.12097	2.6803	1.82213	74.2256	7.20438e-16	8.23534e-14	2.87629	6.80347e-07	4.65445e-05	1.82213	5.45224e-09	2.58121e-07	1.82213	1.9553e-09	1.63494e-07	1.82213	9.16638e-10	2.09562e-07	1.82213	1.01945e-09	1.40551e-07	1.82213	2.83738e-08	1.77938e-06	1.82213
ENSG00000072657	TRHDE	thyrotropin releasing hormone degrading enzyme	12264	protein_coding	1.47733	1.32977	2.05238	1.33096	1.3318	1.21498	4.47806	74.1776	7.26534e-16	8.25278e-14	1.4562	1.95409e-09	4.05664e-07	4.47806	2.34784e-08	8.09242e-07	4.47806	1.97151e-12	5.93456e-10	4.47806	1.40944e-06	5.57022e-05	4.47806	3.1321e-08	2.20972e-06	4.47806	3.30419e-07	1.23299e-05	4.47806
ENSG00000165272	AQP3	aquaporin 3 (Gill blood group)	2911	protein_coding	2.70292	2.36329	2.45306	2.2123	2.44674	2.36069	5.05723	73.9723	7.53272e-16	8.50303e-14	2.42317	1.77141e-10	5.92653e-08	5.05723	4.10748e-09	2.10754e-07	5.05723	1.94473e-09	1.63366e-07	5.05723	1.12934e-06	4.68897e-05	5.05723	3.012e-09	3.39998e-07	5.05723	1.31938e-08	1.01402e-06	5.05723
ENSG00000137054	POLR1E	RNA polymerase I subunit E	2499	protein_coding	0.762879	1.0306	0.85303	1.17078	0.75099	1.3006	5.75652	73.2888	7.82703e-16	8.78037e-14	0.978145	1.90852e-07	1.55972e-05	5.75652	5.69292e-10	4.28416e-08	5.75652	2.93788e-08	1.54247e-06	5.75652	8.61912e-09	1.17932e-06	5.75652	4.58703e-07	1.76645e-05	5.75652	1.46685e-11	4.4903e-09	5.75652
ENSG00000110435	PDHX	pyruvate dehydrogenase complex component X	3720	protein_coding	0.803853	1.2439	1.16578	0.978594	0.862199	1.04373	5.89417	72.6329	8.80257e-16	9.81378e-14	1.01634	2.32206e-07	1.85569e-05	5.89417	3.5956e-11	4.63858e-09	5.89417	1.74761e-10	2.33805e-08	5.89417	7.61909e-07	3.53749e-05	5.89417	1.21772e-07	6.26591e-06	5.89417	6.51145e-09	5.85664e-07	5.89417
ENSG00000161594	KLHL10	kelch like family member 10	2325	protein_coding	1.79106	1.54263	2.12367	2.02941	2.27702	1.77577	0.386972	72.1011	9.68906e-16	1.07358e-13	1.92326	9.93375e-09	1.4127e-06	0.386972	2.9845e-07	6.26891e-06	0.386972	5.03162e-10	5.53646e-08	0.386972	6.92627e-08	6.22365e-06	0.386972	1.83428e-10	3.59066e-08	0.386972	4.83688e-08	2.69626e-06	0.386972
ENSG00000166104	AC126323.1	golgin subfamily A pseudogene	3896	transcribed_unprocessed_pseudogene	4.46687	5.12449	4.87666	5.75069	4.58738	4.94567	-0.369117	72.3003	1.01458e-15	1.11734e-13	4.95863	1.21396e-08	1.6241e-06	-0.369117	2.68485e-09	1.5394e-07	-0.369117	5.43026e-09	3.78672e-07	-0.369117	1.70551e-09	3.46103e-07	-0.369117	3.97532e-08	2.63964e-06	-0.369117	1.03475e-08	8.30606e-07	-0.369117
ENSG00000146477	SLC22A3	solute carrier family 22 member 3	3234	protein_coding	1.45163	1.16785	2.7969	1.68731	2.21872	1.47593	3.60129	71.405	1.19313e-15	1.29037e-13	1.79972	3.86418e-07	2.89589e-05	3.60129	1.85392e-05	0.000193771	3.60129	6.97346e-13	2.83344e-10	3.60129	1.59614e-06	6.16053e-05	3.60129	2.18522e-10	4.11117e-08	3.60129	1.01439e-06	3.02824e-05	3.60129
ENSG00000162391	FAM151A	family with sequence similarity 151 member A	2006	protein_coding	3.7524	3.81905	5.17984	4.46076	6.03574	4.34281	-1.13475	71.4557	1.18217e-15	1.29037e-13	4.59843	1.40623e-07	1.20369e-05	-1.13475	2.82367e-07	5.98149e-06	-1.13475	5.82702e-10	6.15449e-08	-1.13475	1.25774e-07	9.87653e-06	-1.13475	4.73177e-11	1.29486e-08	-1.13475	4.16543e-08	2.38831e-06	-1.13475
ENSG00000170323	FABP4	fatty acid binding protein 4	1369	protein_coding	1.65944	3.02893	1.9398	2.14329	1.9707	2.32001	11.973	71.4192	1.19004e-15	1.29037e-13	2.17703	6.01978e-07	4.21408e-05	11.973	2.19358e-12	5.14522e-10	11.973	3.87951e-08	1.89372e-06	11.973	8.48186e-07	3.83937e-05	11.973	5.28744e-08	3.33904e-06	11.973	4.93873e-09	4.67007e-07	11.973
ENSG00000179715	PCED1B	PC-esterase domain containing 1B	2618	protein_coding	1.93227	1.01231	2.60904	2.95831	2.88951	2.23812	-0.0480581	71.055	1.22315e-15	1.30926e-13	2.27326	1.01592e-07	9.22032e-06	-0.0480581	0.00125662	0.00611089	-0.0480581	4.52361e-10	5.17095e-08	-0.0480581	1.74022e-09	3.49223e-07	-0.0480581	8.47289e-11	2.04038e-08	-0.0480581	2.56322e-08	1.64749e-06	-0.0480581
ENSG00000254859	AC067930.3	novel transcript	498	lncRNA	1.12831	1.59352	1.79489	3.01627	1.60101	3.42523	1.66911	71.2599	1.2251e-15	1.30926e-13	2.09321	9.06421e-05	0.00268033	1.66911	9.98047e-07	1.72992e-05	1.66911	1.10449e-07	4.57529e-06	1.66911	1.50901e-10	5.68111e-08	1.66911	1.23785e-06	3.82167e-05	1.66911	2.76066e-13	2.0048e-10	1.66911
ENSG00000250961	AC025470.2	novel transcript, antisense to ACTBL2	2287	lncRNA	1.0831	3.0208	2.72171	2.56458	2.70026	3.07616	1.27539	70.4904	1.41078e-15	1.49883e-13	2.52777	0.00128867	0.0224226	1.27539	2.36844e-10	2.09688e-08	1.27539	1.81815e-09	1.55629e-07	1.27539	1.92873e-07	1.33484e-05	1.27539	3.68709e-09	4.11065e-07	1.27539	3.47811e-10	6.09886e-08	1.27539
ENSG00000178761	FAM219B	family with sequence similarity 219 member B	5015	protein_coding	0.708568	1.06069	0.902138	1.04789	0.915825	0.862332	6.88899	69.7736	1.48628e-15	1.56068e-13	0.91624	4.15868e-07	3.06571e-05	6.88899	1.37719e-10	1.33728e-08	6.88899	5.2219e-09	3.66976e-07	6.88899	4.46992e-08	4.38757e-06	6.88899	6.9518e-09	6.67854e-07	6.88899	4.38037e-08	2.48786e-06	6.88899
ENSG00000186918	ZNF395	zinc finger protein 395	5808	protein_coding	-0.914709	-1.42686	-1.44436	-1.02969	-1.27798	-1.02311	5.02782	69.8195	1.4821e-15	1.56068e-13	-1.18612	6.34004e-07	4.38726e-05	5.02782	1.26175e-10	1.24323e-08	5.02782	9.59688e-11	1.40918e-08	5.02782	6.6371e-06	0.000183572	5.02782	2.20688e-09	2.67506e-07	5.02782	3.38693e-07	1.25399e-05	5.02782
ENSG00000117500	TMED5	transmembrane p24 trafficking protein 5	9211	protein_coding	1.15942	1.70224	1.71114	1.0142	1.04469	1.39085	7.75077	69.6959	1.5985e-15	1.66881e-13	1.33709	9.72722e-08	8.91794e-06	7.75077	3.25975e-11	4.30795e-09	7.75077	3.78793e-11	6.39382e-09	7.75077	5.60456e-05	0.000885599	7.75077	1.14678e-06	3.58959e-05	7.75077	1.24844e-08	9.80347e-07	7.75077
ENSG00000122870	BICC1	BicC family RNA binding protein 1	6835	protein_coding	-0.820286	-1.28284	-1.40375	-1.92479	-2.2437	-1.94044	5.58758	69.7147	1.62882e-15	1.68103e-13	-1.60263	0.000237958	0.00580778	5.58758	4.4176e-07	8.7581e-06	5.58758	9.49586e-08	4.0165e-06	5.58758	2.76989e-08	2.97779e-06	5.58758	1.0199e-11	3.47555e-09	5.58758	5.0528e-10	8.14809e-08	5.58758
ENSG00000154175	ABI3BP	ABI family member 3 binding protein	10978	protein_coding	-1.20285	-2.03596	-1.71322	-2.0768	-2.75315	-3.00909	5.5417	69.7222	1.62655e-15	1.68103e-13	-2.13185	7.4118e-05	0.0022802	5.5417	1.76545e-08	6.40279e-07	5.5417	4.40918e-07	1.45318e-05	5.5417	1.17472e-06	4.83294e-05	5.5417	6.42157e-11	1.61083e-08	5.5417	1.76824e-11	5.15101e-09	5.5417
ENSG00000277737	FP325317.1	aquaporin 7 (AQP7) pseudogene	1042	unprocessed_pseudogene	1.96419	2.10646	1.97749	1.72599	2.33454	1.97067	3.13997	69.5034	1.69429e-15	1.73867e-13	2.01322	5.8175e-09	9.65378e-07	3.13997	2.74315e-09	1.5531e-07	3.13997	8.50621e-09	5.50647e-07	3.13997	3.3923e-06	0.000110993	3.13997	4.41004e-10	7.24089e-08	3.13997	2.31394e-08	1.52526e-06	3.13997
ENSG00000171791	BCL2	BCL2 apoptosis regulator	11765	protein_coding	1.23554	1.78584	1.91109	1.04396	1.22838	1.26929	4.59295	69.0921	1.82993e-15	1.86726e-13	1.41235	8.85686e-08	8.28828e-06	4.59295	6.98855e-11	7.88876e-09	4.59295	1.47124e-11	3.01954e-09	4.59295	6.3573e-05	0.000971398	4.59295	1.86169e-07	8.6437e-06	4.59295	2.03528e-07	8.57901e-06	4.59295
ENSG00000013297	CLDN11	claudin 11	3732	protein_coding	-1.05701	-1.10079	-2.2218	-2.82557	-1.98814	-2.9662	6.10308	68.9318	1.88591e-15	1.89591e-13	-2.02659	0.000183782	0.00474183	6.10308	0.000123183	0.000929713	6.10308	1.11302e-09	1.03161e-07	6.10308	1.17687e-09	2.5609e-07	6.10308	2.02912e-08	1.55948e-06	6.10308	6.33261e-12	2.38278e-09	6.10308
ENSG00000198468	FLVCR1-DT	FLVCR1 divergent transcript	4270	lncRNA	1.56619	2.08949	1.62589	2.16206	1.70829	2.24873	2.04096	68.9216	1.88951e-15	1.89591e-13	1.90011	1.15738e-07	1.00498e-05	2.04096	7.57038e-10	5.49825e-08	2.04096	9.40427e-08	3.99648e-06	2.04096	1.83841e-08	2.18444e-06	2.04096	5.82585e-08	3.61583e-06	2.04096	3.66142e-10	6.35855e-08	2.04096
ENSG00000257303	AC073896.2	novel transcript, antisense to CNPY2 and CS	3826	lncRNA	1.45895	2.25711	1.71029	1.62966	2.04875	2.16852	1.55548	68.8476	1.87409e-15	1.89591e-13	1.87888	4.7675e-07	3.48607e-05	1.55548	1.72611e-10	1.63222e-08	1.55548	4.30563e-08	2.05182e-06	1.55548	3.14685e-06	0.000105056	1.55548	1.91979e-09	2.39127e-07	1.55548	9.54804e-10	1.26799e-07	1.55548
ENSG00000011465	DCN	decorin	12548	protein_coding	-1.06613	-1.44176	-1.99996	-2.21866	-1.90154	-1.94092	9.24255	68.5657	2.02075e-15	2.01333e-13	-1.7615	2.36444e-05	0.000916817	9.24255	2.05657e-07	4.63138e-06	9.24255	4.3452e-10	5.03068e-08	9.24255	6.47799e-09	9.28563e-07	9.24255	2.63073e-09	3.04574e-07	9.24255	2.11322e-09	2.29921e-07	9.24255
ENSG00000116161	CACYBP	calcyclin binding protein	4611	protein_coding	0.502368	1.21525	0.513196	0.78569	0.706981	1.24661	5.96543	68.1248	2.02883e-15	2.01333e-13	0.828348	4.28706e-05	0.00147203	5.96543	2.81642e-12	6.27993e-10	5.96543	3.69437e-05	0.000563771	5.96543	3.07977e-06	0.00010399	5.96543	3.92171e-07	1.55251e-05	5.96543	7.69447e-12	2.64778e-09	5.96543
ENSG00000162407	PLPP3	phospholipid phosphatase 3	5272	protein_coding	-1.05105	-1.38859	-1.49757	-1.9386	-1.50858	-1.8419	7.6449	68.4256	2.07506e-15	2.04796e-13	-1.53771	3.289e-06	0.000175229	7.6449	2.64829e-08	8.84943e-07	7.6449	7.80794e-09	5.16554e-07	7.6449	5.26519e-09	8.12176e-07	7.6449	1.3465e-08	1.15805e-06	7.6449	2.91967e-10	5.38083e-08	7.6449
ENSG00000139354	GAS2L3	growth arrest specific 2 like 3	7425	protein_coding	1.55923	1.53327	2.14066	1.24688	1.10761	1.35944	4.88322	68.1684	2.17886e-15	2.13872e-13	1.49118	2.85629e-09	5.54705e-07	4.88322	5.4283e-09	2.58002e-07	4.88322	3.80572e-12	1.01081e-09	4.88322	1.267e-05	0.000297186	4.88322	2.69475e-06	7.27501e-05	4.88322	1.61737e-07	7.21267e-06	4.88322
ENSG00000100714	MTHFD1	methylenetetrahydrofolate dehydrogenase, cyclohydrolase and formyltetrahydrofolate synthetase 1	12208	protein_coding	1.01695	1.28564	1.07133	1.13164	0.853543	0.900717	7.33821	67.5822	2.25105e-15	2.19764e-13	1.0433	8.00752e-09	1.22562e-06	7.33821	5.14228e-11	6.19165e-09	7.33821	3.26942e-09	2.48105e-07	7.33821	1.73982e-07	1.25191e-05	7.33821	4.27058e-07	1.6623e-05	7.33821	3.04482e-07	1.16952e-05	7.33821
ENSG00000176485	PLAAT3	phospholipase A and acyltransferase 3	3116	protein_coding	1.12499	1.14679	1.29938	1.24692	1.29691	1.10614	7.75855	66.5619	2.74275e-15	2.66327e-13	1.20352	1.98018e-08	2.47945e-06	7.75855	1.23117e-08	4.89783e-07	7.75855	1.24315e-09	1.13397e-07	7.75855	4.30713e-07	2.38623e-05	7.75855	2.47262e-09	2.90038e-07	7.75855	1.08502e-07	5.22572e-06	7.75855
ENSG00000182902	SLC25A18	solute carrier family 25 member 18	4731	protein_coding	1.59266	2.19495	2.21863	2.32216	2.33271	2.17766	3.69326	66.4226	3.04882e-15	2.94464e-13	2.13979	1.13136e-06	7.02179e-05	3.69326	5.42376e-09	2.58002e-07	3.69326	3.89625e-09	2.88402e-07	3.69326	8.85909e-08	7.39258e-06	3.69326	2.16499e-09	2.64203e-07	3.69326	1.50388e-08	1.10864e-06	3.69326
ENSG00000167306	MYO5B	myosin VB	10566	protein_coding	1.47541	2.12111	4.26488	2.8621	3.63734	3.6081	-1.2539	66.3511	3.09156e-15	2.97004e-13	2.99482	0.000532475	0.0112087	-1.2539	9.42513e-06	0.00011082	-1.2539	1.31056e-11	2.81785e-09	-1.2539	1.09036e-06	4.57976e-05	-1.2539	8.24827e-10	1.17578e-07	-1.2539	1.25192e-09	1.49742e-07	-1.2539
ENSG00000099260	PALMD	palmdelphin	8074	protein_coding	1.68908	1.74873	2.10731	1.81712	1.56698	1.34372	5.94177	66.1612	3.20833e-15	3.06591e-13	1.71216	8.69952e-09	1.28789e-06	5.94177	4.6344e-09	2.28694e-07	5.94177	1.02884e-10	1.47475e-08	5.94177	3.23636e-07	1.89165e-05	5.94177	6.76554e-08	4.05955e-06	5.94177	1.98803e-06	5.05715e-05	5.94177
ENSG00000166821	PEX11A	peroxisomal biogenesis factor 11 alpha	3171	protein_coding	1.34312	1.78053	1.42471	1.56613	1.16164	1.39075	5.62455	66.1264	3.23025e-15	3.07061e-13	1.44448	2.27975e-08	2.76828e-06	5.62455	7.4478e-11	8.30338e-09	5.62455	8.94353e-09	5.70774e-07	5.62455	1.76991e-07	1.26851e-05	5.62455	5.78141e-07	2.1052e-05	5.62455	4.66351e-08	2.63211e-06	5.62455
ENSG00000137752	CASP1	caspase 1	3698	protein_coding	1.07435	1.79687	1.20828	1.30137	1.19624	0.995442	3.60046	65.4952	3.38216e-15	3.19818e-13	1.26209	1.73811e-07	1.44e-05	3.60046	6.99971e-12	1.31689e-09	3.60046	2.84687e-08	1.51717e-06	3.60046	4.25182e-07	2.37013e-05	3.60046	4.89771e-08	3.16248e-06	3.60046	2.22255e-06	5.51599e-05	3.60046
ENSG00000078070	MCCC1	methylcrotonoyl-CoA carboxylase 1	4311	protein_coding	0.981908	1.38016	1.12483	1.17404	0.932618	0.852648	5.82613	65.372	3.46575e-15	3.26015e-13	1.07437	4.2924e-08	4.61459e-06	5.82613	3.98866e-11	5.03771e-09	5.82613	3.64908e-09	2.73469e-07	5.82613	2.09548e-07	1.39655e-05	5.82613	2.06076e-07	9.25855e-06	5.82613	1.81513e-06	4.72377e-05	5.82613
ENSG00000111684	LPCAT3	lysophosphatidylcholine acyltransferase 3	4693	protein_coding	1.15085	1.58246	1.39755	1.39477	1.27617	0.949369	8.49077	65.241	3.61056e-15	3.37877e-13	1.29186	7.74513e-08	7.60243e-06	8.49077	1.04537e-10	1.08915e-08	8.49077	1.94165e-09	1.63366e-07	8.49077	3.22581e-07	1.89165e-05	8.49077	2.28103e-08	1.71657e-06	8.49077	6.76489e-06	0.000134857	8.49077
ENSG00000132840	BHMT2	betaine--homocysteine S-methyltransferase 2	3735	protein_coding	0.623003	1.18671	1.11522	1.16312	0.879925	0.787286	5.31521	65.0654	3.68344e-15	3.42921e-13	0.959211	1.45126e-05	0.000602556	5.31521	1.2327e-10	1.22328e-08	5.31521	5.05794e-10	5.53646e-08	5.31521	3.33669e-08	3.44521e-06	5.31521	8.72686e-08	4.86469e-06	5.31521	1.20227e-06	3.47427e-05	5.31521
ENSG00000186854	TRABD2A	TraB domain containing 2A	8771	protein_coding	1.2051	1.85042	1.34448	0.993896	1.43701	1.62722	2.75068	64.9704	3.77434e-15	3.49581e-13	1.40969	1.79978e-07	1.47754e-05	2.75068	5.62139e-11	6.67947e-09	2.75068	3.63999e-08	1.81107e-06	2.75068	0.000112561	0.00148935	2.75068	1.5014e-08	1.25541e-06	2.75068	2.25843e-09	2.39938e-07	2.75068
ENSG00000101474	APMAP	adipocyte plasma membrane associated protein	2226	protein_coding	0.926796	0.688296	1.18649	1.49551	1.2602	1.16355	7.7986	64.8733	3.82726e-15	3.51577e-13	1.12014	2.40334e-07	1.91219e-05	7.7986	2.43325e-05	0.000242801	7.7986	2.40523e-09	1.95679e-07	7.7986	4.58514e-09	7.46056e-07	7.7986	1.32687e-09	1.7621e-07	7.7986	1.34175e-08	1.02251e-06	7.7986
ENSG00000140090	SLC24A4	solute carrier family 24 member 4	14412	protein_coding	1.40952	2.14509	3.58965	3.85286	4.08864	2.91375	-1.41007	65.2545	3.83482e-15	3.51577e-13	2.99992	0.000902645	0.0168765	-1.41007	8.72525e-06	0.000104155	-1.41007	6.69087e-10	6.94504e-08	-1.41007	5.30628e-09	8.12176e-07	-1.41007	7.46595e-11	1.8222e-08	-1.41007	9.40402e-08	4.67895e-06	-1.41007
ENSG00000165806	CASP7	caspase 7	3612	protein_coding	0.957544	1.0709	1.07886	1.20409	0.950538	1.09149	5.57091	64.683	3.97569e-15	3.62651e-13	1.0589	3.86544e-08	4.28305e-06	5.57091	4.93402e-09	2.3891e-07	5.57091	4.65319e-09	3.36165e-07	5.57091	7.33169e-08	6.44761e-06	5.57091	8.32375e-08	4.72752e-06	5.57091	1.24277e-08	9.80164e-07	5.57091
ENSG00000146416	AIG1	androgen induced 1	8431	protein_coding	0.519053	1.0638	0.649967	0.953139	0.72005	1.00986	5.17012	64.3884	4.21775e-15	3.82798e-13	0.819311	1.97719e-05	0.000784834	5.17012	4.04316e-11	5.07108e-09	5.17012	7.43133e-07	2.259e-05	5.17012	6.7858e-08	6.16828e-06	5.17012	1.79941e-07	8.40375e-06	5.17012	4.94109e-10	8.03973e-08	5.17012
ENSG00000104419	NDRG1	N-myc downstream regulated 1	9823	protein_coding	-1.03536	-1.76095	-1.62232	-1.57918	-1.51339	-1.30564	6.78699	64.6628	4.31356e-15	3.89536e-13	-1.46947	4.25466e-06	0.000217687	6.78699	2.18204e-10	1.97049e-08	6.78699	1.55567e-09	1.37058e-07	6.78699	2.71247e-07	1.67201e-05	6.78699	1.25935e-08	1.09879e-06	6.78699	2.72809e-07	1.07581e-05	6.78699
ENSG00000136143	SUCLA2	succinate-CoA ligase ADP-forming beta subunit	8879	protein_coding	0.52652	1.14385	0.913776	0.798859	0.683057	1.11297	6.27346	64.2483	4.33844e-15	3.89834e-13	0.863172	4.37623e-05	0.00149412	6.27346	3.26775e-11	4.30795e-09	6.27346	4.80026e-09	3.44038e-07	6.27346	5.15186e-06	0.000152014	6.27346	1.59856e-06	4.74081e-05	6.27346	2.88334e-10	5.38083e-08	6.27346
ENSG00000137959	IFI44L	interferon induced protein 44 like	10240	protein_coding	-1.3569	-2.0996	-2.26425	-2.63554	-2.74058	-2.5375	1.40115	64.4634	4.48897e-15	4.01362e-13	-2.2724	4.70133e-05	0.00157826	1.40115	5.26812e-08	1.51615e-06	1.40115	1.00426e-08	6.21162e-07	1.40115	1.28061e-07	9.92664e-06	1.40115	2.06935e-10	3.93793e-08	1.40115	6.72555e-09	5.89661e-07	1.40115
ENSG00000179520	SLC17A8	solute carrier family 17 member 8	4273	protein_coding	2.6069	2.80544	2.84972	2.55297	1.49516	2.48227	-1.49819	63.9144	4.64109e-15	4.1292e-13	2.46541	2.3905e-09	4.85111e-07	-1.49819	1.09799e-09	7.34476e-08	-1.49819	6.80914e-10	7.02742e-08	-1.49819	2.27046e-07	1.47506e-05	-1.49819	6.87309e-05	0.0009538	-1.49819	2.67019e-08	1.69811e-06	-1.49819
ENSG00000185585	OLFML2A	olfactomedin like 2A	6771	protein_coding	-1.25459	-0.777995	-1.80198	-2.71717	-1.89144	-2.90877	4.35787	63.3756	5.59084e-15	4.94981e-13	-1.89199	1.32357e-05	0.000557227	4.35787	0.00315561	0.0128363	4.35787	3.43156e-08	1.73121e-06	4.35787	1.975e-09	3.87724e-07	4.35787	1.94028e-08	1.5141e-06	4.35787	6.94857e-12	2.52778e-09	4.35787
ENSG00000106484	MEST	mesoderm specific transcript	4767	protein_coding	1.31188	1.43922	1.50281	1.58929	0.959503	0.809988	8.29544	63.0913	5.62835e-15	4.95871e-13	1.26878	6.30972e-09	1.0175e-06	8.29544	8.31723e-10	5.86529e-08	8.29544	4.30756e-10	5.01928e-08	8.29544	2.98777e-08	3.15568e-06	8.29544	3.40009e-06	8.69817e-05	8.29544	6.23919e-05	0.000742822	8.29544
ENSG00000147592	LACTB2	lactamase beta 2	1932	protein_coding	0.709751	1.1739	1.35716	2.00365	0.979885	1.67845	5.53411	62.9167	6.13983e-15	5.38308e-13	1.31713	0.000162939	0.0043277	5.53411	9.01098e-08	2.31504e-06	5.53411	6.00332e-09	4.07616e-07	5.53411	3.39945e-10	1.02329e-07	5.53411	3.04309e-06	8.00017e-05	5.53411	2.54128e-10	5.04374e-08	5.53411
ENSG00000146859	TMEM140	transmembrane protein 140	2313	protein_coding	1.65966	1.88031	2.13353	1.90527	2.25135	1.67244	5.88378	62.7575	6.34345e-15	5.53474e-13	1.91709	1.7645e-07	1.45519e-05	5.88378	1.84886e-08	6.65185e-07	5.88378	1.64593e-09	1.44307e-07	5.88378	1.5805e-06	6.13879e-05	5.88378	8.33285e-10	1.17578e-07	5.88378	5.55093e-07	1.87744e-05	5.88378
ENSG00000122859	NEUROG3	neurogenin 3	1560	protein_coding	4.54073	4.52215	7.83391	7.42687	6.05625	6.61621	-0.110282	62.458	6.74648e-15	5.85808e-13	6.16602	2.2011e-06	0.000127827	-0.110282	7.93975e-06	9.63061e-05	-0.110282	2.00059e-10	2.58091e-08	-0.110282	2.40186e-09	4.46284e-07	-0.110282	9.40609e-08	5.08633e-06	-0.110282	2.06006e-08	1.40402e-06	-0.110282
ENSG00000165269	AQP7	aquaporin 7	5253	protein_coding	1.74598	1.91829	1.79818	1.94296	2.18128	1.35244	7.76028	62.2556	7.03433e-15	6.06322e-13	1.82319	3.07386e-08	3.58174e-06	7.76028	4.26786e-09	2.17132e-07	7.76028	1.93444e-08	1.10563e-06	7.76028	6.22715e-07	3.04793e-05	7.76028	7.06728e-10	1.06368e-07	7.76028	8.43904e-06	0.000160102	7.76028
ENSG00000274021	AC024909.1	novel transcript, antisense to DUSP6	2257	lncRNA	1.52778	1.4355	1.85589	1.59399	1.55879	1.74864	4.09772	62.245	7.04986e-15	6.06322e-13	1.6201	2.91477e-08	3.4634e-06	4.09772	1.44744e-07	3.44884e-06	4.09772	8.70962e-10	8.50295e-08	4.09772	1.05017e-06	4.48999e-05	4.09772	4.18164e-08	2.75637e-06	4.09772	8.72469e-09	7.26159e-07	4.09772
ENSG00000042445	RETSAT	retinol saturase	4049	protein_coding	1.16926	1.30787	1.60149	1.21834	1.54814	0.696302	8.98082	61.8967	7.12779e-15	6.10119e-13	1.2569	9.0909e-08	8.42004e-06	8.98082	9.46821e-09	3.95846e-07	8.98082	1.80723e-10	2.3825e-08	8.98082	4.46695e-06	0.00013651	8.98082	7.56214e-10	1.11147e-07	8.98082	0.000482981	0.00351314	8.98082
ENSG00000004799	PDK4	pyruvate dehydrogenase kinase 4	4544	protein_coding	3.1581	3.55625	3.73435	2.24824	2.88251	3.16106	7.35645	62.1318	7.217e-15	6.12246e-13	3.12342	1.35242e-08	1.78293e-06	7.35645	1.06868e-09	7.20203e-08	7.35645	4.60496e-10	5.23083e-08	7.35645	0.000213997	0.00237262	7.35645	1.24006e-07	6.34468e-06	7.35645	6.0013e-08	3.25791e-06	7.35645
ENSG00000198814	GK	glycerol kinase	5359	protein_coding	1.46539	2.21114	2.26019	1.50628	1.8128	2.00015	3.05802	62.1295	7.22045e-15	6.12246e-13	1.87599	1.12283e-06	7.01713e-05	3.05802	8.79626e-10	6.11508e-08	3.05802	4.74781e-10	5.34552e-08	3.05802	2.32331e-05	0.000473603	3.05802	6.17422e-08	3.79246e-06	3.05802	1.54089e-08	1.1313e-06	3.05802
ENSG00000211829	TRDC	T cell receptor delta constant	720	TR_C_gene	1.61585	2.36506	1.80908	1.90469	1.30923	1.48507	3.27976	62.1026	7.26074e-15	6.12786e-13	1.74816	5.23412e-08	5.46437e-06	3.27976	3.70585e-11	4.7469e-09	3.27976	9.35781e-09	5.90949e-07	3.27976	1.82087e-07	1.28541e-05	3.27976	4.11678e-06	0.00010094	3.27976	8.63568e-07	2.65705e-05	3.27976
ENSG00000166405	RIC3	RIC3 acetylcholine receptor chaperone	7694	protein_coding	3.473	3.82471	3.41703	3.2637	2.26354	3.68558	-2.31873	62.0524	7.33675e-15	6.16321e-13	3.32126	3.78221e-09	6.69711e-07	-2.31873	1.17881e-09	7.77022e-08	-2.31873	1.05484e-08	6.48009e-07	-2.31873	4.92823e-07	2.61023e-05	-2.31873	1.98355e-05	0.000353652	-2.31873	4.15446e-09	4.12325e-07	-2.31873
ENSG00000062485	CS	citrate synthase	6401	protein_coding	0.925534	1.46607	1.22502	0.943401	0.971123	0.78054	8.70347	61.6418	7.40912e-15	6.19519e-13	1.05195	2.30483e-07	1.85012e-05	8.70347	1.69759e-11	2.57649e-09	8.70347	1.1454e-09	1.05547e-07	8.70347	1.30917e-05	0.000301978	8.70347	1.99147e-07	9.01451e-06	8.70347	1.17184e-05	0.000205681	8.70347
ENSG00000162769	FLVCR1	feline leukemia virus subgroup C cellular receptor 1	6422	protein_coding	1.60173	1.88469	1.97504	2.07184	1.10649	2.34092	3.73867	61.9659	7.46952e-15	6.21691e-13	1.83012	1.12727e-07	9.93153e-06	3.73867	8.65998e-09	3.7428e-07	3.73867	3.02665e-09	2.34611e-07	3.73867	7.59793e-08	6.59741e-06	3.73867	6.82472e-05	0.000950357	3.73867	2.46595e-10	5.00421e-08	3.73867
ENSG00000131969	ABHD12B	abhydrolase domain containing 12B	4551	protein_coding	2.20856	2.56217	2.85807	2.60321	2.49243	3.16075	-2.02719	61.5764	7.51139e-15	6.22308e-13	2.64753	2.78799e-07	2.17042e-05	-2.02719	3.62473e-08	1.13263e-06	-2.02719	3.66739e-09	2.73705e-07	-2.02719	6.40824e-07	3.10697e-05	-2.02719	8.99169e-08	4.92118e-06	-2.02719	1.04616e-09	1.33061e-07	-2.02719
ENSG00000176595	KBTBD11	kelch repeat and BTB domain containing 11	6911	protein_coding	1.03383	1.61544	1.62665	1.19052	1.25325	1.6133	3.0082	61.5657	7.71811e-15	6.36515e-13	1.38883	2.52476e-06	0.000141175	3.0082	1.11676e-09	7.41535e-08	3.0082	8.31125e-10	8.2027e-08	3.0082	1.06999e-05	0.000262212	3.0082	2.00103e-07	9.03514e-06	3.0082	2.8767e-09	3.00325e-07	3.0082
ENSG00000170262	MRAP	melanocortin 2 receptor accessory protein	1346	protein_coding	2.50441	2.66987	2.84628	3.30077	3.03321	2.75503	5.61458	61.7251	7.85327e-15	6.44718e-13	2.85159	1.15317e-07	1.00498e-05	5.61458	4.12899e-08	1.25545e-06	5.61458	1.28816e-08	7.80719e-07	5.61458	8.88206e-08	7.39258e-06	5.61458	5.23627e-09	5.4666e-07	5.61458	7.69311e-08	3.93613e-06	5.61458
ENSG00000168924	LETM1	leucine zipper and EF-hand containing transmembrane protein 1	8093	protein_coding	1.2266	1.56444	1.83898	1.91909	1.75731	1.75521	7.06646	61.1238	8.90668e-15	7.27889e-13	1.67694	3.09001e-06	0.000167594	7.06646	4.28348e-08	1.29805e-06	7.06646	2.14276e-09	1.77525e-07	7.06646	1.61723e-07	1.17777e-05	7.06646	9.35068e-09	8.66065e-07	7.06646	2.13268e-08	1.44806e-06	7.06646
ENSG00000260062	GOLGA2P11	GOLGA2 pseudogene 11	5272	transcribed_unprocessed_pseudogene	5.72057	5.58116	6.33031	5.42139	3.34239	5.49033	-2.21057	60.8231	9.48929e-15	7.72009e-13	5.31436	3.05355e-09	5.72486e-07	-2.21057	1.14387e-08	4.61146e-07	-2.21057	1.01779e-09	9.62424e-08	-2.21057	1.61375e-07	1.17777e-05	-2.21057	9.20569e-05	0.00120481	-2.21057	1.75288e-08	1.2642e-06	-2.21057
ENSG00000143554	SLC27A3	solute carrier family 27 member 3	5470	protein_coding	1.72355	2.00615	2.24816	2.69953	2.50959	1.78435	5.79788	60.7635	9.60962e-15	7.78293e-13	2.16189	8.86953e-07	5.78313e-05	5.79788	6.65523e-08	1.8338e-06	5.79788	8.21653e-09	5.37366e-07	5.79788	3.33819e-08	3.44521e-06	5.79788	1.31679e-09	1.76167e-07	5.79788	1.67382e-06	4.45227e-05	5.79788
ENSG00000124813	RUNX2	RUNX family transcription factor 2	8192	protein_coding	-0.79892	-1.13198	-1.20562	-1.19499	-2.01637	-1.84225	3.1702	60.4942	9.67637e-15	7.80201e-13	-1.36502	0.000146785	0.00400465	3.1702	1.30372e-06	2.18631e-05	3.1702	3.83468e-07	1.30923e-05	3.1702	2.92905e-05	0.000557055	3.1702	1.35012e-11	4.51566e-09	3.1702	4.87778e-10	8.00888e-08	3.1702
ENSG00000170540	ARL6IP1	ADP ribosylation factor like GTPase 6 interacting protein 1	3558	protein_coding	1.05683	1.70182	1.24455	1.0543	1.04854	0.872785	6.42548	60.564	9.75817e-15	7.83299e-13	1.16314	1.5406e-07	1.30633e-05	6.42548	7.94146e-12	1.43431e-09	6.42548	8.13967e-09	5.34584e-07	6.42548	1.25068e-05	0.00029491	6.42548	3.28486e-07	1.3696e-05	6.42548	1.13932e-05	0.000202333	6.42548
ENSG00000083123	BCKDHB	branched chain keto acid dehydrogenase E1 subunit beta	4071	protein_coding	0.787957	1.41298	1.39424	0.827149	0.914429	0.630082	5.74037	60.131	1.02016e-14	8.15269e-13	0.994474	2.45168e-06	0.000137943	5.74037	3.14128e-11	4.23392e-09	5.74037	4.80179e-11	7.74332e-09	5.74037	5.53387e-05	0.000879817	5.74037	3.61701e-07	1.46473e-05	5.74037	0.000149474	0.0014299	5.74037
ENSG00000184227	ACOT1	acyl-CoA thioesterase 1	1686	protein_coding	1.09809	1.61291	1.63615	1.77979	2.07758	1.27871	4.62479	60.3982	1.03835e-14	8.26152e-13	1.58054	1.01684e-05	0.000441386	4.62479	1.96436e-08	6.96044e-07	4.62479	1.45016e-08	8.55924e-07	4.62479	2.40128e-07	1.53793e-05	4.62479	1.51013e-10	3.06455e-08	4.62479	3.04872e-06	7.11407e-05	4.62479
ENSG00000158516	CPA2	carboxypeptidase A2	1793	protein_coding	4.62257	3.57549	3.75689	3.10513	3.4885	2.69482	-1.13076	60.2063	1.08164e-14	8.56822e-13	3.54057	6.44711e-11	2.70793e-08	-1.13076	3.39481e-08	1.07568e-06	-1.13076	1.09125e-08	6.68103e-07	-1.13076	4.70876e-06	0.000142693	-1.13076	8.25353e-08	4.70243e-06	-1.13076	7.12151e-06	0.000140384	-1.13076
ENSG00000186847	KRT14	keratin 14	2255	protein_coding	0.522662	1.53875	2.58873	2.31564	2.97507	1.97107	1.30389	60.1649	1.09125e-14	8.56915e-13	1.98532	0.0639363	0.324278	1.30389	7.38666e-06	9.05406e-05	1.30389	4.76512e-10	5.34552e-08	1.30389	1.92898e-07	1.33484e-05	1.30389	3.87151e-11	1.1278e-08	1.30389	2.43049e-07	9.8521e-06	1.30389
ENSG00000237813	AC002066.1	novel transcript	1420	lncRNA	0.59019	1.47442	2.13459	1.72844	1.60426	1.39328	1.11741	59.821	1.09036e-14	8.56915e-13	1.48753	0.00574512	0.0676755	1.11741	6.69437e-08	1.83749e-06	1.11741	2.74028e-11	5.2097e-09	1.11741	1.5218e-07	1.13108e-05	1.11741	1.78343e-08	1.4278e-06	1.11741	4.03371e-07	1.46291e-05	1.11741
ENSG00000171659	GPR34	G protein-coupled receptor 34	1926	protein_coding	2.17536	4.31176	3.9	1.91977	2.57624	1.87432	-1.39193	59.8618	1.16431e-14	9.10331e-13	2.79291	3.20645e-06	0.000171845	-1.39193	1.05181e-11	1.75895e-09	-1.39193	8.50771e-11	1.2699e-08	-1.39193	0.000279214	0.00290347	-1.39193	5.33045e-07	1.95677e-05	-1.39193	7.45128e-05	0.000848633	-1.39193
ENSG00000197375	SLC22A5	solute carrier family 22 member 5	12788	protein_coding	0.516827	2.16517	2.10693	1.16959	1.22621	1.9954	2.95943	59.6757	1.21176e-14	9.43341e-13	1.53002	0.019729	0.158367	2.95943	8.74452e-11	9.51415e-09	2.95943	1.36077e-10	1.87609e-08	2.95943	0.000131193	0.00166279	2.95943	5.1885e-06	0.000120916	2.95943	1.28056e-09	1.50383e-07	2.95943
ENSG00000107104	KANK1	KN motif and ankyrin repeat domains 1	11908	protein_coding	0.785543	1.02493	1.69958	1.37823	1.12416	1.41955	7.51815	59.4817	1.2378e-14	9.59479e-13	1.23867	3.89444e-05	0.00136313	7.51815	6.41951e-07	1.1916e-05	7.51815	3.43063e-11	6.01559e-09	7.51815	4.51255e-07	2.46973e-05	7.51815	2.69031e-07	1.15255e-05	7.51815	6.54902e-09	5.85664e-07	7.51815
ENSG00000159216	RUNX1	RUNX family transcription factor 1	15574	protein_coding	-0.479093	-1.44783	-0.884954	-1.19952	-1.4545	-1.33607	6.24096	59.3733	1.26711e-14	9.78004e-13	-1.13366	0.00367417	0.0490459	6.24096	2.72314e-10	2.33093e-08	6.24096	3.31452e-06	8.04253e-05	6.24096	1.30225e-06	5.26172e-05	6.24096	5.85486e-10	9.06931e-08	6.24096	5.53811e-09	5.10325e-07	6.24096
ENSG00000152270	PDE3B	phosphodiesterase 3B	11626	protein_coding	2.06965	2.30121	2.78434	1.1975	1.89512	1.45716	7.12956	59.443	1.27404e-14	9.79168e-13	1.95083	1.46116e-08	1.91232e-06	7.12956	1.57322e-09	9.83179e-08	7.12956	3.14411e-11	5.73593e-09	7.12956	0.00175018	0.0110447	7.12956	1.40469e-07	6.98899e-06	7.12956	1.92626e-05	0.000305258	7.12956
ENSG00000288046	AL031123.5	novel transcript	4461	lncRNA	1.39431	2.45058	1.81765	1.66997	1.7687	1.23646	0.139668	58.8176	1.35534e-14	1.03724e-12	1.72295	1.186e-06	7.33572e-05	0.139668	3.22519e-11	4.30795e-09	0.139668	1.53141e-08	8.9222e-07	0.139668	2.64048e-06	9.18878e-05	0.139668	3.95468e-08	2.63562e-06	0.139668	2.24277e-05	0.000344151	0.139668
ENSG00000133216	EPHB2	EPH receptor B2	12516	protein_coding	1.2768	1.72521	2.21857	1.38106	2.19946	1.57148	2.78911	58.8885	1.43668e-14	1.09024e-12	1.72876	5.35098e-06	0.000260496	2.78911	5.58681e-08	1.59657e-06	2.78911	3.01233e-10	3.75211e-08	2.78911	4.45914e-05	0.000764104	2.78911	5.83664e-10	9.06931e-08	2.78911	6.13765e-07	2.00819e-05	2.78911
ENSG00000204257	HLA-DMA	major histocompatibility complex, class II, DM alpha	2520	protein_coding	1.65749	1.83466	1.62338	1.36422	1.84973	1.55402	5.06305	58.9003	1.43298e-14	1.09024e-12	1.64725	1.92175e-08	2.44427e-06	5.06305	3.30511e-09	1.7926e-07	5.06305	3.75743e-08	1.85418e-06	5.06305	3.31482e-05	0.000615249	5.06305	4.24968e-09	4.59601e-07	5.06305	2.43289e-07	9.8521e-06	5.06305
ENSG00000022267	FHL1	four and a half LIM domains 1	5862	protein_coding	1.25885	1.03445	1.78603	1.1652	1.74399	1.86715	9.41258	58.7343	1.48574e-14	1.12276e-12	1.47594	5.61107e-07	3.99904e-05	9.41258	1.12015e-05	0.000127802	9.41258	7.62482e-10	7.60839e-08	9.41258	9.72939e-05	0.00133528	9.41258	2.47305e-09	2.90038e-07	9.41258	1.28227e-09	1.50383e-07	9.41258
ENSG00000059691	GATB	glutamyl-tRNA amidotransferase subunit B	11741	protein_coding	0.597692	1.13613	0.733938	1.05768	0.944806	1.15016	4.79908	58.3477	1.50247e-14	1.13067e-12	0.936734	3.4454e-05	0.00124206	4.79908	5.56327e-10	4.22177e-08	4.79908	2.05014e-06	5.42315e-05	4.79908	2.59769e-07	1.61226e-05	4.79908	3.39266e-08	2.3477e-06	4.79908	1.47409e-09	1.71765e-07	4.79908
ENSG00000148600	CDHR1	cadherin related family member 1	7729	protein_coding	2.92199	3.10608	3.21659	3.32537	2.49832	1.69539	2.85876	58.6602	1.50997e-14	1.1316e-12	2.79396	9.31149e-09	1.35625e-06	2.85876	6.03956e-09	2.81135e-07	2.85876	2.53625e-09	2.02686e-07	2.85876	4.38491e-08	4.34008e-06	2.85876	4.98545e-07	1.87429e-05	2.85876	0.000171254	0.00158292	2.85876
ENSG00000114013	CD86	CD86 molecule	3437	protein_coding	4.85915	4.70684	7.49985	2.54769	4.85629	6.16899	-4.05898	58.5579	1.54412e-14	1.15241e-12	5.10647	1.1271e-07	9.93153e-06	-4.05898	3.28361e-07	6.7855e-06	-4.05898	3.02525e-11	5.60448e-09	-4.05898	0.00537785	0.0244166	-4.05898	3.8432e-07	1.53567e-05	-4.05898	3.11473e-09	3.20699e-07	-4.05898
ENSG00000082482	KCNK2	potassium two pore domain channel subfamily K member 2	3910	protein_coding	-0.948337	-0.651935	-1.64954	-1.94914	-2.30614	-1.61465	5.09965	58.3634	1.6113e-14	1.1976e-12	-1.51996	8.70785e-05	0.00260496	5.09965	0.00418323	0.0160683	5.09965	1.36708e-08	8.20291e-07	5.09965	7.37732e-08	6.44761e-06	5.09965	1.92366e-11	6.02737e-09	5.09965	7.21332e-08	3.72228e-06	5.09965
ENSG00000005059	MCUB	mitochondrial calcium uniporter dominant negative beta subunit	3555	protein_coding	0.647132	2.22292	0.979112	1.34926	0.88439	1.08788	3.23984	57.9614	1.64727e-14	1.21665e-12	1.19512	0.000533397	0.0112115	3.23984	1.8995e-13	7.36466e-11	3.23984	3.15696e-06	7.73648e-05	3.23984	6.11371e-07	3.01693e-05	3.23984	1.89278e-05	0.000339141	3.23984	1.37649e-06	3.87845e-05	3.23984
ENSG00000108960	MMD	monocyte to macrophage differentiation associated	3193	protein_coding	1.64218	2.34072	2.18318	1.46386	1.42006	1.973	7.00547	58.2542	1.65041e-14	1.21665e-12	1.83717	2.4626e-07	1.94223e-05	7.00547	2.04681e-10	1.89577e-08	7.00547	1.1138e-09	1.03161e-07	7.00547	8.64094e-05	0.00122499	7.00547	4.65736e-06	0.000111857	7.00547	3.35474e-08	2.02642e-06	7.00547
ENSG00000182782	HCAR2	hydroxycarboxylic acid receptor 2	2065	protein_coding	1.13871	1.67026	1.6685	2.38254	1.62327	1.08193	4.14705	58.0668	1.7199e-14	1.26273e-12	1.5942	8.18272e-06	0.0003715	4.14705	1.68076e-08	6.19516e-07	4.14705	1.59676e-08	9.24327e-07	4.14705	1.11485e-09	2.45552e-07	4.14705	3.89515e-08	2.60624e-06	4.14705	4.64965e-05	0.000597278	4.14705
ENSG00000138413	IDH1	isocitrate dehydrogenase (NADP(+)) 1, cytosolic	4721	protein_coding	0.554684	1.31957	1.15911	1.03832	0.688284	0.582523	8.76091	57.6964	1.73538e-14	1.26894e-12	0.890414	9.68259e-05	0.00281153	8.76091	1.48253e-11	2.36477e-09	8.76091	3.50142e-10	4.24424e-08	8.76091	4.84692e-07	2.57471e-05	8.76091	8.99435e-06	0.000186721	8.76091	0.000128761	0.00128483	8.76091
ENSG00000106819	ASPN	asporin	2470	protein_coding	-0.99508	-2.36565	-1.55123	-3.0889	-1.42136	-2.06811	4.02278	58.0022	1.74457e-14	1.27051e-12	-1.91505	0.000417195	0.00910019	4.02278	3.77022e-10	3.0264e-08	4.02278	1.0484e-06	3.02961e-05	4.02278	3.58779e-10	1.06228e-07	4.02278	5.36515e-06	0.000124231	4.02278	2.63104e-08	1.68508e-06	4.02278
ENSG00000134297	PLEKHA8P1	pleckstrin homology domain containing A8 pseudogene 1	2320	transcribed_processed_pseudogene	0.959545	1.38645	1.38847	1.38948	1.07787	1.47468	3.45822	57.6085	1.80186e-14	1.30696e-12	1.27942	2.95309e-06	0.000161135	3.45822	6.4662e-09	2.94914e-07	3.45822	5.53128e-09	3.813e-07	3.45822	3.45058e-07	1.98474e-05	3.45822	8.45271e-07	2.85354e-05	3.45822	4.80801e-09	4.59457e-07	3.45822
ENSG00000137142	IGFBPL1	insulin like growth factor binding protein like 1	3566	protein_coding	1.33225	1.54759	4.02951	2.61347	2.25172	3.26841	1.41211	57.7097	1.86117e-14	1.34458e-12	2.50716	0.000556239	0.011533	1.41211	0.000159905	0.00115061	1.41211	4.68704e-12	1.19229e-09	1.41211	1.15868e-06	4.78876e-05	1.41211	1.00584e-06	3.25564e-05	1.41211	1.26044e-09	1.49769e-07	1.41211
ENSG00000157617	C2CD2	C2 calcium dependent domain containing 2	8730	protein_coding	1.01053	1.26909	1.28559	1.0599	1.17138	1.4309	6.86817	57.4301	1.941e-14	1.39112e-12	1.20457	6.12239e-07	4.26936e-05	6.86817	8.71738e-09	3.74868e-07	6.86817	8.24153e-09	5.37366e-07	6.86817	1.92287e-05	0.000404767	6.86817	8.42285e-08	4.76881e-06	6.86817	3.57081e-09	3.62317e-07	6.86817
ENSG00000197296	FITM2	fat storage inducing transmembrane protein 2	4628	protein_coding	1.00204	1.56221	1.57044	0.713848	1.32204	0.711024	6.3387	57.4902	1.93371e-14	1.39112e-12	1.14694	8.43235e-07	5.6198e-05	6.3387	1.49951e-10	1.44057e-08	6.3387	1.61083e-10	2.17114e-08	6.3387	0.00189726	0.011707	6.3387	9.95386e-09	9.07963e-07	6.3387	0.00028026	0.00231766	6.3387
ENSG00000147465	STAR	steroidogenic acute regulatory protein	4443	protein_coding	2.02067	2.62422	2.56815	2.76693	2.35519	3.2312	2.96984	57.2383	2.06698e-14	1.47556e-12	2.5944	1.58473e-06	9.41509e-05	2.96984	3.01159e-08	9.8004e-07	2.96984	3.93384e-08	1.9048e-06	2.96984	2.93372e-07	1.78047e-05	2.96984	3.0413e-07	1.27742e-05	2.96984	9.66218e-10	1.27379e-07	2.96984
ENSG00000173369	C1QB	complement C1q B chain	1492	protein_coding	3.70689	5.12098	4.39931	4.80357	4.99772	4.9569	-0.890552	57.0299	2.16559e-14	1.53987e-12	4.66423	1.12673e-06	7.01717e-05	-0.890552	9.24711e-09	3.92047e-07	-0.890552	1.27828e-07	5.2115e-06	-0.890552	2.09312e-07	1.39655e-05	-0.890552	2.4516e-08	1.82215e-06	-0.890552	2.86101e-08	1.78798e-06	-0.890552
ENSG00000122729	ACO1	aconitase 1	7555	protein_coding	0.968828	1.23817	1.15538	0.987514	0.781506	0.924931	8.63018	56.65	2.19435e-14	1.5542e-12	1.00939	6.71334e-08	6.81178e-06	8.63018	4.37751e-10	3.43748e-08	8.63018	2.44221e-09	1.97078e-07	8.63018	4.76938e-06	0.000144047	8.63018	5.06088e-06	0.000118813	8.63018	5.6408e-07	1.89365e-05	8.63018
ENSG00000131471	AOC3	amine oxidase copper containing 3	4524	protein_coding	1.30013	0.940237	1.49099	1.37857	1.42659	0.785249	10.5486	56.5898	2.22442e-14	1.56935e-12	1.22029	1.18593e-08	1.59844e-06	10.5486	3.31107e-06	4.70505e-05	10.5486	8.26092e-10	8.19782e-08	10.5486	5.91e-07	2.94051e-05	10.5486	4.10486e-09	4.4932e-07	10.5486	0.000122346	0.00123447	10.5486
ENSG00000255398	HCAR3	hydroxycarboxylic acid receptor 3	2056	protein_coding	1.05862	2.17527	2.29263	2.34776	1.7523	1.37142	1.02589	56.5905	2.35063e-14	1.65194e-12	1.833	0.000181101	0.00470627	1.02589	2.51211e-09	1.46359e-07	1.02589	7.28338e-10	7.39018e-08	1.02589	2.71855e-08	2.95553e-06	1.02589	2.15775e-07	9.6225e-06	1.02589	1.63381e-05	0.000268256	1.02589
ENSG00000011198	ABHD5	abhydrolase domain containing 5	7539	protein_coding	0.717618	1.77408	1.56342	0.993652	1.21181	1.33615	6.05947	56.5806	2.39581e-14	1.67072e-12	1.26612	0.000297383	0.00697538	6.05947	6.51565e-11	7.51628e-09	6.05947	1.16503e-09	1.0681e-07	6.05947	0.000151456	0.00184082	6.05947	2.55432e-07	1.10666e-05	6.05947	8.91054e-08	4.49534e-06	6.05947
ENSG00000171992	SYNPO	synaptopodin	10243	protein_coding	1.08493	0.82457	1.19219	1.49735	1.21432	0.882829	7.2591	56.2968	2.39587e-14	1.67072e-12	1.11603	4.77844e-08	5.01764e-06	7.2591	4.8852e-06	6.49239e-05	7.2591	8.92329e-09	5.70774e-07	7.2591	1.74687e-08	2.10067e-06	7.2591	1.12463e-08	9.90827e-07	7.2591	5.54244e-06	0.000115859	7.2591
ENSG00000164318	EGFLAM	EGF like, fibronectin type III and laminin G domains	6183	protein_coding	1.61746	2.09849	1.44158	1.0858	1.85481	1.5469	3.51234	56.5381	2.41896e-14	1.68034e-12	1.60751	3.62402e-08	4.11656e-06	3.51234	3.26072e-10	2.67691e-08	3.51234	4.3562e-07	1.44362e-05	3.51234	0.000451401	0.00411646	3.51234	5.6674e-09	5.75706e-07	3.51234	3.1298e-07	1.19256e-05	3.51234
ENSG00000196715	VKORC1L1	vitamin K epoxide reductase complex subunit 1 like 1	6092	protein_coding	0.996014	1.37772	1.42102	1.31847	1.00073	0.852493	8.57689	56.1531	2.45642e-14	1.69983e-12	1.16107	5.94307e-07	4.18468e-05	8.57689	1.0851e-09	7.28549e-08	8.57689	7.35437e-10	7.42052e-08	8.57689	5.04735e-07	2.65001e-05	8.57689	1.06056e-06	3.38424e-05	8.57689	2.07673e-05	0.000325306	8.57689
ENSG00000109929	SC5D	sterol-C5-desaturase	10054	protein_coding	0.826482	1.4701	1.42915	1.08932	0.893432	1.09225	6.4906	56.2383	2.52277e-14	1.73908e-12	1.13346	8.95751e-06	0.000400449	6.4906	2.17547e-10	1.97049e-08	6.4906	4.8622e-10	5.42075e-08	6.4906	7.96804e-06	0.000212258	6.4906	4.70975e-06	0.000112517	6.4906	3.21994e-07	1.21157e-05	6.4906
ENSG00000130707	ASS1	argininosuccinate synthase 1	3018	protein_coding	1.33928	1.52271	1.37944	2.15214	1.73707	1.77644	8.7157	55.85	2.82808e-14	1.94213e-12	1.65118	9.96707e-07	6.43592e-05	8.7157	9.3258e-08	2.379e-06	8.7157	6.62617e-07	2.04573e-05	8.7157	2.73282e-08	2.95553e-06	8.7157	1.78634e-08	1.4278e-06	8.7157	2.41431e-08	1.57989e-06	8.7157
ENSG00000155886	SLC24A2	solute carrier family 24 member 2	10749	protein_coding	3.26822	5.13615	4.58419	4.52256	2.66074	3.3015	-0.977955	55.7788	2.8745e-14	1.96653e-12	3.91223	8.22676e-07	5.52355e-05	-0.977955	3.60788e-10	2.93522e-08	-0.977955	3.14147e-09	2.41439e-07	-0.977955	6.58381e-08	6.04164e-06	-0.977955	5.29803e-05	0.000778582	-0.977955	2.56951e-06	6.17948e-05	-0.977955
ENSG00000172893	DHCR7	7-dehydrocholesterol reductase	4160	protein_coding	1.40831	1.43142	1.68774	2.67382	1.77882	1.96893	7.21087	55.732	2.90542e-14	1.98018e-12	1.82484	2.21638e-06	0.000128301	7.21087	1.58067e-06	2.57426e-05	7.21087	1.10098e-07	4.57122e-06	7.21087	2.63769e-09	4.71676e-07	7.21087	6.97292e-08	4.15637e-06	7.21087	2.24723e-08	1.49217e-06	7.21087
ENSG00000138039	LHCGR	luteinizing hormone/choriogonadotropin receptor	5000	protein_coding	3.42927	3.58823	3.99953	3.25042	2.78648	2.09209	-1.2508	55.2596	3.23845e-14	2.19886e-12	3.191	1.01417e-08	1.431e-06	-1.2508	9.65448e-09	4.02701e-07	-1.2508	8.88743e-10	8.62988e-08	-1.2508	1.01074e-06	4.35511e-05	-1.2508	1.39704e-06	4.22489e-05	-1.2508	9.92714e-05	0.00105343	-1.2508
ENSG00000161533	ACOX1	acyl-CoA oxidase 1	8286	protein_coding	1.12501	1.17083	1.3687	0.874016	0.987513	0.954912	7.4566	54.8786	3.29461e-14	2.22861e-12	1.08017	2.32127e-08	2.79496e-06	7.4566	9.79047e-09	4.07432e-07	7.4566	4.99494e-10	5.53458e-08	7.4566	9.42874e-05	0.00130682	7.4566	5.02823e-07	1.88413e-05	7.4566	1.57265e-06	4.27969e-05	7.4566
ENSG00000251169	LINC01843	long intergenic non-protein coding RNA 1843	1107	lncRNA	1.40793	2.15111	2.31219	2.2811	2.52094	2.48739	0.102403	55.0605	3.39086e-14	2.28516e-12	2.19344	4.56277e-05	0.00154322	0.102403	9.71509e-08	2.45748e-06	0.102403	2.17822e-08	1.21423e-06	0.102403	9.39423e-07	4.15856e-05	0.102403	6.3776e-09	6.29431e-07	0.102403	1.30199e-08	1.00492e-06	0.102403
ENSG00000135245	HILPDA	hypoxia inducible lipid droplet associated	2070	protein_coding	1.06981	1.11375	1.29858	2.04231	1.43261	1.82153	6.16794	54.8398	3.56883e-14	2.39616e-12	1.4631	5.99939e-06	0.000288946	6.16794	3.29551e-06	4.69032e-05	6.16794	2.92511e-07	1.04408e-05	6.16794	7.67065e-09	1.06569e-06	6.16794	7.69112e-08	4.45222e-06	6.16794	1.49517e-09	1.73104e-07	6.16794
ENSG00000167107	ACSF2	acyl-CoA synthetase family member 2	5797	protein_coding	1.32607	1.15749	1.46249	2.382	1.83168	1.29097	7.73036	54.6249	3.75182e-14	2.50969e-12	1.57512	8.5541e-07	5.65948e-05	7.73036	6.75055e-06	8.37374e-05	7.73036	1.73469e-07	6.70884e-06	7.73036	2.44627e-09	4.46284e-07	7.73036	4.19478e-09	4.56397e-07	7.73036	4.36062e-06	9.53477e-05	7.73036
ENSG00000172987	HPSE2	heparanase 2 (inactive)	4421	protein_coding	3.77976	5.02853	3.12466	2.75189	2.92718	2.09991	-0.719392	54.4843	3.8769e-14	2.58379e-12	3.28532	4.4962e-09	7.66093e-07	-0.719392	2.53154e-11	3.54435e-09	-0.719392	3.17912e-07	1.1176e-05	-0.719392	2.86006e-05	0.00054836	-0.719392	1.60266e-06	4.74518e-05	-0.719392	0.000189571	0.00170595	-0.719392
ENSG00000184156	KCNQ3	potassium voltage-gated channel subfamily Q member 3	12721	protein_coding	2.14075	2.47577	2.26619	2.6897	1.29825	2.67812	4.9833	54.3766	3.97573e-14	2.63991e-12	2.25813	8.37392e-08	8.02841e-06	4.9833	6.93751e-09	3.12465e-07	4.9833	3.90672e-08	1.89676e-06	4.9833	1.31326e-07	1.0117e-05	4.9833	0.000244877	0.00259093	4.9833	4.48094e-09	4.32782e-07	4.9833
ENSG00000154127	UBASH3B	ubiquitin associated and SH3 domain containing B	8964	protein_coding	1.14913	1.88181	1.53676	0.772494	1.31041	2.51177	4.68772	54.2112	4.13289e-14	2.73422e-12	1.52706	1.3114e-05	0.000553393	4.68772	3.15985e-09	1.73944e-07	4.68772	1.52762e-07	6.10093e-06	4.68772	0.0101789	0.0379055	4.68772	3.08423e-06	8.09655e-05	4.68772	2.06156e-11	5.81779e-09	4.68772
ENSG00000236333	TRHDE-AS1	TRHDE antisense RNA 1	18092	lncRNA	1.31623	1.57126	1.98511	0.956651	1.20436	0.82935	4.61338	53.8948	4.45234e-14	2.93481e-12	1.31049	1.00891e-07	9.20299e-06	4.61338	4.66049e-09	2.28731e-07	4.61338	3.04102e-11	5.60448e-09	4.61338	0.000410761	0.00386192	4.61338	8.80567e-07	2.94517e-05	4.61338	0.000273783	0.00227556	4.61338
ENSG00000109339	MAPK10	mitogen-activated protein kinase 10	42623	protein_coding	1.55277	1.82948	1.65427	1.66071	1.49027	1.12051	4.10511	53.8495	4.5002e-14	2.95557e-12	1.55133	4.56993e-08	4.88387e-06	4.10511	2.88165e-09	1.62136e-07	4.10511	1.9782e-08	1.11761e-06	4.10511	1.05317e-06	4.48999e-05	4.10511	1.96123e-07	8.9449e-06	4.10511	3.01469e-05	0.000426711	4.10511
ENSG00000223442	TH2LCRR	T helper type 2 locus control region associated RNA	1081	lncRNA	2.82658	4.549	3.47247	3.2113	3.57388	2.15838	-2.96296	53.8038	4.549e-14	2.97679e-12	3.2986	9.97762e-07	6.43592e-05	-2.96296	1.75323e-10	1.64922e-08	-2.96296	4.67708e-08	2.1941e-06	-2.96296	3.29317e-06	0.000108536	-2.96296	5.04777e-08	3.2329e-06	-2.96296	0.00010557	0.00110442	-2.96296
ENSG00000205221	VIT	vitrin	3710	protein_coding	-1.26132	-1.31236	-1.79138	-2.50015	-1.9732	-2.0788	3.13147	53.6647	4.70112e-14	3.06523e-12	-1.81953	1.71983e-05	0.000693346	3.13147	1.17943e-05	0.000133385	3.13147	5.63343e-08	2.56286e-06	3.13147	1.99203e-08	2.33624e-06	3.13147	1.02665e-08	9.14375e-07	3.13147	1.76258e-08	1.2642e-06	3.13147
ENSG00000149809	TM7SF2	transmembrane 7 superfamily member 2	3420	protein_coding	2.13688	1.85845	2.71087	2.94751	2.96632	1.94708	5.14175	53.6078	4.76501e-14	3.0736e-12	2.42785	5.37107e-07	3.86481e-05	5.14175	6.36079e-06	8.02251e-05	5.14175	8.73234e-09	5.63267e-07	5.14175	1.66724e-07	1.20448e-05	5.14175	2.06074e-09	2.54925e-07	5.14175	7.61236e-06	0.000147518	5.14175
ENSG00000167772	ANGPTL4	angiopoietin like 4	2475	protein_coding	2.34312	2.18184	2.49317	3.15959	2.90169	3.2361	6.34262	53.6148	4.7571e-14	3.0736e-12	2.71925	5.459e-07	3.9125e-05	6.34262	1.80868e-06	2.85546e-05	6.34262	2.10234e-07	7.96024e-06	6.34262	3.38829e-07	1.96141e-05	6.34262	1.82551e-08	1.45245e-06	6.34262	5.38089e-09	5.0095e-07	6.34262
ENSG00000171612	SLC25A33	solute carrier family 25 member 33	3865	protein_coding	0.821085	2.50253	1.17917	1.10477	1.21202	0.784573	3.98061	53.6126	4.75959e-14	3.0736e-12	1.26736	0.00015593	0.00420337	3.98061	2.23574e-13	8.07594e-11	3.98061	1.2106e-06	3.43245e-05	3.98061	8.38783e-05	0.00119852	3.98061	1.04054e-06	3.34397e-05	3.98061	0.00058327	0.00404704	3.98061
ENSG00000129675	ARHGEF6	Rac/Cdc42 guanine nucleotide exchange factor 6	5278	protein_coding	1.1163	1.83858	1.57436	1.45745	1.10233	2.03296	5.56788	53.4604	4.9346e-14	3.16042e-12	1.52033	9.70852e-06	0.000425596	5.56788	1.48821e-09	9.46428e-08	5.56788	3.55703e-08	1.7796e-06	5.56788	9.22937e-06	0.00023544	5.56788	1.85161e-05	0.000332755	5.56788	7.12879e-10	1.02185e-07	5.56788
ENSG00000172901	LVRN	laeverin	6636	protein_coding	0.959573	1.6518	1.28445	1.19335	0.620685	0.863547	3.9714	53.2175	4.91934e-14	3.16042e-12	1.09557	8.61862e-07	5.68106e-05	3.9714	2.79081e-11	3.87729e-09	3.9714	5.51503e-09	3.813e-07	3.9714	1.39432e-06	5.53469e-05	3.9714	0.000524485	0.0046231	3.9714	1.39761e-05	0.000234812	3.9714
ENSG00000132185	FCRLA	Fc receptor like A	3275	protein_coding	0.74684	1.76188	1.67827	1.73525	1.48734	1.41033	2.59695	53.3486	5.00631e-14	3.19502e-12	1.46998	0.000908114	0.0169612	2.59695	3.14008e-09	1.73434e-07	2.59695	7.23308e-09	4.80282e-07	2.59695	2.0457e-07	1.38304e-05	2.59695	1.08474e-07	5.69519e-06	2.59695	4.69362e-07	1.64605e-05	2.59695
ENSG00000068366	ACSL4	acyl-CoA synthetase long chain family member 4	6546	protein_coding	1.78855	2.04406	2.44515	1.03583	1.21584	1.6474	7.9586	53.2728	5.16006e-14	3.28154e-12	1.69614	4.63624e-08	4.9256e-06	7.9586	2.95284e-09	1.65112e-07	7.9586	8.36229e-11	1.25859e-08	7.9586	0.00291673	0.015697	7.9586	4.10135e-05	0.000629058	7.9586	7.71463e-07	2.4232e-05	7.9586
ENSG00000134343	ANO3	anoctamin 3	7795	protein_coding	2.70464	0.664934	2.95999	2.21246	2.36796	2.65753	2.41181	53.2294	5.21371e-14	3.30403e-12	2.26125	3.09096e-09	5.72486e-07	2.41181	0.0535328	0.118342	2.41181	8.63839e-10	8.47924e-08	2.41181	5.46161e-06	0.000159615	2.41181	1.14967e-07	5.96673e-06	2.41181	1.87848e-08	1.33048e-06	2.41181
ENSG00000158528	PPP1R9A	protein phosphatase 1 regulatory subunit 9A	11194	protein_coding	1.54655	1.6948	2.12297	1.78021	0.846323	0.780219	2.39556	53.1366	5.26011e-14	3.32178e-12	1.46185	3.70787e-08	4.15006e-06	2.39556	1.14234e-08	4.61146e-07	2.39556	8.79357e-11	1.30181e-08	2.39556	1.99954e-07	1.36278e-05	2.39556	0.000520155	0.00459614	2.39556	0.00152405	0.00831669	2.39556
ENSG00000167676	PLIN4	perilipin 4	6502	protein_coding	2.29796	1.58809	2.6679	3.48039	2.72105	2.41568	11.1426	53.1573	5.3042e-14	3.33176e-12	2.52851	2.56497e-07	2.01417e-05	11.1426	6.21183e-05	0.000527466	11.1426	1.66595e-08	9.58239e-07	11.1426	2.06945e-08	2.38065e-06	11.1426	2.09765e-08	1.60533e-06	11.1426	4.28726e-07	1.53941e-05	11.1426
ENSG00000203797	DDO	D-aspartate oxidase	2143	protein_coding	1.1036	1.56228	1.56572	1.81787	0.9584	1.71384	1.50284	52.8605	5.3128e-14	3.33176e-12	1.45362	4.50171e-06	0.000227465	1.50284	1.73376e-08	6.32985e-07	1.50284	1.46007e-08	8.56177e-07	1.50284	4.78979e-08	4.65099e-06	1.50284	6.14375e-05	0.000873718	1.50284	6.55659e-09	5.85664e-07	1.50284
ENSG00000169442	CD52	CD52 molecule	934	protein_coding	3.57436	4.68674	5.30362	5.32079	4.89713	5.19519	-2.05506	53.106	5.36964e-14	3.35575e-12	4.82964	7.00707e-06	0.0003274	-2.05506	1.7107e-07	3.96114e-06	-2.05506	1.65645e-08	9.5582e-07	-2.05506	1.47382e-07	1.10231e-05	-2.05506	1.48811e-07	7.29006e-06	-2.05506	2.93541e-08	1.80328e-06	-2.05506
ENSG00000163541	SUCLG1	succinate-CoA ligase alpha subunit	4162	protein_coding	0.651899	1.05992	0.752432	0.969633	0.968249	0.944099	6.34101	52.7489	5.45759e-14	3.39895e-12	0.891039	1.01909e-05	0.000441386	6.34101	1.78714e-09	1.09788e-07	6.34101	1.26341e-06	3.55428e-05	6.34101	1.35045e-06	5.40807e-05	6.34101	2.2345e-08	1.69568e-06	6.34101	7.13708e-08	3.7041e-06	6.34101
ENSG00000167995	BEST1	bestrophin 1	8688	protein_coding	0.570046	1.37113	1.0792	1.50608	1.22874	0.884516	3.93544	52.7427	5.52044e-14	3.42627e-12	1.10662	0.000914413	0.0170436	3.93544	1.81993e-09	1.11423e-07	3.93544	1.71732e-07	6.664e-06	3.93544	2.43746e-08	2.71747e-06	3.93544	2.13745e-08	1.62888e-06	3.93544	1.08046e-05	0.000194064	3.93544
ENSG00000140876	NUDT7	nudix hydrolase 7	1638	protein_coding	0.936972	1.44533	1.10519	1.13035	1.25844	0.935834	3.3578	52.4327	5.89163e-14	3.64414e-12	1.13535	1.81199e-06	0.000106949	3.3578	8.85992e-10	6.131e-08	3.3578	1.50487e-07	6.03986e-06	3.3578	4.33253e-06	0.000133703	3.3578	1.85585e-08	1.46375e-06	3.3578	5.89305e-06	0.000121224	3.3578
ENSG00000012223	LTF	lactotransferrin	3989	protein_coding	-2.93864	-3.37814	-2.01099	-3.13757	-2.57084	-3.38354	3.95421	52.5958	6.06958e-14	3.72866e-12	-2.90329	3.49482e-08	3.99493e-06	3.95421	2.73353e-09	1.5531e-07	3.95421	1.90484e-05	0.000331438	3.95421	1.65567e-06	6.32696e-05	3.95421	5.22196e-07	1.92477e-05	3.95421	1.41457e-08	1.06452e-06	3.95421
ENSG00000164309	CMYA5	cardiomyopathy associated 5	14220	protein_coding	1.42948	2.45846	2.3578	1.6392	1.18239	2.32119	4.25532	52.6098	6.04901e-14	3.72866e-12	1.89809	8.99013e-06	0.000400915	4.25532	7.58022e-10	5.49825e-08	4.25532	1.69988e-09	1.46897e-07	4.25532	3.95481e-05	0.000700272	4.25532	0.000185264	0.00208394	4.25532	6.83865e-09	5.93812e-07	4.25532
ENSG00000197147	LRRC8B	leucine rich repeat containing 8 VRAC subunit B	8213	protein_coding	2.13743	2.08079	2.04098	1.48071	1.63633	1.53319	5.49134	52.5612	6.12041e-14	3.74714e-12	1.81824	3.1009e-09	5.72486e-07	5.49134	6.31102e-09	2.89298e-07	5.49134	9.97162e-09	6.18891e-07	5.49134	0.000100287	0.00136907	5.49134	8.20087e-07	2.78413e-05	5.49134	4.49133e-06	9.77325e-05	5.49134
ENSG00000169418	NPR1	natriuretic peptide receptor 1	4952	protein_coding	1.10238	1.48373	1.52267	1.9388	1.60681	1.33686	6.15468	52.2972	6.52407e-14	3.98079e-12	1.49854	9.31631e-06	0.00041342	6.15468	6.72787e-08	1.84389e-06	6.15468	4.77065e-08	2.22643e-06	6.15468	6.5899e-08	6.04164e-06	6.15468	2.69333e-08	1.9694e-06	6.15468	1.45155e-06	4.05231e-05	6.15468
ENSG00000104213	PDGFRL	platelet derived growth factor receptor like	2409	protein_coding	-1.00291	-4.88034	-2.78075	-2.63689	-2.28319	-2.66638	0.284988	52.0292	6.96302e-14	4.23431e-12	-2.70841	0.0187868	0.153394	0.284988	1.49094e-12	3.68875e-10	0.284988	1.5706e-07	6.22075e-06	0.284988	3.69379e-05	0.000666503	0.284988	4.36799e-06	0.000105893	0.284988	1.8554e-06	4.7769e-05	0.284988
ENSG00000120907	ADRA1A	adrenoceptor alpha 1A	6749	protein_coding	1.96895	2.52336	2.50679	2.25334	2.21594	3.11243	1.43142	51.8995	7.18684e-14	4.35576e-12	2.43014	2.06591e-06	0.000120363	1.43142	5.27183e-08	1.51615e-06	1.43142	5.16055e-08	2.38375e-06	1.43142	7.03707e-06	0.000192863	1.43142	7.40263e-07	2.56128e-05	1.43142	1.71127e-09	1.9197e-07	1.43142
ENSG00000215483	LINC00598	long intergenic non-protein coding RNA 598	19673	lncRNA	1.85071	2.94567	2.80528	1.49214	2.21126	1.64108	1.45717	51.851	7.2724e-14	4.39287e-12	2.15769	1.56542e-06	9.33103e-05	1.45717	4.54538e-10	3.52335e-08	1.45717	1.09667e-09	1.02626e-07	1.45717	0.000521736	0.00457653	1.45717	1.82041e-07	8.47383e-06	1.45717	2.80642e-05	0.000403557	1.45717
ENSG00000146242	TPBG	trophoblast glycoprotein	6904	protein_coding	-0.797182	-1.06898	-1.13786	-1.25196	-1.10482	-1.16848	4.95867	51.5574	7.46415e-14	4.49366e-12	-1.08821	1.00567e-05	0.000439637	4.95867	9.38549e-08	2.38748e-06	4.95867	2.88128e-08	1.51717e-06	4.95867	5.18374e-07	2.65609e-05	4.95867	7.79265e-08	4.49658e-06	4.95867	6.00678e-08	3.25791e-06	4.95867
ENSG00000196460	RFX8	RFX family member 8, lacking RFX DNA binding domain	3265	protein_coding	-1.31054	-0.625159	-2.10098	-2.24453	-3.06893	-2.96696	0.275607	51.6291	7.64098e-14	4.58484e-12	-2.05285	0.00017812	0.00464888	0.275607	0.0515039	0.114997	0.275607	1.67353e-07	6.54236e-06	0.275607	5.84919e-06	0.000169298	0.275607	9.2658e-11	2.17337e-08	0.275607	1.14964e-09	1.4064e-07	0.275607
ENSG00000014641	MDH1	malate dehydrogenase 1	4990	protein_coding	0.836702	1.46279	0.8076	1.2335	0.993217	1.02804	7.80963	51.3166	7.74434e-14	4.62714e-12	1.06031	4.46706e-06	0.000226628	7.80963	1.04604e-10	1.08915e-08	7.80963	8.53267e-06	0.000172768	7.80963	6.53788e-07	3.13411e-05	7.80963	5.20137e-07	1.9211e-05	7.80963	5.09441e-07	1.76603e-05	7.80963
ENSG00000172059	KLF11	Kruppel like factor 11	4594	protein_coding	0.945429	0.851234	1.15391	1.29173	0.926711	1.20053	4.72964	51.3324	7.76272e-14	4.62714e-12	1.06159	4.00558e-07	2.97715e-05	4.72964	2.93948e-06	4.2849e-05	4.72964	1.3178e-08	7.9336e-07	4.72964	1.47684e-07	1.10231e-05	4.72964	9.9777e-07	3.23532e-05	4.72964	1.89444e-08	1.33228e-06	4.72964
ENSG00000073737	DHRS9	dehydrogenase/reductase 9	3750	protein_coding	0.966563	5.31954	2.9984	3.04383	3.88974	2.07435	-2.25651	51.4454	8.03294e-14	4.77246e-12	3.04874	0.0433108	0.258847	-2.25651	7.72109e-12	1.40859e-09	-2.25651	7.16157e-07	2.19601e-05	-2.25651	8.43975e-06	0.000222202	-2.25651	1.08179e-08	9.57754e-07	-2.25651	0.000217174	0.0019013	-2.25651
ENSG00000124588	NQO2	N-ribosyldihydronicotinamide:quinone reductase 2	11558	protein_coding	0.918685	1.16795	1.2501	0.959589	1.38037	1.07124	5.64311	51.3779	8.07075e-14	4.7792e-12	1.12466	2.89197e-06	0.000158278	5.64311	5.06833e-08	1.482e-06	5.64311	1.51559e-08	8.85863e-07	5.64311	6.68567e-05	0.00100457	5.64311	3.2816e-09	3.6813e-07	5.64311	7.67862e-07	2.41609e-05	5.64311
ENSG00000165914	TTC7B	tetratricopeptide repeat domain 7B	21268	protein_coding	0.596211	0.933254	0.874816	1.21946	1.06253	1.44192	4.57095	51.1094	8.15245e-14	4.81181e-12	1.02137	0.000235148	0.00575648	4.57095	4.9751e-07	9.67225e-06	4.57095	1.43006e-06	3.96748e-05	4.57095	2.93313e-07	1.78047e-05	4.57095	6.6012e-08	3.98744e-06	4.57095	3.08411e-10	5.62647e-08	4.57095
ENSG00000155906	RMND1	required for meiotic nuclear division 1 homolog	4724	protein_coding	0.608972	1.02224	0.767274	1.01558	0.618886	0.908762	4.67636	50.9769	8.42553e-14	4.95679e-12	0.823619	9.5381e-06	0.000419143	4.67636	1.14105e-09	7.54891e-08	4.67636	2.86699e-07	1.02536e-05	4.67636	1.4644e-07	1.10231e-05	4.67636	1.22303e-05	0.000238802	4.67636	3.81874e-08	2.23205e-06	4.67636
ENSG00000167613	LAIR1	leukocyte associated immunoglobulin like receptor 1	8071	protein_coding	1.98386	1.85477	1.91315	2.87714	1.46749	1.61643	5.70929	51.22	8.49204e-14	4.9797e-12	1.95214	4.02634e-08	4.3807e-06	5.70929	1.55438e-07	3.66975e-06	5.70929	9.67205e-08	4.06249e-06	5.70929	4.95241e-09	7.91554e-07	5.70929	1.07149e-05	0.000215985	5.70929	4.71877e-06	0.000102189	5.70929
ENSG00000025434	NR1H3	nuclear receptor subfamily 1 group H member 3	4534	protein_coding	1.98785	1.6583	2.1116	3.31126	2.32132	2.5057	7.09352	51.0095	8.94617e-14	5.21216e-12	2.31601	8.00314e-07	5.39346e-05	7.09352	1.26421e-05	0.000141381	7.09352	3.09524e-07	1.094e-05	7.09352	1.07934e-08	1.4126e-06	7.09352	8.9758e-08	4.92118e-06	7.09352	5.03282e-08	2.77127e-06	7.09352
ENSG00000103888	CEMIP	cell migration inducing hyaluronidase 1	7621	protein_coding	-1.12242	-3.07514	-3.47853	-2.30728	-4.06889	-2.95725	7.79079	51.0153	8.93329e-14	5.21216e-12	-2.83492	0.0115197	0.109926	7.79079	5.15502e-08	1.49552e-06	7.79079	6.06279e-09	4.10112e-07	7.79079	0.000162628	0.00194132	7.79079	4.96982e-10	8.01428e-08	7.79079	2.76236e-07	1.08459e-05	7.79079
ENSG00000225889	AC012368.1	novel transcript, antisense to PELI1	6776	lncRNA	1.73624	1.92309	2.45936	1.61703	2.63261	1.12344	-0.286997	50.8001	9.00111e-14	5.2273e-12	1.9153	8.32617e-07	5.56959e-05	-0.286997	2.49961e-07	5.40665e-06	-0.286997	1.93748e-09	1.63366e-07	-0.286997	6.72368e-05	0.00100945	-0.286997	7.56942e-10	1.11147e-07	-0.286997	0.000743557	0.00486748	-0.286997
ENSG00000143198	MGST3	microsomal glutathione S-transferase 3	8052	protein_coding	0.879646	2.0253	0.979736	1.34061	1.54737	1.0298	7.45531	50.936	9.11091e-14	5.27411e-12	1.30041	7.22765e-05	0.00223908	7.45531	1.92168e-11	2.8653e-09	7.45531	1.88434e-05	0.000328505	7.45531	9.11241e-06	0.000233777	7.45531	1.41301e-08	1.187e-06	7.45531	2.35952e-05	0.000356911	7.45531
ENSG00000150630	VEGFC	vascular endothelial growth factor C	2615	protein_coding	-1.12612	-1.28784	-1.86758	-1.92753	-1.64156	-1.33116	3.31506	50.8026	9.41815e-14	5.43454e-12	-1.5303	1.30783e-05	0.000553179	3.31506	2.11621e-06	3.23631e-05	3.31506	1.88625e-09	1.60696e-07	3.31506	1.98495e-07	1.36278e-05	3.31506	2.98676e-08	2.13217e-06	3.31506	3.99231e-06	8.86902e-05	3.31506
ENSG00000140848	CPNE2	copine 2	7737	protein_coding	1.13502	1.23336	1.02876	1.93806	1.48342	1.30933	4.12102	50.7603	9.51781e-14	5.45718e-12	1.35466	1.3877e-06	8.43878e-05	4.12102	5.03014e-07	9.75825e-06	4.12102	8.57807e-06	0.000173492	4.12102	7.24397e-09	1.02214e-06	4.12102	2.27114e-08	1.71628e-06	4.12102	4.30874e-07	1.54198e-05	4.12102
ENSG00000184838	PRR16	proline rich 16	2252	protein_coding	-0.83141	-1.13719	-1.67087	-2.01488	-1.82761	-1.9798	2.67529	50.7626	9.51239e-14	5.45718e-12	-1.57696	0.000809062	0.0154466	2.67529	2.34262e-05	0.000235187	2.67529	3.53471e-08	1.77809e-06	2.67529	1.79076e-07	1.27334e-05	2.67529	7.0737e-09	6.75969e-07	2.67529	6.77499e-09	5.91126e-07	2.67529
ENSG00000245848	CEBPA	CCAAT enhancer binding protein alpha	2601	protein_coding	1.09213	1.33319	1.85968	1.85497	2.08775	0.992531	6.88687	50.7388	9.56881e-14	5.46906e-12	1.53671	3.30283e-05	0.00120438	6.88687	1.63441e-06	2.63328e-05	6.88687	4.45411e-09	3.24378e-07	6.88687	6.4166e-07	3.10697e-05	6.88687	7.1587e-10	1.06854e-07	6.88687	0.000268382	0.00224305	6.88687
ENSG00000249839	AC011330.1	histidine acid phosphatase domain containing 2A (HISPPD2A) pseudogene	3235	unprocessed_pseudogene	0.931648	1.84002	1.3229	2.68654	1.17946	2.4512	-1.50849	50.164	1.03301e-13	5.88557e-12	1.7353	0.000618292	0.0125297	-1.50849	4.85354e-08	1.43235e-06	-1.50849	1.09019e-05	0.000211265	-1.50849	1.32644e-09	2.85201e-07	-1.50849	7.13753e-05	0.000980312	-1.50849	3.35379e-10	5.9973e-08	-1.50849
ENSG00000257354	AC048341.1	novel transcript	8693	lncRNA	-0.645881	-2.01923	-1.00111	-1.64259	-1.17656	-1.36535	3.12291	50.1837	1.06672e-13	6.05852e-12	-1.30845	0.00187354	0.0300417	3.12291	2.81629e-11	3.88282e-09	3.12291	1.26439e-05	0.000238622	3.12291	3.39946e-07	1.96159e-05	3.12291	1.20716e-06	3.75578e-05	3.12291	3.16465e-07	1.2033e-05	3.12291
ENSG00000115226	FNDC4	fibronectin type III domain containing 4	1937	protein_coding	1.09474	1.27393	1.0204	1.56589	1.51772	1.32314	5.48412	50.1763	1.10163e-13	6.23718e-12	1.2993	1.5043e-06	9.05636e-05	5.48412	1.26272e-07	3.05711e-06	5.48412	5.47002e-06	0.000119605	5.48412	2.9926e-07	1.79565e-05	5.48412	7.26003e-09	6.90123e-07	5.48412	2.03776e-07	8.57901e-06	5.48412
ENSG00000160179	ABCG1	ATP binding cassette subfamily G member 1	6121	protein_coding	1.70504	1.60198	2.05541	1.99251	1.81278	0.663802	5.49728	50.037	1.14101e-13	6.43993e-12	1.63859	8.64552e-08	8.13264e-06	5.49728	3.06517e-07	6.4074e-06	5.49728	2.8703e-09	2.26378e-07	5.49728	5.71968e-07	2.87245e-05	5.49728	5.0331e-08	3.2329e-06	5.49728	0.0149621	0.0476934	5.49728
ENSG00000269985	AL021328.1	novel transcript, antisense to FARS2	1333	lncRNA	2.6545	3.51495	3.2908	2.26125	2.23499	1.93614	-1.21326	49.9858	1.15585e-13	6.50337e-12	2.64877	1.15409e-07	1.00498e-05	-1.21326	9.64544e-10	6.59872e-08	-1.21326	3.24812e-09	2.47529e-07	-1.21326	4.14466e-05	0.000722556	-1.21326	5.32299e-06	0.00012389	-1.21326	5.06918e-05	0.000634034	-1.21326
ENSG00000206549	PRSS50	serine protease 50	2960	protein_coding	3.04039	3.61123	4.32287	3.08227	4.5882	2.31434	-2.42929	49.9159	1.17643e-13	6.59863e-12	3.49322	1.44525e-06	8.75812e-05	-2.42929	1.45556e-07	3.45906e-06	-2.42929	4.37978e-09	3.20256e-07	-2.42929	2.24184e-05	0.000460112	-2.42929	2.60176e-09	3.03164e-07	-2.42929	0.000157526	0.00149035	-2.42929
ENSG00000151500	THYN1	thymocyte nuclear protein 1	2119	protein_coding	0.478289	1.33536	0.769047	1.20889	1.18451	1.18104	4.10614	49.6003	1.1919e-13	6.65639e-12	1.02619	0.00303731	0.0428201	4.10614	1.25345e-09	8.11418e-08	4.10614	1.942e-05	0.000336284	4.10614	6.48121e-07	3.12152e-05	4.10614	1.85704e-08	1.46375e-06	4.10614	4.14625e-08	2.38831e-06	4.10614
ENSG00000165478	HEPACAM	hepatic and glial cell adhesion molecule	3817	protein_coding	2.13999	2.37832	2.36613	1.58458	1.98638	0.735307	1.4268	49.857	1.1941e-13	6.65639e-12	1.86512	1.65052e-08	2.14461e-06	1.4268	3.83025e-09	1.99937e-07	1.4268	3.69995e-09	2.74999e-07	1.4268	7.9917e-05	0.00115102	1.4268	1.64659e-07	7.88835e-06	1.4268	0.018646	0.0561196	1.4268
ENSG00000143839	REN	renin	1749	protein_coding	2.63596	1.72386	2.76607	2.64608	2.40032	1.6686	-0.212974	49.7466	1.22798e-13	6.82414e-12	2.30681	8.35488e-09	1.25288e-06	-0.212974	2.06705e-05	0.000212603	-0.212974	5.57099e-09	3.82576e-07	-0.212974	4.56259e-07	2.48958e-05	-0.212974	1.34841e-07	6.7649e-06	-0.212974	5.36141e-05	0.000662782	-0.212974
ENSG00000180066	C10orf91	chromosome 10 open reading frame 91 (putative)	2040	lncRNA	2.40679	4.16846	2.83985	4.41546	4.11572	2.62425	-2.19594	49.7	1.2426e-13	6.88424e-12	3.42842	3.19239e-05	0.00117429	-2.19594	6.09566e-09	2.81193e-07	-2.19594	4.98202e-06	0.000111224	-2.19594	3.74192e-08	3.77558e-06	-2.19594	1.3728e-08	1.16398e-06	-2.19594	2.37494e-05	0.000358344	-2.19594
ENSG00000151726	ACSL1	acyl-CoA synthetase long chain family member 1	6284	protein_coding	0.965574	1.34044	1.19404	1.08489	0.814513	0.768526	11.3248	49.3993	1.25473e-13	6.93016e-12	1.028	4.04456e-07	2.9938e-05	11.3248	6.27837e-10	4.62831e-08	11.3248	8.82575e-09	5.67266e-07	11.3248	4.95575e-06	0.000148458	11.3248	1.16082e-05	0.000229384	11.3248	4.08885e-05	0.000541811	11.3248
ENSG00000185880	TRIM69	tripartite motif containing 69	9265	protein_coding	0.569071	1.29815	0.898817	1.17499	0.834217	1.15411	5.18839	49.339	1.27428e-13	7.01668e-12	0.988226	0.000351901	0.00796451	5.18839	6.09763e-10	4.51349e-08	5.18839	7.31653e-07	2.23216e-05	5.18839	5.17749e-07	2.65609e-05	5.18839	3.44464e-06	8.77484e-05	5.18839	2.33769e-08	1.53531e-06	5.18839
ENSG00000157064	NMNAT2	nicotinamide nucleotide adenylyltransferase 2	6943	protein_coding	-0.87308	-0.887483	-0.940124	-1.53699	-1.38064	-1.43768	3.92347	49.3734	1.29138e-13	7.08923e-12	-1.176	1.20276e-05	0.000512337	3.92347	1.17337e-05	0.000132866	3.92347	4.46799e-06	0.000102569	3.92347	9.53029e-08	7.82394e-06	3.92347	6.20995e-09	6.16252e-07	3.92347	9.2599e-09	7.60196e-07	3.92347
ENSG00000008323	PLEKHG6	pleckstrin homology and RhoGEF domain containing G6	4260	protein_coding	1.74509	1.33172	2.00201	3.27574	2.42308	2.27226	4.26711	49.4382	1.32819e-13	7.26924e-12	2.17498	3.87836e-06	0.000201865	4.26711	0.000207611	0.00143117	4.26711	5.86713e-07	1.84932e-05	4.26711	3.46489e-09	5.95994e-07	4.26711	2.64688e-08	1.95124e-06	4.26711	1.57896e-07	7.07479e-06	4.26711
ENSG00000163686	ABHD6	abhydrolase domain containing 6	3563	protein_coding	0.747683	0.712318	1.27876	1.12017	1.30466	1.18405	2.96884	49.0641	1.36753e-13	7.4619e-12	1.05794	3.33093e-05	0.00120803	2.96884	8.91832e-05	0.000713348	2.96884	5.32655e-09	3.72879e-07	2.96884	3.08089e-06	0.00010399	2.96884	5.15989e-09	5.41819e-07	2.96884	6.75048e-08	3.55453e-06	2.96884
ENSG00000142494	SLC47A1	solute carrier family 47 member 1	5719	protein_coding	1.22927	3.7982	1.35322	1.75137	1.37011	2.27626	0.953939	49.1265	1.43842e-13	7.82509e-12	1.96307	0.00030741	0.00718258	0.953939	8.3804e-13	2.32859e-10	0.953939	0.000136703	0.00159702	0.953939	6.59661e-05	0.000993673	0.953939	0.000155833	0.00182802	0.953939	1.04911e-07	5.10694e-06	0.953939
ENSG00000124613	ZNF391	zinc finger protein 391	4834	protein_coding	1.13982	1.60702	1.83937	1.65814	1.07707	1.60409	3.26931	49.1106	1.44432e-13	7.83358e-12	1.48759	7.94526e-06	0.000362372	3.26931	3.86954e-08	1.19059e-06	3.26931	2.34847e-09	1.92799e-07	3.26931	8.86162e-07	3.95185e-05	3.26931	3.23503e-05	0.000518898	3.26931	9.19219e-08	4.58619e-06	3.26931
ENSG00000215218	UBE2QL1	ubiquitin conjugating enzyme E2 Q family like 1	5895	protein_coding	0.205662	4.28174	2.9391	3.59668	3.01958	2.89305	-1.86261	49.0502	1.4669e-13	7.93221e-12	2.82263	0.635104	0.898024	-1.86261	2.32302e-10	2.07704e-08	-1.86261	3.29632e-07	1.14711e-05	-1.86261	2.19392e-07	1.44615e-05	-1.86261	3.36396e-07	1.39031e-05	-1.86261	8.54305e-07	2.63754e-05	-1.86261
ENSG00000055957	ITIH1	inter-alpha-trypsin inhibitor heavy chain 1	4541	protein_coding	2.92209	2.71861	2.71656	4.26603	3.09534	3.12092	5.5134	48.7517	1.58414e-13	8.54066e-12	3.13992	2.872e-07	2.21672e-05	5.5134	1.17596e-06	1.99428e-05	5.5134	1.24488e-06	3.50762e-05	5.5134	3.24361e-08	3.3863e-06	5.5134	1.8007e-07	8.40375e-06	5.5134	3.26992e-07	1.22527e-05	5.5134
ENSG00000174827	PDZK1	PDZ domain containing 1	2480	protein_coding	0.538264	2.09291	1.93102	2.15396	2.04849	2.10093	-0.50028	48.4639	1.59761e-13	8.58761e-12	1.81093	0.0516986	0.28785	-0.50028	2.40212e-08	8.23239e-07	-0.50028	9.64898e-08	4.06249e-06	-0.50028	5.14953e-07	2.65609e-05	-0.50028	4.9028e-08	3.16248e-06	-0.50028	4.90249e-08	2.72443e-06	-0.50028
ENSG00000135077	HAVCR2	hepatitis A virus cellular receptor 2	3212	protein_coding	1.46327	1.80289	1.64205	1.64754	1.49217	1.92932	3.89237	48.6511	1.6259e-13	8.71379e-12	1.66287	8.55456e-07	5.65948e-05	3.89237	3.23266e-08	1.03703e-06	3.89237	1.66799e-07	6.53482e-06	3.89237	5.91979e-06	0.00017012	3.89237	1.21235e-06	3.75578e-05	3.89237	2.1861e-08	1.47325e-06	3.89237
ENSG00000091831	ESR1	estrogen receptor 1	13854	protein_coding	0.819981	2.25598	1.79637	1.09161	1.80276	1.79654	1.20591	48.4478	1.6805e-13	8.97975e-12	1.59387	0.00169965	0.0279575	1.20591	5.09043e-10	3.89569e-08	1.20591	4.37495e-08	2.07441e-06	1.20591	0.00101666	0.00742794	1.20591	6.17791e-08	3.79246e-06	1.20591	1.08199e-07	5.2251e-06	1.20591
ENSG00000137824	RMDN3	regulator of microtubule dynamics 3	5114	protein_coding	0.619141	0.637763	0.762975	1.27543	1.23288	1.44736	5.84088	48.3362	1.68802e-13	8.9933e-12	0.995925	0.000189004	0.00483513	5.84088	0.000140002	0.00103249	5.84088	1.44036e-05	0.000264105	5.84088	2.24528e-07	1.46927e-05	5.84088	5.35546e-09	5.52714e-07	5.84088	4.19738e-10	7.01934e-08	5.84088
ENSG00000169239	CA5B	carbonic anhydrase 5B	8522	protein_coding	1.03722	1.77694	1.92927	1.33238	1.42349	1.23517	6.24841	48.3882	1.74063e-13	9.2463e-12	1.45575	3.88676e-05	0.00136308	6.24841	4.44019e-09	2.22222e-07	6.24841	9.60608e-10	9.17965e-08	6.24841	4.91159e-05	0.000813709	6.24841	5.1645e-07	1.91532e-05	6.24841	9.35724e-06	0.000173157	6.24841
ENSG00000198829	SUCNR1	succinate receptor 1	4181	protein_coding	3.35175	2.76151	3.60877	2.80498	1.6351	1.59728	-1.95267	48.3684	1.74961e-13	9.26679e-12	2.62656	1.90171e-09	4.05664e-07	-1.95267	1.65715e-07	3.86691e-06	-1.95267	7.61468e-10	7.60839e-08	-1.95267	2.47763e-06	8.7229e-05	-1.95267	0.000412039	0.00385188	-1.95267	0.000602639	0.00415272	-1.95267
ENSG00000260898	ADPGK-AS1	ADPGK antisense RNA 1	5050	lncRNA	1.50738	2.6048	2.28672	1.64211	1.94882	1.52376	0.402836	48.3553	1.75561e-13	9.27134e-12	1.91893	8.77821e-06	0.000394095	0.402836	8.01869e-10	5.7188e-08	0.402836	9.931e-09	6.18496e-07	0.402836	6.14967e-05	0.000943663	0.402836	3.0113e-07	1.2718e-05	0.402836	2.15311e-05	0.000334046	0.402836
ENSG00000091409	ITGA6	integrin subunit alpha 6	6710	protein_coding	1.41923	2.16609	1.70759	0.947338	0.797689	0.546171	5.81142	48.2704	1.79484e-13	9.45091e-12	1.26402	9.25597e-08	8.52919e-06	5.81142	1.60317e-11	2.49611e-09	5.81142	3.12154e-09	2.40932e-07	5.81142	0.00105781	0.00763596	5.81142	0.000579952	0.00499024	5.81142	0.0163844	0.0508452	5.81142
ENSG00000154258	ABCA9	ATP binding cassette subfamily A member 9	9024	protein_coding	-1.27223	-1.59651	-1.69085	-2.3613	-2.29804	-2.45252	4.23266	48.2534	1.80281e-13	9.46529e-12	-1.94524	8.34162e-05	0.00251937	4.23266	4.12871e-06	5.61089e-05	4.23266	1.4981e-06	4.13718e-05	4.23266	5.10122e-07	2.65609e-05	4.23266	7.8647e-09	7.43688e-07	4.23266	7.412e-09	6.31453e-07	4.23266
ENSG00000157240	FZD1	frizzled class receptor 1	6894	protein_coding	-1.09653	-2.01021	-1.54279	-1.00539	-1.5645	-0.590492	5.24543	48.1837	1.83589e-13	9.61103e-12	-1.30165	6.86437e-06	0.00032437	5.24543	9.49581e-11	1.02697e-08	5.24543	2.34602e-08	1.29181e-06	5.24543	0.000575121	0.00490428	5.24543	2.96466e-08	2.12479e-06	5.24543	0.0101607	0.0354002	5.24543
ENSG00000166123	GPT2	glutamic--pyruvic transaminase 2	6362	protein_coding	1.08979	1.1935	1.42435	1.6014	1.50493	1.41623	7.5389	48.1364	1.85873e-13	9.70249e-12	1.3717	5.20354e-06	0.000255358	7.5389	1.13346e-06	1.93127e-05	7.5389	6.20243e-08	2.78662e-06	7.5389	8.46226e-07	3.83937e-05	7.5389	3.89616e-08	2.60624e-06	7.5389	2.33536e-07	9.52118e-06	7.5389
ENSG00000109794	FAM149A	family with sequence similarity 149 member A	5218	protein_coding	0.78692	1.15497	1.4234	1.50223	1.35457	1.49564	2.42249	47.8692	1.8669e-13	9.71703e-12	1.28629	0.000190609	0.00485555	2.42249	1.32661e-06	2.21645e-05	2.42249	2.8199e-08	1.51497e-06	2.42249	5.15131e-07	2.65609e-05	2.42249	1.04323e-07	5.49321e-06	2.42249	2.9199e-08	1.80328e-06	2.42249
ENSG00000187105	HEATR4	HEAT repeat containing 4	4209	protein_coding	2.09229	1.41832	3.06018	1.68704	2.50672	2.02515	-1.41885	47.8314	1.90407e-13	9.88204e-12	2.13162	3.08332e-07	2.3497e-05	-1.41885	0.000154743	0.00112241	-1.41885	2.98127e-10	3.73921e-08	-1.41885	0.000183117	0.00212141	-1.41885	2.8944e-08	2.09103e-06	-1.41885	1.79804e-06	4.70643e-05	-1.41885
ENSG00000140403	DNAJA4	DnaJ heat shock protein family (Hsp40) member A4	6591	protein_coding	0.450993	0.927728	0.978244	1.78698	0.692718	1.77315	3.22314	47.71	1.94694e-13	1.00756e-11	1.10164	0.00874161	0.0908452	3.22314	4.76313e-06	6.34885e-05	3.22314	1.85611e-06	4.98857e-05	3.22314	1.58408e-09	3.28147e-07	3.22314	0.000268213	0.0027618	3.22314	5.0125e-11	1.16065e-08	3.22314
ENSG00000163251	FZD5	frizzled class receptor 5	7039	protein_coding	1.32104	1.49643	1.67817	1.11535	1.22075	1.12147	3.75066	47.9009	1.97695e-13	1.02016e-11	1.32553	1.67279e-07	1.39906e-05	3.75066	2.65076e-08	8.84943e-07	3.75066	2.44424e-09	1.97078e-07	3.75066	8.85191e-05	0.00124902	3.75066	1.26931e-06	3.90544e-05	3.75066	8.22072e-06	0.000156784	3.75066
ENSG00000186832	KRT16	keratin 16	2477	protein_coding	1.85112	1.81791	4.11281	3.3093	3.58611	3.46434	1.19569	47.8842	1.98564e-13	1.02173e-11	3.0236	0.000254293	0.00615654	1.19569	0.000503926	0.00294926	1.19569	9.8112e-10	9.32632e-08	1.19569	1.26129e-06	5.11913e-05	1.19569	2.81834e-08	2.04425e-06	1.19569	6.9283e-08	3.60611e-06	1.19569
ENSG00000197891	SLC22A12	solute carrier family 22 member 12	3380	protein_coding	4.10449	4.04454	4.48713	5.20847	4.827	3.63521	-2.19061	47.8693	1.99345e-13	1.02283e-11	4.38447	3.81802e-07	2.87322e-05	-2.19061	1.01474e-06	1.75045e-05	-2.19061	1.69454e-07	6.61016e-06	-2.19061	1.1137e-07	8.88138e-06	-2.19061	8.6664e-08	4.84594e-06	-2.19061	6.36031e-06	0.000128494	-2.19061
ENSG00000067064	IDI1	isopentenyl-diphosphate delta isomerase 1	4345	protein_coding	1.32001	1.94694	1.63456	1.59532	1.10942	1.46475	7.80607	47.8389	2.00942e-13	1.02811e-11	1.51183	1.51533e-06	9.06239e-05	7.80607	9.28518e-10	6.40075e-08	7.80607	3.8943e-08	1.89582e-06	7.80607	5.56817e-06	0.000161683	7.80607	3.47139e-05	0.000552881	7.80607	9.2833e-07	2.82266e-05	7.80607
ENSG00000186204	CYP4F12	cytochrome P450 family 4 subfamily F member 12	5090	protein_coding	2.71421	1.94137	2.88752	3.29792	2.79028	2.38784	2.30266	47.7681	2.04717e-13	1.04446e-11	2.66986	8.52711e-08	8.06325e-06	2.30266	3.39318e-05	0.000319521	2.30266	4.85815e-08	2.26142e-06	2.30266	1.09177e-07	8.8424e-06	2.30266	1.51349e-07	7.3879e-06	2.30266	2.72285e-06	6.47515e-05	2.30266
ENSG00000122483	CCDC18	coiled-coil domain containing 18	5633	protein_coding	1.11336	1.92049	1.51295	1.10681	0.811995	1.63459	3.12667	47.732	2.0667e-13	1.05146e-11	1.35003	4.92278e-06	0.00024359	3.12667	3.40832e-10	2.78542e-08	3.12667	3.72348e-08	1.84246e-06	3.12667	0.000134731	0.00169473	3.12667	0.000491318	0.004406	3.12667	2.28393e-08	1.51099e-06	3.12667
ENSG00000115170	ACVR1	activin A receptor type 1	4012	protein_coding	-0.502524	-0.980419	-0.827511	-1.04079	-0.827127	-0.976652	5.01138	47.2944	2.17385e-13	1.10286e-11	-0.859171	0.000339966	0.00778216	5.01138	1.40051e-08	5.36533e-07	5.01138	3.26762e-07	1.14152e-05	5.01138	4.96864e-07	2.61629e-05	5.01138	4.94419e-07	1.86814e-05	5.01138	5.1799e-08	2.83498e-06	5.01138
ENSG00000079689	SCGN	secretagogin, EF-hand calcium binding protein	1482	protein_coding	1.50032	1.96241	2.60348	2.50963	2.06579	3.16169	1.13139	47.3977	2.25749e-13	1.14209e-11	2.30055	9.44017e-05	0.00274555	1.13139	3.66918e-06	5.12126e-05	1.13139	2.32198e-08	1.28248e-06	1.13139	1.31335e-06	5.29475e-05	1.13139	2.15458e-06	6.07079e-05	1.13139	1.16026e-09	1.4064e-07	1.13139
ENSG00000104177	MYEF2	myelin expression factor 2	13902	protein_coding	1.07396	1.69468	1.74252	1.14181	0.849169	0.726839	3.16174	47.2961	2.27773e-13	1.14911e-11	1.20483	2.27675e-06	0.000130957	3.16174	7.70775e-10	5.54262e-08	3.16174	3.67377e-10	4.42346e-08	3.16174	3.17007e-05	0.000593465	3.16174	0.000109264	0.00138098	3.16174	0.000884276	0.00552624	3.16174
ENSG00000166947	EPB42	erythrocyte membrane protein band 4.2	3039	protein_coding	2.15634	3.09719	2.45235	2.5202	2.18611	2.18827	-1.48429	47.2732	2.30446e-13	1.15936e-11	2.43341	1.07302e-06	6.82389e-05	-1.48429	2.4734e-09	1.4457e-07	-1.48429	1.92741e-07	7.34409e-06	-1.48429	2.84604e-06	9.77229e-05	-1.48429	2.10179e-06	5.9406e-05	-1.48429	2.72472e-06	6.47515e-05	-1.48429
ENSG00000167191	GPRC5B	G protein-coupled receptor class C group 5 member B	6654	protein_coding	0.482706	3.28422	0.641541	0.0567267	0.839981	1.41748	3.61988	47.2546	2.34486e-13	1.1764e-11	1.12044	0.0368893	0.236856	3.61988	1.4627e-14	1.02628e-11	3.61988	0.00797519	0.0403812	3.61988	0.8416	0.899097	3.61988	0.00100135	0.00764711	3.61988	1.95928e-06	4.99811e-05	3.61988
ENSG00000108039	XPNPEP1	X-prolyl aminopeptidase 1	6691	protein_coding	0.340738	0.947041	0.817139	0.753946	0.980423	0.867874	6.38656	46.9337	2.39376e-13	1.19684e-11	0.784527	0.00715855	0.0788357	6.38656	8.78664e-09	3.76056e-07	6.38656	1.70134e-07	6.62237e-06	6.38656	3.4678e-05	0.000637799	6.38656	9.10935e-09	8.52456e-07	6.38656	1.77751e-07	7.73582e-06	6.38656
ENSG00000184669	OR7E14P	olfactory receptor family 7 subfamily E member 14 pseudogene	1809	transcribed_unprocessed_pseudogene	4.47953	4.89758	4.61984	2.9387	2.66854	2.57353	-3.73189	47.1689	2.39884e-13	1.19684e-11	3.69629	7.20608e-09	1.1278e-06	-3.73189	1.96885e-09	1.18928e-07	-3.73189	7.02853e-09	4.70157e-07	-3.73189	0.000179079	0.00208398	-3.73189	9.39007e-05	0.00122186	-3.73189	0.000131806	0.00130871	-3.73189
ENSG00000185909	KLHDC8B	kelch domain containing 8B	2171	protein_coding	0.964263	0.812494	1.71252	2.67342	2.17132	1.88238	6.11247	47.1077	2.43826e-13	1.21315e-11	1.70273	0.000675506	0.0134217	6.11247	0.00327698	0.0132131	6.11247	2.65765e-07	9.65791e-06	6.11247	8.02159e-09	1.10594e-06	6.11247	4.56979e-09	4.88373e-07	6.11247	1.55086e-07	6.98504e-06	6.11247
ENSG00000183298	RPSAP19	ribosomal protein SA pseudogene 19	880	processed_pseudogene	-0.193774	-0.113874	-0.532419	-1.66978	-0.188592	-7.42134	-0.540881	47.09	2.44984e-13	1.21556e-11	-1.68663	0.641085	0.89966	-0.540881	0.786538	0.856428	-0.540881	0.207532	0.408438	-0.540881	0.00477687	0.022485	-0.540881	0.653496	0.771172	-0.540881	6.18376e-16	1.86141e-12	-0.540881
ENSG00000025039	RRAGD	Ras related GTP binding D	5095	protein_coding	2.06247	3.11226	2.70332	2.0739	1.58273	1.41644	2.2989	47.0064	2.50502e-13	1.23954e-11	2.15852	5.62403e-07	3.99904e-05	2.2989	3.89385e-10	3.0981e-08	2.2989	6.21009e-09	4.18509e-07	2.2989	1.58056e-05	0.000348128	2.2989	6.4945e-05	0.000911401	2.2989	0.000309341	0.00248975	2.2989
ENSG00000115828	QPCT	glutaminyl-peptide cyclotransferase	2676	protein_coding	0.194145	1.28352	0.953668	1.32188	1.06759	1.48807	3.51571	46.7418	2.52039e-13	1.24374e-11	1.05148	0.231983	0.625537	3.51571	1.39676e-08	5.36533e-07	3.51571	2.46637e-06	6.35794e-05	3.51571	4.60553e-07	2.50258e-05	3.51571	5.13651e-07	1.90889e-05	3.51571	1.89311e-09	2.08485e-07	3.51571
ENSG00000095203	EPB41L4B	erythrocyte membrane protein band 4.1 like 4B	7879	protein_coding	2.06032	2.60905	2.51805	0.90077	2.56558	2.34866	2.11745	46.922	2.56215e-13	1.25747e-11	2.16707	7.18786e-07	4.89886e-05	2.11745	1.87583e-08	6.72208e-07	2.11745	3.22419e-08	1.65432e-06	2.11745	0.0338805	0.0903598	2.11745	3.63187e-08	2.48466e-06	2.11745	2.63195e-07	1.04935e-05	2.11745
ENSG00000135900	MRPL44	mitochondrial ribosomal protein L44	1689	protein_coding	0.364505	0.5962	0.582772	0.909575	0.621928	1.00599	5.11918	46.6891	2.55641e-13	1.25747e-11	0.680162	0.000925756	0.0172194	5.11918	1.86291e-06	2.92575e-05	5.11918	2.75894e-06	6.94968e-05	5.11918	9.4372e-08	7.78289e-06	5.11918	1.35513e-06	4.11344e-05	5.11918	2.8912e-10	5.38083e-08	5.11918
ENSG00000172716	SLFN11	schlafen family member 11	5982	protein_coding	-0.515415	-0.980947	-0.887511	-1.28611	-1.25369	-1.61502	4.60825	46.7828	2.6123e-13	1.27861e-11	-1.08978	0.00331535	0.0454314	4.60825	1.67366e-06	2.67979e-05	4.60825	7.56735e-06	0.000156557	4.60825	1.27912e-06	5.17988e-05	4.60825	2.96171e-08	2.12479e-06	4.60825	4.62756e-10	7.66775e-08	4.60825
ENSG00000106780	MEGF9	multiple EGF like domains 9	6300	protein_coding	1.08739	1.65064	2.0901	1.43032	1.21796	1.39706	6.77438	46.7954	2.65046e-13	1.29172e-11	1.47891	3.03197e-05	0.00113375	6.77438	3.13631e-08	1.01333e-06	6.77438	3.12191e-10	3.8357e-08	6.77438	2.89179e-05	0.000552685	6.77438	9.89209e-06	0.000202794	6.77438	2.22434e-06	5.51599e-05	6.77438
ENSG00000116353	MECR	mitochondrial trans-2-enoyl-CoA reductase	4138	protein_coding	0.890381	1.06687	1.06528	1.40505	1.54924	1.48469	4.97606	46.7712	2.6677e-13	1.29172e-11	1.24358	3.30753e-05	0.00120438	4.97606	2.85173e-06	4.18061e-05	4.97606	2.95932e-06	7.35189e-05	4.97606	1.72871e-06	6.53423e-05	4.97606	4.93991e-09	5.24822e-07	4.97606	2.46454e-08	1.60115e-06	4.97606
ENSG00000117593	DARS2	aspartyl-tRNA synthetase 2, mitochondrial	7353	protein_coding	0.910887	1.58748	1.27301	0.832249	0.899979	1.09368	5.29552	46.7833	2.65907e-13	1.29172e-11	1.09955	6.09633e-06	0.000292835	5.29552	2.43222e-10	2.14194e-08	5.29552	2.37434e-08	1.30343e-06	5.29552	0.000533595	0.00464111	5.29552	1.19167e-05	0.000233944	5.29552	1.05881e-06	3.13494e-05	5.29552
ENSG00000244998	AC100803.2	novel transcript, antisense to PTP4A3	1380	lncRNA	3.68702	2.66597	4.14284	3.51651	2.83999	3.33976	-1.85609	46.7811	2.66063e-13	1.29172e-11	3.36535	2.58257e-08	3.08899e-06	-1.85609	1.27434e-05	0.000141898	-1.85609	5.22116e-09	3.66976e-07	-1.85609	1.9265e-06	7.14861e-05	-1.85609	7.11366e-06	0.000154423	-1.85609	5.59612e-07	1.88919e-05	-1.85609
ENSG00000166396	SERPINB7	serpin family B member 7	2637	protein_coding	-0.984313	-1.52894	-2.8634	-2.84412	-2.73863	-2.2793	1.38396	46.4271	2.92642e-13	1.41321e-11	-2.20645	0.00627185	0.07183	1.38396	9.80612e-05	0.000770706	1.38396	2.49014e-09	1.99886e-07	1.38396	6.1861e-07	3.04434e-05	1.38396	6.64845e-09	6.45579e-07	1.38396	1.00747e-06	3.01758e-05	1.38396
ENSG00000277363	SRCIN1	SRC kinase signaling inhibitor 1	11665	protein_coding	2.04313	1.91496	2.58047	2.57086	2.59624	2.51606	3.26122	46.4128	2.93781e-13	1.41493e-11	2.37029	1.84754e-06	0.000108692	3.26122	8.60869e-06	0.000103104	3.26122	5.09012e-08	2.35725e-06	3.26122	1.5997e-06	6.16053e-05	3.26122	7.09834e-08	4.21721e-06	3.26122	1.88352e-07	8.11892e-06	3.26122
ENSG00000117682	DHDDS	dehydrodolichyl diphosphate synthase subunit	5608	protein_coding	0.599938	0.965478	0.769564	0.591947	0.876068	0.316896	6.46512	46.138	2.96786e-13	1.42182e-11	0.686648	4.61328e-06	0.000230704	6.46512	7.24069e-10	5.31602e-08	6.46512	7.92897e-08	3.45906e-06	6.46512	0.0001996	0.00225582	6.46512	1.13907e-08	9.9868e-07	6.46512	0.0095776	0.0338448	6.46512
ENSG00000120708	TGFBI	transforming growth factor beta induced	7717	protein_coding	-1.40399	-2.71819	-1.64965	-1.03239	-1.80081	-0.589882	8.67791	46.3819	2.96237e-13	1.42182e-11	-1.53249	3.94965e-06	0.000204397	8.67791	1.0353e-11	1.74752e-09	8.67791	3.58491e-07	1.23799e-05	8.67791	0.00289251	0.0156131	8.67791	1.41685e-07	6.99174e-06	8.67791	0.0321102	0.0844413	8.67791
ENSG00000165194	PCDH19	protocadherin 19	9756	protein_coding	2.09343	4.52294	3.19326	2.3358	2.54157	1.6203	-0.252288	46.2469	3.07254e-13	1.46807e-11	2.71788	2.46842e-05	0.000952608	-0.252288	3.44492e-11	4.50861e-09	-0.252288	4.05061e-08	1.94569e-06	-0.252288	9.16134e-05	0.00127672	-0.252288	3.36368e-06	8.64389e-05	-0.252288	0.00114033	0.00671333	-0.252288
ENSG00000184110	EIF3C	eukaryotic translation initiation factor 3 subunit C	6982	protein_coding	0.218511	0.705418	0.188239	1.31776	0.186024	1.27561	4.99535	45.8025	3.25266e-13	1.55003e-11	0.648593	0.0430254	0.257945	4.99535	2.40157e-07	5.21958e-06	4.99535	0.082214	0.220754	4.99535	1.29946e-10	5.45803e-08	4.99535	0.0918721	0.200012	4.99535	3.92751e-12	1.71295e-09	4.99535
ENSG00000228971	LINC02607	long intergenic non-protein coding RNA 2607	6920	lncRNA	1.26209	1.87791	2.13635	1.48885	1.64735	1.21357	1.76241	45.9556	3.32557e-13	1.58061e-11	1.60435	1.23088e-05	0.000523079	1.76241	2.52995e-08	8.55681e-07	1.76241	1.67844e-09	1.45742e-07	1.76241	3.07093e-05	0.000578527	1.76241	3.68166e-07	1.48425e-05	1.76241	5.68081e-05	0.000693251	1.76241
ENSG00000278952	AP003068.4	TEC	802	TEC	2.59718	1.74038	2.56843	2.99026	3.00715	1.96593	-1.63979	45.8806	3.39164e-13	1.60778e-11	2.47822	9.0383e-08	8.41447e-06	-1.63979	7.88819e-05	0.000643781	-1.63979	1.86982e-07	7.1397e-06	-1.63979	3.4689e-07	1.98895e-05	-1.63979	1.59912e-08	1.30108e-06	-1.63979	2.55587e-05	0.000378156	-1.63979
ENSG00000228522	AL845321.1	methylenetetrahydrofolate dehydrogenase (NADP+ dependent) 1-like (MTHFD1L) pseudogene	873	transcribed_unprocessed_pseudogene	2.81159	3.03984	3.16201	3.14505	3.9438	3.63169	-1.54395	45.8371	3.43479e-13	1.62397e-11	3.289	2.39656e-06	0.000136114	-1.54395	1.37564e-06	2.28359e-05	-1.54395	6.19479e-07	1.92771e-05	-1.54395	8.79671e-06	0.000227945	-1.54395	1.9533e-08	1.5141e-06	-1.54395	1.05086e-07	5.10694e-06	-1.54395
ENSG00000132196	HSD17B7	hydroxysteroid 17-beta dehydrogenase 7	4778	protein_coding	0.946529	1.3525	1.20555	1.89432	0.951297	1.46513	3.34304	45.8265	3.44467e-13	1.62439e-11	1.30256	2.27532e-05	0.000885658	3.34304	1.14483e-07	2.82855e-06	3.34304	7.65635e-07	2.31627e-05	3.34304	1.07027e-08	1.41096e-06	3.34304	3.6672e-05	0.000579976	3.34304	6.14764e-08	3.3144e-06	3.34304
ENSG00000111404	RERGL	RERG like	1549	protein_coding	3.15842	2.58165	3.80419	1.87128	2.46784	2.94609	-1.90184	45.77	3.49834e-13	1.64514e-11	2.80491	3.0205e-08	3.54242e-06	-1.90184	2.07718e-06	3.19469e-05	-1.90184	1.37853e-09	1.23869e-07	-1.90184	0.0010827	0.00776283	-1.90184	5.85372e-06	0.000132653	-1.90184	3.88885e-07	1.41606e-05	-1.90184
ENSG00000151376	ME3	malic enzyme 3	3838	protein_coding	0.898688	1.10277	0.879629	1.46063	1.12272	1.67606	4.33797	45.761	3.50688e-13	1.64514e-11	1.19008	1.50055e-05	0.000618376	4.33797	8.5423e-07	1.51406e-05	4.33797	2.56926e-05	0.000420702	4.33797	3.61853e-07	2.05709e-05	4.33797	8.1935e-07	2.78413e-05	4.33797	8.27817e-10	1.11932e-07	4.33797
ENSG00000006831	ADIPOR2	adiponectin receptor 2	5831	protein_coding	0.673128	1.47473	1.19156	0.81939	0.775134	0.879858	7.98149	45.3536	3.68045e-13	1.72209e-11	0.968966	0.000103839	0.00297689	7.98149	1.08014e-10	1.10217e-08	7.98149	1.20386e-08	7.32084e-07	7.98149	0.00024559	0.00262152	7.98149	2.78153e-05	0.000461314	7.98149	7.25849e-06	0.000142495	7.98149
ENSG00000093144	ECHDC1	ethylmalonyl-CoA decarboxylase 1	5676	protein_coding	1.09847	1.61562	1.70645	0.959909	1.06412	0.943735	9.42808	45.5337	3.71534e-13	1.73392e-11	1.23138	2.85876e-06	0.000156936	9.42808	2.21958e-09	1.32303e-07	9.42808	9.26799e-10	8.95129e-08	9.42808	0.000566838	0.00485658	9.42808	8.4836e-06	0.0001788	9.42808	7.08114e-05	0.000818252	9.42808
ENSG00000109919	MTCH2	mitochondrial carrier 2	2881	protein_coding	0.514102	1.22317	0.713812	0.601012	0.749433	0.515956	6.95456	45.2407	3.79726e-13	1.76758e-11	0.719581	9.36961e-05	0.00273531	6.95456	1.49263e-11	2.36477e-09	6.95456	8.90508e-07	2.64966e-05	6.95456	0.000342332	0.00336757	6.95456	6.51169e-07	2.34278e-05	6.95456	0.000211129	0.00185557	6.95456
ENSG00000170004	CHD3	chromodomain helicase DNA binding protein 3	10335	protein_coding	-0.509417	-1.17359	-0.888385	-0.989085	-0.792829	-1.00215	7.07192	45.2221	3.81685e-13	1.77214e-11	-0.892576	0.000654172	0.0131097	7.07192	1.40441e-09	8.96292e-08	7.07192	3.67923e-07	1.26332e-05	7.07192	3.58381e-06	0.000115414	7.07192	4.15868e-06	0.000101397	7.07192	1.11658e-07	5.33506e-06	7.07192
ENSG00000182118	FAM89A	family with sequence similarity 89 member A	2402	protein_coding	1.03896	1.18216	1.05913	0.897103	0.945907	0.644559	4.56457	44.9762	4.08674e-13	1.89258e-11	0.961304	7.40523e-08	7.34868e-06	4.56457	8.55538e-09	3.72334e-07	4.56457	6.85963e-08	3.02914e-06	4.56457	4.42578e-05	0.000760552	4.56457	7.11216e-07	2.50395e-05	4.56457	0.000272859	0.00226893	4.56457
ENSG00000175556	LONRF3	LON peptidase N-terminal domain and ring finger 3	4041	protein_coding	1.18297	1.28737	2.06716	2.22182	1.04599	1.60467	2.00192	44.9266	4.41384e-13	2.03883e-11	1.56833	2.02208e-05	0.000793928	2.00192	9.38322e-06	0.000110476	2.00192	1.7924e-09	1.54155e-07	2.00192	2.61152e-08	2.85858e-06	2.00192	0.000177286	0.00202981	2.00192	5.46894e-07	1.86367e-05	2.00192
ENSG00000126602	TRAP1	TNF receptor associated protein 1	5183	protein_coding	0.82692	1.14358	0.966904	1.43736	1.30037	1.43847	5.94309	44.9038	4.4419e-13	2.04656e-11	1.1856	5.39774e-05	0.00175339	5.94309	4.16115e-07	8.32275e-06	5.94309	6.96045e-06	0.000145838	5.94309	7.45471e-07	3.47744e-05	5.94309	7.16098e-08	4.24048e-06	5.94309	2.21759e-08	1.47793e-06	5.94309
ENSG00000186188	FFAR4	free fatty acid receptor 4	4060	protein_coding	1.94452	2.4973	2.61185	1.48495	2.412	0.556256	0.00776494	44.8176	4.54982e-13	2.09095e-11	1.91781	6.26959e-07	4.3552e-05	0.00776494	1.14349e-08	4.61146e-07	0.00776494	4.06791e-09	2.9988e-07	0.00776494	0.000554847	0.00478562	0.00776494	3.04954e-08	2.15991e-06	0.00776494	0.099723	0.197121	0.00776494
ENSG00000120820	GLT8D2	glycosyltransferase 8 domain containing 2	3271	protein_coding	-0.893573	-1.19719	-1.02777	-1.13815	-1.17579	-0.816214	3.73171	44.4137	4.78416e-13	2.19306e-11	-1.04145	3.55142e-06	0.00018592	3.73171	2.86309e-08	9.41899e-07	3.73171	4.04286e-07	1.37252e-05	3.73171	5.55297e-06	0.000161501	3.73171	4.48951e-08	2.93786e-06	3.73171	4.31262e-05	0.000564154	3.73171
ENSG00000157600	TMEM164	transmembrane protein 164	6583	protein_coding	0.507602	1.26674	1.27202	0.572921	1.10152	0.845213	5.74743	44.4247	4.90246e-13	2.2416e-11	0.927669	0.00177806	0.0290465	5.74743	2.55233e-09	1.47749e-07	5.74743	2.63071e-09	2.09309e-07	5.74743	0.00572094	0.0254748	5.74743	6.96776e-08	4.15637e-06	5.74743	1.0633e-05	0.000192081	5.74743
ENSG00000232328	AC084030.1	novel transcript	2545	lncRNA	1.54789	0.952725	1.38892	2.52138	1.01846	1.34284	2.15739	44.4889	4.94373e-13	2.25476e-11	1.46204	8.19156e-08	7.98134e-06	2.15739	0.000193394	0.00135121	2.15739	8.32099e-07	2.50476e-05	2.15739	5.05999e-10	1.34395e-07	2.15739	0.000103265	0.00132143	2.15739	3.21813e-06	7.42307e-05	2.15739
ENSG00000164932	CTHRC1	collagen triple helix repeat containing 1	1745	protein_coding	-0.514889	-1.32337	-1.6491	-2.31434	-1.22113	-1.45165	6.43686	44.4274	5.07434e-13	2.3085e-11	-1.41241	0.0229703	0.174638	6.43686	1.20834e-06	2.03581e-05	6.43686	2.81974e-08	1.51497e-06	6.43686	4.27498e-09	7.08353e-07	6.43686	8.23703e-06	0.000174594	6.43686	7.34289e-07	2.32259e-05	6.43686
ENSG00000146147	MLIP	muscular LMNA interacting protein	7293	protein_coding	2.32453	2.73908	2.07058	1.66988	1.90771	0.759177	-0.23419	44.22	5.31532e-13	2.41206e-11	1.91183	1.80289e-08	2.30936e-06	-0.23419	1.24158e-09	8.06622e-08	-0.23419	2.44372e-07	9.02577e-06	-0.23419	0.000125902	0.00161156	-0.23419	1.44333e-06	4.33024e-05	-0.23419	0.0253751	0.0708347	-0.23419
ENSG00000127884	ECHS1	enoyl-CoA hydratase, short chain 1	1277	protein_coding	1.16328	1.13222	1.37058	2.16869	1.74388	1.95572	7.65825	44.2002	5.40926e-13	2.44854e-11	1.58906	3.01804e-05	0.00113089	7.65825	4.01809e-05	0.000365596	7.65825	2.97617e-06	7.3836e-05	7.65825	1.13784e-07	9.01337e-06	7.65825	8.08106e-08	4.61873e-06	7.65825	1.9179e-08	1.33228e-06	7.65825
ENSG00000233079	LINC01755	long intergenic non-protein coding RNA 1755	3391	lncRNA	-2.67765	-3.43665	-4.09712	-4.18575	-4.22216	-4.19905	-2.31993	44.0868	5.58528e-13	2.52189e-11	-3.80306	6.12e-05	0.00194601	-2.31993	1.58663e-06	2.57931e-05	-2.31993	6.64565e-08	2.96363e-06	-2.31993	8.13894e-06	0.000215539	-2.31993	3.62069e-08	2.48466e-06	-2.31993	3.38824e-07	1.25399e-05	-2.31993
ENSG00000140740	UQCRC2	ubiquinol-cytochrome c reductase core protein 2	4589	protein_coding	0.757731	1.36622	0.927517	0.731691	0.844794	0.650761	7.87657	43.646	5.94887e-13	2.67937e-11	0.879786	6.97004e-06	0.000326977	7.87657	1.01766e-10	1.07485e-08	7.87657	2.93982e-07	1.04726e-05	7.87657	0.000353801	0.00345837	7.87657	2.41627e-06	6.64235e-05	7.87657	0.000142797	0.00138287	7.87657
ENSG00000109519	GRPEL1	GrpE like 1, mitochondrial	4055	protein_coding	0.687431	1.01328	0.747207	0.829123	0.955379	0.979054	5.96598	43.6007	6.0266e-13	2.70762e-11	0.868579	1.34162e-05	0.000562796	5.96598	1.98004e-08	6.98466e-07	5.96598	4.51084e-06	0.000102867	5.96598	3.94923e-05	0.000699972	5.96598	1.09326e-07	5.72332e-06	5.96598	1.37017e-07	6.31294e-06	5.96598
ENSG00000170775	GPR37	G protein-coupled receptor 37	5298	protein_coding	1.76854	2.80271	2.44405	3.29924	2.0175	2.25396	-0.550854	43.7181	6.20115e-13	2.77913e-11	2.431	3.51815e-05	0.00126074	-0.550854	3.51543e-08	1.10421e-06	-0.550854	3.72946e-07	1.27572e-05	-0.550854	4.97726e-08	4.80718e-06	-0.550854	1.1911e-05	0.000233944	-0.550854	2.97592e-06	6.96219e-05	-0.550854
ENSG00000131951	LRRC9	leucine rich repeat containing 9	5372	protein_coding	3.10172	4.91772	4.68749	3.09838	3.17998	4.2251	-2.40857	43.6044	6.40556e-13	2.86156e-11	3.8684	1.20017e-05	0.000512337	-2.40857	8.38843e-09	3.66836e-07	-2.40857	2.13131e-08	1.19545e-06	-2.40857	0.000137355	0.00171741	-2.40857	2.43656e-05	0.000412435	-2.40857	1.94081e-07	8.28673e-06	-2.40857
ENSG00000146278	PNRC1	proline rich nuclear receptor coactivator 1	2992	protein_coding	-0.646565	-0.898615	-0.92975	-0.777036	-0.998319	-1.13448	5.89944	43.3821	6.41676e-13	2.86156e-11	-0.89746	5.45474e-05	0.0017624	5.89944	3.99636e-07	8.0198e-06	5.89944	2.46569e-07	9.08833e-06	5.89944	0.000142568	0.00177092	5.89944	1.16935e-07	6.05148e-06	5.89944	1.80398e-08	1.28781e-06	5.89944
ENSG00000149089	APIP	APAF1 interacting protein	5217	protein_coding	0.498442	0.995295	0.630508	0.911391	0.567845	0.705197	4.73639	43.2964	6.57691e-13	2.92575e-11	0.718113	8.21687e-05	0.00248917	4.73639	8.09692e-10	5.73484e-08	4.73639	3.66741e-06	8.72688e-05	4.73639	4.77054e-07	2.5532e-05	4.73639	2.26928e-05	0.000389967	4.73639	1.58913e-06	4.30305e-05	4.73639
ENSG00000144810	COL8A1	collagen type VIII alpha 1 chain	9408	protein_coding	-0.863005	-2.72033	-1.6004	-2.18342	-2.12493	-1.41852	7.84306	43.4327	6.72785e-13	2.98554e-11	-1.81843	0.00539011	0.0647044	7.84306	3.09583e-10	2.57667e-08	7.84306	6.99033e-06	0.000146125	7.84306	2.19875e-06	7.91068e-05	7.84306	1.1279e-07	5.87059e-06	7.84306	7.09417e-05	0.000819231	7.84306
ENSG00000164494	PDSS2	decaprenyl diphosphate synthase subunit 2	3921	protein_coding	0.32437	1.08836	0.820819	0.592775	0.607236	0.654141	5.02676	43.1012	6.95834e-13	3.08026e-11	0.681283	0.00582328	0.0684283	5.02676	1.18266e-10	1.18011e-08	5.02676	3.98445e-08	1.91902e-06	5.02676	0.000240377	0.00257959	5.02676	9.13576e-06	0.000189005	5.02676	5.41308e-06	0.00011448	5.02676
ENSG00000278195	SSTR3	somatostatin receptor 3	4677	protein_coding	2.70545	2.83781	4.01966	2.97439	4.78097	3.06227	-1.11209	43.2844	7.02028e-13	3.10008e-11	3.39676	1.55814e-05	0.000636017	-1.11209	1.50853e-05	0.000163575	-1.11209	3.96615e-08	1.91531e-06	-1.11209	5.88481e-05	0.000916255	-1.11209	2.41141e-09	2.88427e-07	-1.11209	7.86928e-06	0.000151521	-1.11209
ENSG00000151552	QDPR	quinoid dihydropteridine reductase	3034	protein_coding	0.561013	0.904532	0.954436	0.824694	0.999595	0.656786	5.73803	43.0239	7.11569e-13	3.13455e-11	0.816843	0.000121328	0.00339738	5.73803	8.72154e-08	2.26096e-06	5.73803	3.54418e-08	1.77809e-06	5.73803	2.52731e-05	0.000506612	5.73803	2.30635e-08	1.72842e-06	5.73803	4.08471e-05	0.00054166	5.73803
ENSG00000058085	LAMC2	laminin subunit gamma 2	6770	protein_coding	-0.860377	-0.871934	-1.0635	-0.958726	-0.936837	-0.990649	3.39268	42.9945	7.17672e-13	3.15374e-11	-0.947005	1.51168e-06	9.06239e-05	3.39268	1.59154e-06	2.5797e-05	3.39268	4.15273e-08	1.98419e-06	3.39268	1.79868e-05	0.000383995	3.39268	5.04389e-07	1.88608e-05	3.39268	5.77464e-07	1.9314e-05	3.39268
ENSG00000120832	MTERF2	mitochondrial transcription termination factor 2	3634	protein_coding	0.69314	0.746016	0.928119	1.33551	0.67869	1.24751	3.98325	42.8667	7.44781e-13	3.26492e-11	0.938166	2.8734e-05	0.0010857	3.98325	1.39856e-05	0.00015402	3.98325	4.07412e-07	1.37538e-05	3.98325	3.69776e-08	3.75198e-06	3.98325	6.0529e-05	0.000862836	3.98325	4.51676e-09	4.33921e-07	3.98325
ENSG00000070761	CFAP20	cilia and flagella associated protein 20	2302	protein_coding	0.486992	0.723305	0.627566	1.12868	0.969792	1.26762	4.10783	42.8232	7.5427e-13	3.29852e-11	0.867326	0.00096845	0.0178664	4.10783	1.02959e-05	0.000118668	4.10783	6.79237e-05	0.000922927	4.10783	3.27164e-07	1.9061e-05	4.10783	1.01719e-07	5.40336e-06	4.10783	1.14095e-09	1.4064e-07	4.10783
ENSG00000144908	ALDH1L1	aldehyde dehydrogenase 1 family member L1	13712	protein_coding	1.77876	1.61395	2.30457	2.01994	1.82132	1.45922	7.86151	42.8898	7.86658e-13	3.43184e-11	1.83296	6.53571e-07	4.48827e-05	7.86151	2.87373e-06	4.2069e-05	7.86151	5.88299e-09	4.00954e-07	7.86151	6.85061e-06	0.000188611	7.86151	7.91208e-07	2.71158e-05	7.86151	4.09719e-05	0.00054212	7.86151
ENSG00000023330	ALAS1	5'-aminolevulinate synthase 1	2536	protein_coding	0.908549	1.08778	1.08333	1.23474	0.962567	0.950389	6.58884	42.7434	8.06999e-13	3.50158e-11	1.03789	2.76197e-06	0.00015255	6.58884	1.27405e-07	3.07629e-06	6.58884	1.63074e-07	6.43073e-06	6.58884	1.48255e-06	5.79574e-05	6.58884	1.95807e-06	5.65836e-05	6.58884	4.23498e-06	9.2938e-05	6.58884
ENSG00000103356	EARS2	glutamyl-tRNA synthetase 2, mitochondrial	5730	protein_coding	0.419556	0.770629	0.611317	0.540486	0.608334	0.667205	4.88748	42.5854	8.08449e-13	3.50158e-11	0.602921	9.7456e-05	0.00282528	4.88748	5.81271e-09	2.71275e-07	4.88748	4.45785e-07	1.46428e-05	4.88748	0.000104966	0.00141633	4.88748	6.81012e-07	2.42599e-05	4.88748	2.75645e-07	1.08459e-05	4.88748
ENSG00000198010	DLGAP2	DLG associated protein 2	15159	protein_coding	2.31441	2.80152	2.79889	3.82688	1.87301	1.94896	-1.78296	42.7956	8.08459e-13	3.50158e-11	2.59394	2.32631e-06	0.000133382	-1.78296	1.7085e-07	3.96112e-06	-1.78296	1.53022e-07	6.10093e-06	-1.78296	1.34363e-08	1.68523e-06	-1.78296	0.000102688	0.00131536	-1.78296	7.5246e-05	0.000853196	-1.78296
ENSG00000108950	FAM20A	FAM20A golgi associated secretory pathway pseudokinase	6181	protein_coding	-1.29564	-3.20796	-2.38454	-1.76375	-2.40158	-2.5514	3.68152	42.7082	8.29247e-13	3.58302e-11	-2.26748	0.00110441	0.0198673	3.68152	1.2028e-09	7.89955e-08	3.68152	3.0357e-07	1.07717e-05	3.68152	0.000860086	0.00658241	3.68152	3.29869e-07	1.3696e-05	3.68152	4.44614e-07	1.57454e-05	3.68152
ENSG00000286322	AL356218.2	novel transcript	1508	lncRNA	1.70619	2.20654	2.18506	1.6826	2.34045	0.855583	1.41116	42.6498	8.43451e-13	3.6357e-11	1.8294	2.24699e-06	0.000129658	1.41116	4.46087e-08	1.33646e-06	1.41116	4.7129e-08	2.20517e-06	1.41116	7.03754e-05	0.00104356	1.41116	1.97626e-08	1.52535e-06	1.41116	0.00998885	0.034902	1.41116
ENSG00000286153	AP000331.1	novel transcript, antisense to RUNX1	2061	lncRNA	1.46936	1.8647	1.87541	1.24561	1.55848	1.39407	2.36784	42.613	8.52526e-13	3.66606e-11	1.56794	1.27506e-06	7.78005e-05	2.36784	3.219e-08	1.03449e-06	2.36784	2.51392e-08	1.36759e-06	2.36784	0.000296623	0.00304219	2.36784	1.02474e-06	3.30496e-05	2.36784	9.02485e-06	0.000169233	2.36784
ENSG00000153071	DAB2	DAB adaptor protein 2	7717	protein_coding	-0.501312	-1.14394	-0.883897	-1.22823	-1.31924	-1.49026	7.74442	42.5484	8.68752e-13	3.72697e-11	-1.09448	0.00633729	0.0724416	7.74442	2.65223e-07	5.68907e-06	7.74442	1.93772e-05	0.000335866	7.74442	5.49499e-06	0.000160073	7.74442	4.69824e-08	3.05234e-06	7.74442	6.10004e-09	5.53632e-07	7.74442
ENSG00000106554	CHCHD3	coiled-coil-helix-coiled-coil-helix domain containing 3	3428	protein_coding	0.373044	0.92809	0.515618	0.693913	0.651095	0.771337	5.80133	42.1802	9.10577e-13	3.89714e-11	0.655516	0.00105835	0.019211	5.80133	8.34605e-10	5.86529e-08	5.80133	2.81245e-05	0.000452725	5.80133	1.53084e-05	0.000340081	5.80133	1.21101e-06	3.75578e-05	5.80133	1.20002e-07	5.64415e-06	5.80133
ENSG00000166228	PCBD1	pterin-4 alpha-carbinolamine dehydratase 1	1395	protein_coding	0.754746	1.28415	1.33699	1.99344	1.8146	1.46506	4.63671	42.3221	9.28168e-13	3.96304e-11	1.4415	0.0020509	0.0321261	4.63671	4.3356e-06	5.84367e-05	4.63671	2.26053e-06	5.92561e-05	4.63671	1.40127e-07	1.06842e-05	4.63671	1.37117e-08	1.16398e-06	4.63671	1.28605e-06	3.68103e-05	4.63671
ENSG00000088682	COQ9	coenzyme Q9	4319	protein_coding	0.536943	0.933018	0.723176	0.971774	0.964414	0.844424	5.0858	42.0358	9.50255e-13	4.04777e-11	0.828958	0.000224763	0.0055457	5.0858	6.42947e-08	1.79202e-06	5.0858	5.00445e-06	0.000111449	5.0858	2.34334e-06	8.31493e-05	5.0858	5.22985e-08	3.31425e-06	5.0858	1.09726e-06	3.22762e-05	5.0858
ENSG00000179023	KLHDC7A	kelch domain containing 7A	5145	protein_coding	3.68653	5.65045	3.81612	2.88961	3.26648	3.65138	-3.10808	42.0326	1.01062e-12	4.2948e-11	3.82676	1.09688e-06	6.90271e-05	-3.10808	5.81655e-10	4.35903e-08	-3.10808	1.11401e-06	3.18356e-05	-3.10808	0.000432497	0.00399965	-3.10808	2.06612e-05	0.000364772	-3.10808	2.93949e-06	6.9038e-05	-3.10808
ENSG00000101856	PGRMC1	progesterone receptor membrane component 1	1919	protein_coding	1.00754	1.54914	1.18802	0.579117	1.06459	1.13722	7.62534	41.842	1.06919e-12	4.53303e-11	1.08761	3.31696e-06	0.000176199	7.62534	1.11502e-09	7.41535e-08	7.62534	2.40118e-07	8.8999e-06	7.62534	0.0170295	0.0548378	7.62534	2.55565e-06	6.93056e-05	7.62534	1.53774e-06	4.22083e-05	7.62534
ENSG00000089220	PEBP1	phosphatidylethanolamine binding protein 1	1514	protein_coding	0.784432	0.968298	1.05133	1.3124	1.16065	1.19711	8.73281	41.6671	1.0815e-12	4.56379e-11	1.07904	4.89599e-05	0.00161953	8.73281	2.096e-06	3.21904e-05	8.73281	6.64813e-07	2.04901e-05	8.73281	1.33125e-06	5.34899e-05	8.73281	2.10584e-07	9.41424e-06	8.73281	2.19943e-07	9.09013e-06	8.73281
ENSG00000172179	PRL	prolactin	1431	protein_coding	-4.35709	-2.93695	-4.03071	-2.51034	-3.23732	-3.16019	0.703921	41.8109	1.07909e-12	4.56379e-11	-3.3721	5.82616e-09	9.65378e-07	0.703921	7.10886e-06	8.75209e-05	0.703921	2.42049e-08	1.32474e-06	0.703921	0.00148926	0.00987135	0.703921	1.18105e-06	3.68409e-05	0.703921	1.0221e-05	0.000186466	0.703921
ENSG00000235434	AL391883.1	novel transcript	447	lncRNA	1.7804	2.75552	2.00238	1.49945	2.36638	0.808341	0.101432	41.7562	1.09673e-12	4.61247e-11	1.86874	2.45012e-06	0.000137943	0.101432	1.38139e-09	8.87876e-08	0.101432	5.28707e-07	1.68412e-05	0.101432	0.000483094	0.00434304	0.101432	3.88569e-08	2.60624e-06	0.101432	0.0191147	0.0571858	0.101432
ENSG00000247092	SNHG10	small nucleolar RNA host gene 10	5437	lncRNA	0.892081	1.87986	1.16416	1.06624	1.3724	0.703162	2.41384	41.5953	1.09815e-12	4.61247e-11	1.17965	6.30249e-05	0.00200052	2.41384	2.21786e-10	1.99288e-08	2.41384	1.81291e-06	4.909e-05	2.41384	0.000132243	0.00167107	2.41384	1.52005e-07	7.39992e-06	2.41384	0.00183662	0.00960372	2.41384
ENSG00000175198	PCCA	propionyl-CoA carboxylase subunit alpha	7288	protein_coding	0.684969	1.14224	0.908046	0.920787	0.759306	0.874974	4.63641	41.4993	1.11466e-12	4.66431e-11	0.88172	2.36552e-05	0.000916817	4.63641	4.90807e-09	2.38292e-07	4.63641	3.6127e-07	1.24521e-05	4.63641	1.34996e-05	0.000308571	4.63641	8.73188e-06	0.000182742	4.63641	1.80377e-06	4.71094e-05	4.63641
ENSG00000198353	HOXC4	homeobox C4	2767	protein_coding	-0.819428	-1.52218	-1.28716	-1.30017	-1.07614	-1.64961	2.01919	41.4963	1.11565e-12	4.66431e-11	-1.27578	0.000262498	0.0063213	2.01919	2.51576e-08	8.5248e-07	2.01919	4.5733e-07	1.49364e-05	2.01919	2.58823e-05	0.000513129	2.01919	9.09323e-06	0.00018834	2.01919	2.14408e-08	1.45034e-06	2.01919
ENSG00000186517	ARHGAP30	Rho GTPase activating protein 30	5064	protein_coding	1.88225	5.22808	4.03894	2.2045	2.75329	3.29037	-2.25869	41.6687	1.12557e-12	4.69492e-11	3.2329	0.00114753	0.0205	-2.25869	2.0905e-10	1.92262e-08	-2.25869	3.59444e-08	1.79335e-06	-2.25869	0.00165596	0.0106087	-2.25869	3.18424e-05	0.000514406	-2.25869	2.22948e-06	5.51599e-05	-2.25869
ENSG00000134508	CABLES1	Cdk5 and Abl enzyme substrate 1	6654	protein_coding	0.673251	1.31345	0.884748	0.801224	1.0797	1.03112	5.47534	41.5429	1.14923e-12	4.78253e-11	0.963915	0.000127857	0.0035472	5.47534	2.43661e-09	1.43347e-07	5.47534	3.43027e-06	8.26041e-05	5.47534	0.000353477	0.00345837	5.47534	1.7582e-07	8.2795e-06	5.47534	7.64607e-07	2.41005e-05	5.47534
ENSG00000133048	CHI3L1	chitinase 3 like 1	3363	protein_coding	-2.63927	-2.26437	-5.07779	-1.85842	-4.80633	-3.05995	3.74062	41.5906	1.15202e-12	4.78314e-11	-3.28436	4.79133e-05	0.00159662	3.74062	0.000337678	0.00213843	3.74062	5.24097e-10	5.63436e-08	3.74062	0.0173308	0.0556168	3.74062	2.1527e-09	2.64203e-07	3.74062	2.52728e-05	0.000375372	3.74062
ENSG00000031081	ARHGAP31	Rho GTPase activating protein 31	9374	protein_coding	0.647325	0.626194	1.29027	0.728285	0.686977	1.1341	5.5656	41.3471	1.16666e-12	4.83282e-11	0.852193	5.39588e-05	0.00175339	5.5656	8.97124e-05	0.000716628	5.5656	3.89389e-10	4.65746e-08	5.5656	0.000310002	0.00313842	5.5656	3.8607e-05	0.000602142	5.5656	1.89669e-08	1.33228e-06	5.5656
ENSG00000111424	VDR	vitamin D receptor	5674	protein_coding	-0.652098	-1.70642	-0.961551	-0.785351	-1.16178	-0.768392	4.70319	41.4674	1.19001e-12	4.91824e-11	-1.00593	0.000478431	0.0102381	4.70319	6.08199e-11	7.0869e-09	4.70319	3.41416e-06	8.23274e-05	4.70319	0.00107308	0.0077215	4.70319	2.05557e-07	9.25829e-06	4.70319	0.000181827	0.00165592	4.70319
ENSG00000263155	MYZAP	myocardial zonula adherens protein	2598	protein_coding	1.39356	1.47415	1.3619	2.15683	1.57583	1.52669	2.62256	41.3953	1.22113e-12	5.03535e-11	1.58149	2.83298e-06	0.000155996	2.62256	1.89709e-06	2.96653e-05	2.62256	5.83447e-06	0.000126502	2.62256	8.41689e-08	7.10362e-06	2.62256	7.98655e-07	2.73192e-05	2.62256	2.12879e-06	5.33261e-05	2.62256
ENSG00000107719	PALD1	phosphatase domain containing paladin 1	4610	protein_coding	3.02377	5.26823	3.34852	3.09544	5.25257	3.0572	-2.71741	41.2778	1.26484e-12	5.20371e-11	3.84095	3.04896e-05	0.00113775	-2.71741	4.20487e-09	2.14531e-07	-2.71741	1.25046e-05	0.000236984	-2.71741	0.000231185	0.00250927	-2.71741	1.00955e-08	9.14375e-07	-2.71741	5.10337e-05	0.000636987	-2.71741
ENSG00000072778	ACADVL	acyl-CoA dehydrogenase very long chain	4820	protein_coding	0.922189	1.23112	1.17839	1.76408	1.62577	1.45344	8.66451	41.2523	1.27454e-12	5.23172e-11	1.3625	0.000140072	0.0038506	8.66451	2.27435e-06	3.44271e-05	8.66451	5.45657e-06	0.000119456	8.66451	5.93469e-07	2.94468e-05	8.66451	3.86535e-08	2.60624e-06	8.66451	5.53491e-07	1.87744e-05	8.66451
ENSG00000132837	DMGDH	dimethylglycine dehydrogenase	5296	protein_coding	0.492345	1.4624	1.20898	1.02763	0.662185	0.835314	3.24468	40.8047	1.3742e-12	5.62798e-11	0.948143	0.00329882	0.045314	3.24468	4.64075e-10	3.56667e-08	3.24468	1.96487e-08	1.11596e-06	3.24468	1.38862e-05	0.00031548	3.24468	0.000270118	0.00277728	3.24468	2.35314e-05	0.00035625	3.24468
ENSG00000221890	NPTXR	neuronal pentraxin receptor	5830	protein_coding	0.856953	0.545007	1.19523	1.09376	1.25746	0.921971	4.29529	40.8098	1.40723e-12	5.75023e-11	0.978398	6.45905e-06	0.000308616	4.29529	0.00178959	0.0081419	4.29529	2.85707e-08	1.51717e-06	4.29529	7.25557e-06	0.000197226	4.29529	1.5174e-08	1.26294e-06	4.29529	6.50231e-06	0.000130724	4.29529
ENSG00000149084	HSD17B12	hydroxysteroid 17-beta dehydrogenase 12	7716	protein_coding	1.00518	1.58241	1.52852	1.22376	0.726094	1.0425	8.37604	40.8032	1.4592e-12	5.9491e-11	1.18474	1.11549e-05	0.000479689	8.37604	3.5165e-09	1.86799e-07	8.37604	9.03748e-09	5.72723e-07	8.37604	3.16158e-05	0.000592953	8.37604	0.000918608	0.00713898	8.37604	1.89428e-05	0.000302231	8.37604
ENSG00000188112	C6orf132	chromosome 6 open reading frame 132	6852	protein_coding	-0.627463	-1.41358	-1.17951	-0.854472	-1.05242	-1.28227	2.87359	40.5571	1.48183e-12	6.01749e-11	-1.06829	0.000989484	0.0181162	2.87359	7.06747e-09	3.17526e-07	2.87359	1.84502e-07	7.07491e-06	2.87359	0.000696332	0.00564804	2.87359	1.52009e-06	4.53042e-05	2.87359	1.66729e-07	7.39874e-06	2.87359
ENSG00000188690	UROS	uroporphyrinogen III synthase	9505	protein_coding	0.719768	1.39816	0.78199	0.642506	0.912974	0.684682	5.51799	40.5731	1.48263e-12	6.01749e-11	0.856681	1.88575e-05	0.000751846	5.51799	1.15196e-10	1.16102e-08	5.51799	6.67199e-06	0.000141104	5.51799	0.00146416	0.00974005	5.51799	8.12759e-07	2.76967e-05	5.51799	9.47999e-05	0.00101904	5.51799
ENSG00000165376	CLDN2	claudin 2	3410	protein_coding	3.24253	3.18448	5.3384	3.76192	4.54135	3.3858	-2.39861	40.7334	1.49037e-12	6.03535e-11	3.90908	1.26796e-05	0.000537571	-2.39861	2.84745e-05	0.00027709	-2.39861	4.16112e-09	3.05504e-07	-2.39861	2.14919e-05	0.000444634	-2.39861	1.79909e-07	8.40375e-06	-2.39861	1.52092e-05	0.000252475	-2.39861
ENSG00000185090	MANEAL	mannosidase endo-alpha like	3018	protein_coding	0.924404	1.00834	1.38557	1.36363	2.02407	1.58194	0.594498	40.4622	1.5254e-12	6.16338e-11	1.38132	0.000255542	0.00617629	0.594498	0.000129221	0.000968406	0.594498	1.26898e-06	3.55885e-05	0.594498	3.88154e-05	0.000692732	0.594498	1.55515e-09	2.00626e-07	0.594498	3.18612e-07	1.20639e-05	0.594498
ENSG00000178718	RPP25	ribonuclease P and MRP subunit p25	3049	protein_coding	1.10566	1.48238	1.40293	1.60165	1.74215	1.53897	2.38545	40.6265	1.53952e-12	6.20654e-11	1.47896	4.27279e-05	0.00147172	2.38545	8.31973e-07	1.48776e-05	2.38545	1.82894e-06	4.94498e-05	2.38545	5.99474e-06	0.000171315	2.38545	6.12259e-08	3.78699e-06	2.38545	9.02951e-07	2.75476e-05	2.38545
ENSG00000168785	TSPAN5	tetraspanin 5	7412	protein_coding	-0.698545	-0.920744	-1.01315	-1.31179	-1.27678	-0.773578	4.59177	40.1814	1.72668e-12	6.94558e-11	-0.999098	0.000135652	0.00374046	4.59177	3.59303e-06	5.02662e-05	4.59177	7.22993e-07	2.21322e-05	4.59177	7.0918e-07	3.36181e-05	4.59177	1.54315e-08	1.27264e-06	4.59177	0.000100996	0.00106797	4.59177
ENSG00000171509	RXFP1	relaxin family peptide receptor 1	5684	protein_coding	-1.52732	-1.93078	-2.57124	-2.55967	-3.73254	-2.26402	-0.8858	40.1038	1.80622e-12	7.24936e-11	-2.43093	0.000657425	0.0131347	-0.8858	4.86406e-05	0.000428954	-0.8858	5.45754e-07	1.72927e-05	-0.8858	4.67322e-05	0.000790291	-0.8858	4.37597e-10	7.24089e-08	-0.8858	1.81352e-05	0.000291925	-0.8858
ENSG00000173085	COQ2	coenzyme Q2, polyprenyltransferase	2774	protein_coding	0.748679	1.6601	0.958518	0.627595	0.901773	0.577315	3.63988	39.8569	1.83794e-12	7.36031e-11	0.91233	4.06505e-05	0.0014201	3.63988	3.07293e-11	4.20455e-09	3.63988	1.35886e-06	3.78157e-05	3.63988	0.00356723	0.0181538	3.63988	4.72077e-06	0.000112631	3.63988	0.00166489	0.0089016	3.63988
ENSG00000114646	CSPG5	chondroitin sulfate proteoglycan 5	4367	protein_coding	1.27597	1.2799	1.64556	1.40051	2.06482	0.504313	0.383066	39.8265	1.85535e-12	7.40726e-11	1.36185	5.18943e-06	0.000255358	0.383066	7.55743e-06	9.22262e-05	0.383066	1.03725e-07	4.31653e-06	0.383066	4.06352e-05	0.000713229	0.383066	1.82177e-09	2.28493e-07	0.383066	0.0486752	0.115204	0.383066
ENSG00000124225	PMEPA1	prostate transmembrane protein, androgen induced 1	5732	protein_coding	0.390383	0.906467	0.977782	0.672885	0.973575	0.858098	4.66556	39.8222	1.85786e-12	7.40726e-11	0.796532	0.00539173	0.0647044	4.66556	1.69642e-07	3.93859e-06	4.66556	4.1063e-08	1.96721e-06	4.66556	0.000393678	0.00374617	4.66556	6.34751e-08	3.86001e-06	4.66556	1.17757e-06	3.41382e-05	4.66556
ENSG00000108639	SYNGR2	synaptogyrin 2	4074	protein_coding	1.40393	0.932454	2.04481	2.75601	2.45849	1.6103	4.1012	39.9663	1.88429e-12	7.49608e-11	1.86767	6.92309e-05	0.00215955	4.1012	0.00531842	0.0194092	4.1012	3.23669e-07	1.13354e-05	4.1012	7.68775e-08	6.64347e-06	4.1012	1.54207e-08	1.27264e-06	4.1012	2.97726e-05	0.000423071	4.1012
ENSG00000237505	PKN2-AS1	PKN2 antisense RNA 1	16635	lncRNA	1.52202	2.07445	1.68481	1.65246	1.47043	1.24155	0.325241	39.7818	1.90252e-12	7.55197e-11	1.60762	1.7128e-06	0.000101426	0.325241	1.10797e-08	4.51715e-07	0.325241	4.60043e-07	1.49709e-05	0.325241	1.69632e-05	0.000366914	0.325241	5.87698e-06	0.000133013	0.325241	9.06543e-05	0.000985143	0.325241
ENSG00000121989	ACVR2A	activin A receptor type 2A	6448	protein_coding	-0.510101	-0.594819	-1.04114	-1.4637	-1.39775	-1.40514	4.94021	39.867	1.94298e-12	7.69564e-11	-1.06877	0.0062707	0.07183	4.94021	0.00199577	0.0088673	4.94021	1.98787e-06	5.28762e-05	4.94021	4.77815e-07	2.5532e-05	4.94021	1.58383e-08	1.30026e-06	4.94021	3.23713e-08	1.96194e-06	4.94021
ENSG00000182890	GLUD2	glutamate dehydrogenase 2	2485	protein_coding	0.948763	1.45471	1.18343	1.15614	0.827564	1.01237	2.6181	39.6303	1.97208e-12	7.79382e-11	1.09716	6.96e-06	0.000326977	2.6181	6.14762e-09	2.82525e-07	2.6181	2.6409e-07	9.61637e-06	2.6181	1.29303e-05	0.000299786	2.6181	7.9278e-05	0.00106615	2.6181	7.98041e-06	0.000153171	2.6181
ENSG00000163399	ATP1A1	ATPase Na+/K+ transporting subunit alpha 1	7277	protein_coding	-0.297408	-0.649611	-0.640859	-0.634421	-0.636956	-0.957046	7.36357	39.6134	1.98247e-12	7.81776e-11	-0.63605	0.00721295	0.0791453	7.36357	7.5151e-07	1.36963e-05	7.36357	1.1583e-06	3.29449e-05	7.36357	5.20075e-05	0.000844701	7.36357	2.21517e-06	6.19321e-05	7.36357	1.78155e-09	1.97515e-07	7.36357
ENSG00000159176	CSRP1	cysteine and glycine rich protein 1	10318	protein_coding	-0.140542	-2.52314	-0.526771	-0.766815	0.0975927	-0.489558	6.48428	39.7873	1.99145e-12	7.83606e-11	-0.724873	0.432558	0.788178	6.48428	2.37511e-14	1.4299e-11	6.48428	0.00639278	0.0342205	6.48428	0.00232317	0.0134613	6.48428	0.600973	0.729496	6.48428	0.0150326	0.0478074	6.48428
ENSG00000172379	ARNT2	aryl hydrocarbon receptor nuclear translocator 2	7737	protein_coding	-1.31978	-2.94893	-3.06962	-1.83027	-3.43398	-2.35869	2.8915	39.777	1.99778e-12	7.84387e-11	-2.49355	0.00357469	0.048145	2.8915	1.21291e-07	2.96834e-06	2.8915	4.6724e-08	2.1941e-06	2.8915	0.00261223	0.0145976	2.8915	5.85973e-09	5.87959e-07	2.8915	1.80322e-05	0.000290785	2.8915
ENSG00000240583	AQP1	aquaporin 1 (Colton blood group)	3436	protein_coding	-0.81212	-1.57601	-1.43835	-2.62939	-1.08302	-1.32789	4.11896	39.6826	2.05709e-12	8.05564e-11	-1.4778	0.00164105	0.0271823	4.11896	3.07338e-07	6.41714e-06	4.11896	1.29783e-06	3.63413e-05	4.11896	2.50564e-09	4.52543e-07	4.11896	9.71574e-05	0.0012597	4.11896	1.4351e-05	0.000239993	4.11896
ENSG00000261707	AC092134.1	novel transcript, antisense to NUDT7	800	lncRNA	3.57129	3.4877	4.63663	3.10184	4.26669	2.62895	-2.93381	39.6771	2.06063e-12	8.05564e-11	3.61552	1.08195e-06	6.83253e-05	-2.93381	2.57479e-06	3.82371e-05	-2.93381	1.84054e-08	1.0553e-06	-2.93381	0.000135731	0.00170357	-2.93381	1.65718e-07	7.8972e-06	-2.93381	0.000171646	0.00158513	-2.93381
ENSG00000214456	PLIN5	perilipin 5	4815	protein_coding	2.23809	2.31242	2.94502	2.67803	2.95772	1.38656	2.83524	39.5187	2.16461e-12	8.44384e-11	2.41964	3.49271e-06	0.000184109	2.83524	3.74219e-06	5.18708e-05	2.83524	5.17638e-08	2.38496e-06	2.83524	6.05253e-06	0.00017221	2.83524	7.67917e-08	4.45222e-06	2.83524	0.00253645	0.0122435	2.83524
ENSG00000272941	AC083862.2	novel transcript, antisense to C7orf49	1145	lncRNA	2.15346	2.38054	2.85083	1.94719	2.65288	1.756	1.77614	39.4374	2.2202e-12	8.64205e-11	2.29015	2.36474e-06	0.000134948	1.77614	8.36236e-07	1.49094e-05	1.77614	2.87051e-08	1.51717e-06	1.77614	0.000184159	0.00213075	1.77614	1.76033e-07	8.2795e-06	1.77614	0.000115865	0.00118195	1.77614
ENSG00000153902	LGI4	leucine rich repeat LGI family member 4	4532	protein_coding	1.38488	-0.795505	1.99253	2.21046	2.41654	2.32962	2.43041	39.4124	2.23754e-12	8.69081e-11	1.58975	7.093e-05	0.00220493	2.43041	0.0149363	0.0440504	2.43041	4.32607e-07	1.43891e-05	2.43041	2.41667e-06	8.5249e-05	2.43041	1.86403e-08	1.46375e-06	2.43041	6.33952e-08	3.38752e-06	2.43041
ENSG00000129691	ASH2L	ASH2 like, histone lysine methyltransferase complex subunit	5659	protein_coding	0.48576	0.769841	0.628904	0.698319	0.581181	0.673721	5.7392	39.2028	2.25441e-12	8.73753e-11	0.639621	4.40928e-05	0.00149974	5.7392	2.68393e-08	8.92714e-07	5.7392	1.10808e-06	3.17922e-05	5.7392	1.11356e-05	0.000271784	5.7392	5.70704e-06	0.00013031	5.7392	9.71687e-07	2.94447e-05	5.7392
ENSG00000169599	NFU1	NFU1 iron-sulfur cluster scaffold	2197	protein_coding	0.749614	1.13893	0.771898	1.18719	1.0059	1.0618	5.04419	39.2941	2.28483e-12	8.83647e-11	0.985889	4.08118e-05	0.00142298	5.04419	6.11263e-08	1.71496e-06	5.04419	3.29565e-05	0.000514458	5.04419	2.15736e-06	7.82413e-05	5.04419	8.07307e-07	2.75629e-05	5.04419	6.29032e-07	2.03601e-05	5.04419
ENSG00000184678	HIST2H2BE	histone cluster 2 H2B family member e	2194	protein_coding	0.965592	1.06249	1.04561	0.450198	0.986324	0.35242	5.38545	38.9787	2.41953e-12	9.33741e-11	0.810439	1.35469e-07	1.17067e-05	5.38545	2.65615e-08	8.85105e-07	5.38545	3.85589e-08	1.8873e-06	5.38545	0.0183338	0.0579096	5.38545	1.69942e-07	8.05596e-06	5.38545	0.0248875	0.0698299	5.38545
ENSG00000203288	TDRKH-AS1	TDRKH antisense RNA 1	1141	lncRNA	1.38189	2.83097	1.9987	2.90141	2.40166	2.36253	-0.93741	39.1435	2.43405e-12	9.37343e-11	2.31286	0.000750802	0.0145652	-0.93741	3.80737e-08	1.17658e-06	-0.93741	1.16237e-05	0.000222862	-0.93741	6.6388e-07	3.1563e-05	-0.93741	9.86518e-07	3.21036e-05	-0.93741	1.76979e-06	4.64595e-05	-0.93741
ENSG00000075239	ACAT1	acetyl-CoA acetyltransferase 1	5869	protein_coding	0.413527	0.979751	0.560379	0.726312	0.526464	0.681899	6.43766	38.9348	2.45331e-12	9.42748e-11	0.648055	0.000504749	0.0106998	6.43766	4.46285e-10	3.48933e-08	6.43766	1.29514e-05	0.000243154	6.43766	1.25056e-05	0.00029491	6.43766	4.51512e-05	0.000682977	6.43766	1.66071e-06	4.43043e-05	6.43766
ENSG00000133835	HSD17B4	hydroxysteroid 17-beta dehydrogenase 4	10631	protein_coding	0.769551	1.11615	1.06445	0.721044	0.669512	0.781103	7.83242	38.8853	2.49208e-12	9.55613e-11	0.853636	6.16073e-06	0.000295143	7.83242	8.31857e-09	3.64664e-07	7.83242	2.66908e-08	1.44764e-06	7.83242	0.000448085	0.00410388	7.83242	7.43433e-05	0.00101337	7.83242	1.42782e-05	0.000239219	7.83242
ENSG00000186106	ANKRD46	ankyrin repeat domain 46	5820	protein_coding	0.624835	1.18333	0.923045	0.630023	0.745854	1.06325	3.81855	38.8275	2.53811e-12	9.71205e-11	0.861722	0.000121149	0.00339738	3.81855	5.47369e-09	2.58121e-07	3.81855	5.13246e-07	1.64357e-05	3.81855	0.00155808	0.0101517	3.81855	1.87753e-05	0.000336792	3.81855	1.15074e-07	5.46572e-06	3.81855
ENSG00000123739	PLA2G12A	phospholipase A2 group XIIA	5221	protein_coding	0.818934	1.40484	1.07394	0.45134	0.785408	0.756276	5.34026	38.8764	2.57534e-12	9.83366e-11	0.88179	7.25202e-06	0.000335843	5.34026	4.28146e-10	3.39155e-08	5.34026	9.6616e-08	4.06249e-06	5.34026	0.0272297	0.0771202	5.34026	2.15481e-05	0.000375657	5.34026	6.00233e-05	0.000721758	5.34026
ENSG00000126709	IFI6	interferon alpha inducible protein 6	842	protein_coding	0.897714	2.3689	1.83403	0.391754	2.39779	0.955083	4.75225	38.9347	2.59944e-12	9.90475e-11	1.47421	0.00212604	0.0329255	4.75225	1.56179e-09	9.82838e-08	4.75225	2.16469e-07	8.1621e-06	4.75225	0.261372	0.396714	4.75225	1.77458e-09	2.24131e-07	4.75225	0.00233445	0.0115167	4.75225
ENSG00000261159	AC112484.3	novel transcript	811	lncRNA	2.50805	2.14392	3.04246	2.46867	3.78156	2.10634	0.0259908	38.9153	2.61537e-12	9.94445e-11	2.67517	3.19942e-06	0.000171845	0.0259908	5.2874e-05	0.000459777	0.0259908	2.11079e-07	7.9755e-06	0.0259908	7.83721e-05	0.00113511	0.0259908	5.70365e-09	5.75706e-07	0.0259908	0.000103888	0.00109088	0.0259908
ENSG00000171714	ANO5	anoctamin 5	7547	protein_coding	3.25042	2.99317	4.7182	5.96266	2.79353	2.41649	-1.07524	38.9031	2.62546e-12	9.96186e-11	3.68908	8.7272e-06	0.000393072	-1.07524	5.31371e-05	0.00046162	-1.07524	2.97342e-08	1.55661e-06	-1.07524	5.68856e-09	8.42141e-07	-1.07524	0.000166679	0.00191989	-1.07524	0.000863613	0.00542907	-1.07524
ENSG00000152234	ATP5F1A	ATP synthase F1 subunit alpha	10908	protein_coding	0.496835	1.01708	0.679164	0.903148	0.766314	0.80928	9.03825	38.6795	2.66034e-12	1.00731e-10	0.778637	0.000442101	0.00956168	9.03825	6.42306e-09	2.93689e-07	9.03825	9.31453e-06	0.000185889	9.03825	6.44628e-06	0.00017926	9.03825	2.44623e-06	6.69414e-05	9.03825	1.65811e-06	4.43043e-05	9.03825
ENSG00000230630	DNM3OS	DNM3 opposite strand/antisense RNA	3195	lncRNA	-0.800034	-1.71224	-1.35117	-1.6497	-1.69875	-1.23628	4.78656	38.7902	2.72085e-12	1.02806e-10	-1.40803	0.0015227	0.0256952	4.78656	4.30625e-08	1.30277e-06	4.78656	2.54484e-06	6.52874e-05	4.78656	6.26284e-06	0.000175098	4.78656	7.27932e-08	4.28247e-06	4.78656	2.60708e-05	0.00038344	4.78656
ENSG00000122378	PRXL2A	peroxiredoxin like 2A	6520	protein_coding	1.1293	1.42966	1.27037	1.03439	1.10917	0.825031	8.97073	38.7321	2.75998e-12	1.04067e-10	1.13299	1.22631e-06	7.53348e-05	8.97073	1.57524e-08	5.90257e-07	8.97073	1.82091e-07	6.99735e-06	8.97073	0.000188381	0.00216297	8.97073	3.09494e-06	8.10111e-05	8.97073	0.000261964	0.0021996	8.97073
ENSG00000174175	SELP	selectin P	3490	protein_coding	2.11683	3.08644	2.83642	2.03011	2.70422	1.47068	-0.224819	38.6932	2.80574e-12	1.05572e-10	2.37412	7.66641e-06	0.000350539	-0.224819	2.19185e-08	7.64228e-07	-0.224819	9.37885e-08	3.99508e-06	-0.224819	0.000234222	0.00253159	-0.224819	3.44838e-07	1.4187e-05	-0.224819	0.00144656	0.00799677	-0.224819
ENSG00000108439	PNPO	pyridoxamine 5'-phosphate oxidase	5226	protein_coding	0.694836	0.766384	0.839645	0.724973	0.776218	0.720214	4.85172	38.4841	2.83144e-12	1.06317e-10	0.753712	3.13519e-06	0.000169535	4.85172	7.93304e-07	1.43422e-05	4.85172	1.61915e-07	6.399e-06	4.85172	6.77359e-05	0.0010161	4.85172	8.91144e-07	2.96955e-05	4.85172	5.56563e-06	0.000116097	4.85172
ENSG00000169903	TM4SF4	transmembrane 4 L six family member 4	1530	protein_coding	1.25742	1.38784	2.4143	1.1507	2.89049	1.6177	-0.785669	38.5023	2.89858e-12	1.08605e-10	1.78641	0.000292271	0.00691835	-0.785669	0.000134469	0.00100068	-0.785669	1.95987e-08	1.11596e-06	-0.785669	0.00543023	0.0245495	-0.785669	8.13121e-10	1.17486e-07	-0.785669	3.19741e-05	0.000448357	-0.785669
ENSG00000263535	AK4P1	adenylate kinase 4 pseudogene 1	672	processed_pseudogene	0.0401652	0.942803	1.09189	1.37386	0.437437	4.50347	1.93405	38.5844	2.9044e-12	1.08605e-10	1.39827	0.895401	0.974291	1.93405	0.00531998	0.019411	1.93405	0.00148108	0.0108387	1.93405	0.00123601	0.00854148	1.93405	0.177835	0.317567	1.93405	5.02234e-14	6.04723e-11	1.93405
ENSG00000006695	COX10	cytochrome c oxidase assembly factor heme A:farnesyltransferase COX10	6756	protein_coding	0.512455	0.888121	0.742632	0.591747	0.664573	0.616829	4.117	38.3535	2.95229e-12	1.10168e-10	0.669393	5.81985e-05	0.00186536	4.117	9.46765e-09	3.95846e-07	4.117	2.514e-07	9.20632e-06	4.117	0.000221116	0.0024277	4.117	2.18845e-06	6.15664e-05	4.117	1.27549e-05	0.000218531	4.117
ENSG00000095370	SH2D3C	SH2 domain containing 3C	4628	protein_coding	2.02627	-0.257383	2.18107	5.2944	3.30031	3.72144	0.639317	38.4838	2.99893e-12	1.11678e-10	2.71102	0.000200768	0.00508565	0.639317	0.605956	0.715166	0.639317	0.000121581	0.0014649	0.639317	8.144e-10	1.96118e-07	0.639317	4.07598e-07	1.59688e-05	0.639317	6.36788e-08	3.39263e-06	0.639317
ENSG00000100979	PLTP	phospholipid transfer protein	2541	protein_coding	1.55812	1.03702	2.01754	3.33732	2.77379	2.98816	6.93769	38.4758	3.00655e-12	1.11731e-10	2.28532	0.000235219	0.00575648	6.93769	0.00879935	0.028927	6.93769	8.60667e-06	0.000173876	6.93769	1.868e-07	1.30262e-05	6.93769	6.33253e-08	3.86001e-06	6.93769	3.69294e-08	2.18683e-06	6.93769
ENSG00000174749	FAM241A	family with sequence similarity 241 member A	8844	protein_coding	1.62479	1.65376	1.49513	1.1638	1.67462	1.04752	5.28129	38.4449	3.0364e-12	1.12609e-10	1.44327	1.6732e-07	1.39906e-05	5.28129	1.46271e-07	3.47148e-06	5.28129	8.84187e-07	2.6352e-05	5.28129	0.000692403	0.00563311	5.28129	1.75767e-07	8.2795e-06	5.28129	0.000287726	0.00235786	5.28129
ENSG00000121297	TSHZ3	teashirt zinc finger homeobox 3	8280	protein_coding	-0.509037	-1.45448	-1.07167	-0.94921	-1.23663	-0.822897	3.8373	38.2638	3.13025e-12	1.15851e-10	-1.00732	0.00543699	0.0650745	3.8373	3.2378e-09	1.76138e-07	3.8373	8.42183e-07	2.52669e-05	3.8373	0.000192307	0.00219687	3.8373	8.66341e-08	4.84594e-06	3.8373	0.00011213	0.00115592	3.8373
ENSG00000279688	AQP7P3	aquaporin 7 pseudogene 3	1041	unprocessed_pseudogene	2.72263	2.07559	1.35369	2.04667	3.2024	2.52951	-0.846257	38.3346	3.14524e-12	1.16168e-10	2.32175	8.21953e-08	7.98134e-06	-0.846257	1.27192e-05	0.000141715	-0.846257	0.00169695	0.0120332	-0.846257	0.00017	0.00200677	-0.846257	1.02104e-08	9.14375e-07	-0.846257	1.06447e-06	3.14393e-05	-0.846257
ENSG00000158186	MRAS	muscle RAS oncogene homolog	6258	protein_coding	0.59603	1.00275	0.705476	0.660571	0.842697	0.611363	7.35391	38.1023	3.2007e-12	1.17975e-10	0.736481	3.37303e-05	0.00122085	7.35391	4.70651e-09	2.30205e-07	7.35391	3.27089e-06	7.98319e-05	7.35391	0.000259474	0.00273736	7.35391	2.86122e-07	1.21879e-05	7.35391	6.20247e-05	0.000740402	7.35391
ENSG00000133317	LGALS12	galectin 12	2270	protein_coding	1.22207	0.873221	1.25021	2.1751	1.49275	0.994246	7.90394	38.2443	3.2375e-12	1.19089e-10	1.3346	4.28835e-06	0.000218791	7.90394	0.000334439	0.00212462	7.90394	3.33636e-06	8.07748e-05	7.90394	2.1071e-08	2.40862e-06	7.90394	2.96853e-07	1.26152e-05	7.90394	0.000188492	0.00169962	7.90394
ENSG00000186417	GLDN	gliomedin	7110	protein_coding	1.33026	2.61607	0.766369	1.37768	0.499872	1.52647	3.19394	38.2135	3.26962e-12	1.20026e-10	1.35279	4.50874e-06	0.000227465	3.19394	1.63663e-11	2.50501e-09	3.19394	0.00344974	0.0211708	3.19394	7.63995e-05	0.00111458	3.19394	0.0505124	0.131974	3.19394	1.64613e-06	4.42876e-05	3.19394
ENSG00000112293	GPLD1	glycosylphosphatidylinositol specific phospholipase D1	7221	protein_coding	0.683037	1.57364	2.15113	1.93781	1.19394	1.53354	0.161608	37.9602	3.351e-12	1.22764e-10	1.51218	0.0104226	0.102809	0.161608	1.23905e-06	2.08172e-05	0.161608	3.3812e-09	2.5445e-07	0.161608	1.17319e-06	4.83294e-05	0.161608	8.37317e-05	0.00111607	0.161608	3.78939e-06	8.49623e-05	0.161608
ENSG00000138207	RBP4	retinol binding protein 4	1458	protein_coding	1.26275	1.18321	1.49406	2.24929	2.05965	1.72254	8.05589	38.0787	3.41431e-12	1.2483e-10	1.66192	5.61259e-05	0.00180693	8.05589	0.000116828	0.000889412	8.05589	5.68006e-06	0.000123451	8.05589	5.90706e-07	2.94051e-05	8.05589	4.00597e-08	2.65025e-06	8.05589	1.83757e-06	4.75478e-05	8.05589
ENSG00000135218	CD36	CD36 molecule	10880	protein_coding	1.36654	1.4536	1.68023	1.34741	0.892759	0.665567	11.6621	37.9519	3.49095e-12	1.27117e-10	1.23435	3.36578e-07	2.54349e-05	11.6621	9.96446e-08	2.51002e-06	11.6621	7.96129e-09	5.24777e-07	11.6621	2.85058e-05	0.00054829	11.6621	0.000268176	0.0027618	11.6621	0.00557463	0.0223542	11.6621
ENSG00000169756	LIMS1	LIM zinc finger domain containing 1	7771	protein_coding	0.77588	1.29386	1.32003	0.853464	0.582318	0.869958	7.62764	37.9323	3.48718e-12	1.27117e-10	0.949252	3.79522e-05	0.0013414	7.62764	6.60352e-09	3.00419e-07	7.62764	5.6166e-09	3.84248e-07	7.62764	0.000317004	0.0031932	7.62764	0.00147105	0.0101445	7.62764	2.14469e-05	0.000333063	7.62764
ENSG00000064205	CCN5	cellular communication network factor 5	4981	protein_coding	-2.37131	-3.42853	-2.81557	-2.28407	-2.29592	-2.73429	3.02554	37.9877	3.5158e-12	1.27508e-10	-2.65495	6.78143e-06	0.000321468	3.02554	1.34981e-08	5.23152e-07	3.02554	4.12107e-07	1.38604e-05	3.02554	0.000451509	0.00411646	3.02554	1.1601e-05	0.000229384	3.02554	3.49912e-06	7.98958e-05	3.02554
ENSG00000148175	STOM	stomatin	3199	protein_coding	1.16679	1.42788	1.35803	0.605831	1.11514	0.98035	9.59591	37.9552	3.50923e-12	1.27508e-10	1.109	8.76583e-07	5.73622e-05	9.59591	2.046e-08	7.18926e-07	9.59591	6.74851e-08	3.00209e-06	9.59591	0.0191684	0.0598342	9.59591	3.46857e-06	8.79858e-05	9.59591	3.65192e-05	0.000494062	9.59591
ENSG00000256249	AC026333.3	novel transcript	2090	lncRNA	1.97548	2.92355	1.80154	2.2303	3.03026	1.81901	-2.5809	37.7893	3.6088e-12	1.30618e-10	2.29669	1.37661e-05	0.00057288	-2.5809	3.42533e-08	1.07967e-06	-2.5809	6.95018e-05	0.000939841	-2.5809	5.3394e-05	0.000859491	-2.5809	2.61662e-08	1.93683e-06	-2.5809	0.000102683	0.001082	-2.5809
ENSG00000183578	TNFAIP8L3	TNF alpha induced protein 8 like 3	2572	protein_coding	-0.912279	0.112565	-1.42971	-1.70509	-1.73121	-0.8308	3.37222	37.8783	3.64217e-12	1.31562e-10	-1.08275	8.89721e-05	0.00264732	3.37222	0.58299	0.694918	3.37222	9.73665e-08	4.08013e-06	3.37222	4.72714e-07	2.54856e-05	3.37222	2.94541e-09	3.34573e-07	3.37222	0.000663746	0.00447645	3.37222
ENSG00000099797	TECR	trans-2,3-enoyl-CoA reductase	5899	protein_coding	1.1016	1.15523	1.42109	2.27127	1.92895	1.8056	7.20696	37.8512	3.67426e-12	1.32457e-10	1.61396	0.000213508	0.00532619	7.20696	0.000115476	0.000882392	7.20696	8.13159e-06	0.000165949	7.20696	3.0398e-07	1.80598e-05	7.20696	8.01022e-08	4.6074e-06	7.20696	5.25332e-07	1.80381e-05	7.20696
ENSG00000166949	SMAD3	SMAD family member 3	9330	protein_coding	-0.612177	-0.841717	-0.753955	-1.12673	-1.03483	-1.0729	5.87735	37.7331	3.69476e-12	1.32931e-10	-0.907053	0.000234376	0.00575144	5.87735	3.44256e-06	4.85618e-05	5.87735	1.93365e-05	0.000335481	5.87735	1.93519e-06	7.14861e-05	5.87735	1.98036e-07	8.98814e-06	5.87735	1.73632e-07	7.59316e-06	5.87735
ENSG00000158457	TSPAN33	tetraspanin 33	3530	protein_coding	0.877987	2.77954	2.51122	2.91025	2.38063	1.46515	-1.33894	37.6295	3.948e-12	1.41478e-10	2.15413	0.0220356	0.169861	-1.33894	4.46201e-08	1.33646e-06	-1.33894	2.51809e-07	9.20632e-06	-1.33894	5.7181e-07	2.87245e-05	-1.33894	9.60951e-07	3.13644e-05	-1.33894	0.000787944	0.0050856	-1.33894
ENSG00000176194	CIDEA	cell death inducing DFFA like effector a	1810	protein_coding	2.77061	4.78646	3.79656	3.48997	5.50347	3.9168	-0.295582	37.6315	3.94542e-12	1.41478e-10	4.04398	0.000236049	0.00576898	-0.295582	1.68331e-07	3.91782e-06	-0.295582	6.37414e-06	0.000135599	-0.295582	0.000123495	0.00158977	-0.295582	1.9502e-08	1.5141e-06	-0.295582	7.5266e-06	0.000146013	-0.295582
ENSG00000102007	PLP2	proteolipid protein 2	1303	protein_coding	-0.589353	-1.1336	-1.22728	-0.765063	-0.76272	-0.745898	4.79947	37.4597	3.98336e-12	1.42181e-10	-0.870653	0.000376701	0.00835824	4.79947	2.27659e-08	7.88884e-07	4.79947	4.60088e-09	3.33721e-07	4.79947	0.000394248	0.00374961	4.79947	2.32193e-05	0.000397125	4.79947	5.65482e-05	0.000691013	4.79947
ENSG00000160752	FDPS	farnesyl diphosphate synthase	3718	protein_coding	1.07381	1.56665	1.0055	1.5313	1.21161	0.722058	8.59173	37.6071	3.9769e-12	1.42181e-10	1.18515	7.03471e-06	0.000327459	8.59173	8.66225e-09	3.7428e-07	8.59173	2.01137e-05	0.000345125	8.59173	1.89378e-06	7.05229e-05	8.59173	1.99574e-06	5.71238e-05	8.59173	0.00184269	0.00962149	8.59173
ENSG00000255248	MIR100HG	mir-100-let-7a-2-mir-125b-1 cluster host gene	28649	lncRNA	-0.516545	-1.26605	-1.17464	-1.84639	-1.62977	-1.40501	6.06954	37.4847	4.13867e-12	1.47433e-10	-1.3064	0.0235335	0.176732	6.06954	2.83326e-06	4.1569e-05	6.06954	9.9171e-06	0.000195966	6.06954	3.63331e-07	2.05709e-05	6.06954	7.23558e-08	4.27065e-06	6.06954	1.47898e-06	4.10952e-05	6.06954
ENSG00000056972	TRAF3IP2	TRAF3 interacting protein 2	7871	protein_coding	0.390671	1.33238	0.650146	0.585528	0.759939	1.49894	5.06505	37.41	4.17525e-12	1.47572e-10	0.869599	0.0170188	0.143312	5.06505	2.70148e-09	1.54403e-07	5.06505	0.000267524	0.00276258	5.06505	0.00661476	0.0279591	5.06505	5.15169e-05	0.000758929	5.06505	8.30455e-10	1.11932e-07	5.06505
ENSG00000152782	PANK1	pantothenate kinase 1	7638	protein_coding	0.945605	1.78126	1.33411	1.38273	1.1646	1.60878	3.76701	37.4628	4.16824e-12	1.47572e-10	1.36952	0.000204817	0.00517371	3.76701	1.5612e-08	5.86211e-07	3.76701	2.39743e-06	6.20343e-05	3.76701	3.70692e-05	0.000666503	3.76701	2.38508e-05	0.000405621	3.76701	2.54737e-07	1.02468e-05	3.76701
ENSG00000156968	MPV17L	MPV17 mitochondrial inner membrane protein like	6012	protein_coding	1.1485	2.25848	1.84754	0.555393	1.73078	0.159435	1.73164	37.4612	4.17048e-12	1.47572e-10	1.28336	4.65499e-05	0.00156562	1.73164	6.01431e-10	4.47014e-08	1.73164	3.0282e-08	1.57162e-06	1.73164	0.076914	0.164066	1.73164	1.48942e-07	7.29006e-06	1.73164	0.539635	0.668703	1.73164
ENSG00000165678	GHITM	growth hormone inducible transmembrane protein	2382	protein_coding	0.265711	0.961527	0.738616	0.486039	0.571694	0.512409	8.27717	37.2858	4.17515e-12	1.47572e-10	0.589333	0.0152962	0.133037	8.27717	3.76475e-10	3.0264e-08	8.27717	9.46905e-08	4.01457e-06	8.27717	0.00115833	0.00813081	8.27717	1.11844e-05	0.000222713	8.27717	7.39927e-05	0.000844329	8.27717
ENSG00000066468	FGFR2	fibroblast growth factor receptor 2	7578	protein_coding	2.03211	2.44032	4.06604	3.97479	2.2678	2.54246	0.636727	37.3156	4.3737e-12	1.54284e-10	2.88725	0.000188389	0.00482957	0.636727	3.17611e-05	0.000302392	0.636727	4.71666e-09	3.39393e-07	0.636727	1.9453e-07	1.341e-05	0.636727	0.000104802	0.00133391	0.636727	2.9104e-05	0.000415531	0.636727
ENSG00000166483	WEE1	WEE1 G2 checkpoint kinase	9251	protein_coding	-0.365896	-1.07088	-1.14879	-1.97458	-1.46484	-1.10748	4.20677	37.2943	4.40429e-12	1.5506e-10	-1.18874	0.0782893	0.364666	4.20677	1.31382e-05	0.000145487	4.20677	4.23913e-06	9.85367e-05	4.20677	3.38682e-08	3.47553e-06	4.20677	9.23983e-08	5.02652e-06	4.20677	2.11276e-05	0.000329806	4.20677
ENSG00000163513	TGFBR2	transforming growth factor beta receptor 2	6949	protein_coding	-0.879972	-0.785969	-0.878896	-1.56871	-1.24296	-1.32421	8.66772	37.2053	4.53476e-12	1.59343e-10	-1.11345	3.41394e-05	0.00123318	8.66772	0.000143904	0.00105609	8.66772	4.18656e-05	0.000621821	8.66772	2.21432e-07	1.45428e-05	8.66772	3.50719e-07	1.43311e-05	8.66772	1.49733e-07	6.8291e-06	8.66772
ENSG00000255847	AP003717.1	novel transcript	1412	lncRNA	3.72297	2.84005	4.03785	3.21435	3.92087	1.99804	-1.57704	37.179	4.57414e-12	1.60415e-10	3.28902	1.92521e-07	1.56627e-05	-1.57704	2.74706e-05	0.000269352	-1.57704	8.34165e-08	3.61291e-06	-1.57704	4.11373e-05	0.00071855	-1.57704	2.48121e-07	1.08506e-05	-1.57704	0.00194617	0.0100199	-1.57704
ENSG00000067445	TRO	trophinin	6716	protein_coding	-0.536855	-2.66058	-0.965429	-0.776847	-1.04878	-0.672468	1.97016	37.0104	4.65712e-12	1.63008e-10	-1.11016	0.0192031	0.156037	1.97016	1.16149e-12	3.04024e-10	1.97016	0.00012879	0.00153671	1.97016	0.0107324	0.0393499	1.97016	5.06514e-05	0.000749234	1.97016	0.00797233	0.0294299	1.97016
ENSG00000161243	FBXO27	F-box protein 27	2790	protein_coding	0.861427	1.49298	1.27523	1.54819	1.45511	1.26835	3.07461	36.9816	4.88119e-12	1.70521e-10	1.31688	0.000390658	0.00861499	3.07461	2.29989e-07	5.03495e-06	3.07461	2.86567e-06	7.14873e-05	3.07461	4.06811e-06	0.000127118	3.07461	4.47343e-07	1.73008e-05	3.07461	6.95841e-06	0.000137652	3.07461
ENSG00000198142	SOWAHC	sosondowah ankyrin repeat domain family member C	4627	protein_coding	0.528013	1.07726	1.11892	0.653854	0.778387	1.14697	4.6337	36.8337	4.93774e-12	1.72163e-10	0.8839	0.00140811	0.0240376	4.6337	9.66886e-08	2.45266e-06	4.6337	4.65995e-08	2.1941e-06	4.6337	0.00205631	0.0124158	4.6337	2.40797e-05	0.000408743	4.6337	8.73086e-08	4.42944e-06	4.6337
ENSG00000165868	HSPA12A	heat shock protein family A (Hsp70) member 12A	11834	protein_coding	0.632658	0.986364	0.769824	0.903387	0.55165	0.879253	5.74799	36.7211	5.03281e-12	1.7514e-10	0.787189	3.16475e-05	0.00116889	5.74799	2.2778e-08	7.88884e-07	5.74799	2.03197e-06	5.38905e-05	5.74799	8.58322e-06	0.000224185	5.74799	0.000265916	0.0027483	5.74799	6.19989e-07	2.02123e-05	5.74799
ENSG00000135269	TES	testin LIM domain protein	4267	protein_coding	-0.375876	-2.07532	-0.455656	-0.917038	-0.298712	0.0753595	5.09411	36.7805	5.1617e-12	1.7928e-10	-0.67454	0.0243399	0.181354	5.09411	2.19573e-13	8.07594e-11	5.09411	0.00803682	0.0406217	5.09411	0.000120355	0.00156384	5.09411	0.078314	0.179224	5.09411	0.660993	0.76447	5.09411
ENSG00000253125	AC055854.1	novel transcript	2191	lncRNA	3.20948	2.61135	3.22007	2.70033	3.64531	2.69916	-0.906593	36.7808	5.21642e-12	1.80832e-10	3.01428	4.48384e-07	3.29197e-05	-0.906593	2.12034e-05	0.000216603	-0.906593	7.44204e-07	2.259e-05	-0.906593	0.000114596	0.00150744	-0.906593	1.41354e-07	6.99174e-06	-0.906593	2.13444e-05	0.000332328	-0.906593
ENSG00000113161	HMGCR	3-hydroxy-3-methylglutaryl-CoA reductase	6160	protein_coding	1.29174	1.78609	1.71044	1.38343	1.00719	1.32862	7.25806	36.7616	5.24985e-12	1.81643e-10	1.41792	6.87857e-06	0.00032437	7.25806	2.46783e-08	8.39389e-07	7.25806	6.87989e-08	3.03068e-06	7.25806	0.000108625	0.0014511	7.25806	0.00028384	0.00288326	7.25806	1.34357e-05	0.000227425	7.25806
ENSG00000110955	ATP5F1B	ATP synthase F1 subunit beta	2238	protein_coding	0.628734	1.05432	0.649774	1.09936	0.901671	1.05549	9.63995	36.5767	5.28113e-12	1.82376e-10	0.898224	0.00018944	0.00483943	9.63995	6.93448e-08	1.88997e-06	9.63995	0.000140385	0.00163159	9.63995	3.69528e-06	0.000117294	9.63995	2.31316e-06	6.42739e-05	9.63995	2.77347e-07	1.08659e-05	9.63995
ENSG00000188917	TRMT2B	tRNA methyltransferase 2 homolog B	4055	protein_coding	0.521187	1.18255	0.752762	0.216699	0.696457	0.296629	3.89598	36.5656	5.30081e-12	1.82706e-10	0.611048	8.22788e-05	0.00248917	3.89598	5.85062e-11	6.90641e-09	3.89598	4.30744e-07	1.43536e-05	3.89598	0.148505	0.265283	3.89598	2.08339e-06	5.90709e-05	3.89598	0.0217667	0.0630619	3.89598
ENSG00000173930	SLCO4C1	solute carrier organic anion transporter family member 4C1	5069	protein_coding	2.10561	2.16164	2.09067	3.83953	1.3051	1.77294	3.06791	36.676	5.40108e-12	1.85807e-10	2.21258	2.96391e-06	0.000161239	3.06791	3.37675e-06	4.78708e-05	3.06791	5.05637e-06	0.000112053	3.06791	3.05778e-09	5.41437e-07	3.06791	0.00189362	0.0122935	3.06791	9.37593e-05	0.00101037	3.06791
ENSG00000102897	LYRM1	LYR motif containing 1	3593	protein_coding	0.489567	0.98084	0.648842	0.541899	0.746357	0.621166	4.99618	36.4955	5.42647e-12	1.86326e-10	0.671445	0.000179833	0.00468005	4.99618	2.74211e-09	1.5531e-07	4.99618	4.766e-06	0.000107197	4.99618	0.000977073	0.00722051	4.99618	6.92212e-07	2.46103e-05	4.99618	2.16837e-05	0.000335651	4.99618
ENSG00000114861	FOXP1	forkhead box P1	36714	protein_coding	-0.437105	-1.06151	-0.789762	-1.43102	-1.05608	-1.57155	4.12684	36.6206	5.47992e-12	1.87804e-10	-1.05784	0.0187226	0.153147	4.12684	1.96747e-06	3.05542e-05	4.12684	0.000117503	0.00142145	4.12684	9.65632e-07	4.25086e-05	4.12684	2.51172e-06	6.82168e-05	4.12684	5.31027e-09	4.96937e-07	4.12684
ENSG00000136842	TMOD1	tropomodulin 1	3676	protein_coding	1.4678	1.31594	3.03697	1.42398	2.55271	1.92782	0.671992	36.5915	5.55513e-12	1.89662e-10	1.9542	0.000159722	0.00426737	0.671992	0.000753618	0.00408129	0.671992	1.55153e-09	1.37058e-07	0.671992	0.00217514	0.0128888	0.671992	7.46452e-08	4.35706e-06	0.671992	1.1609e-05	0.000204487	0.671992
ENSG00000250282	AC002401.2	novel transcript, antisense to PDK2	430	lncRNA	1.96714	2.4041	2.94031	2.65616	2.27343	3.02345	-1.13887	36.5965	5.54586e-12	1.89662e-10	2.5441	5.01535e-05	0.00164855	-1.13887	4.94406e-06	6.55133e-05	-1.13887	1.53004e-07	6.10093e-06	-1.13887	1.52988e-05	0.000340081	-1.13887	1.50455e-05	0.000282765	-1.13887	2.00452e-07	8.49853e-06	-1.13887
ENSG00000187800	PEAR1	platelet endothelial aggregation receptor 1	5530	protein_coding	-1.05125	-2.32673	-1.03855	-1.03507	-1.11309	-0.622897	3.44261	36.5839	5.56933e-12	1.89788e-10	-1.19793	3.82229e-05	0.00134308	3.44261	2.45432e-11	3.49036e-09	3.44261	4.94291e-05	0.000710899	3.44261	0.00103739	0.00752764	3.44261	2.2631e-05	0.000389275	3.44261	0.0127896	0.0422754	3.44261
ENSG00000016391	CHDH	choline dehydrogenase	7787	protein_coding	1.34429	2.07718	1.53504	1.95185	2.17152	2.29573	-0.281349	36.5225	5.6844e-12	1.93344e-10	1.89594	0.000167703	0.0044282	-0.281349	4.92153e-07	9.61988e-06	-0.281349	4.40058e-05	0.000649869	-0.281349	2.58589e-05	0.000513129	-0.281349	3.02089e-07	1.2718e-05	-0.281349	1.73434e-07	7.59316e-06	-0.281349
ENSG00000143653	SCCPDH	saccharopine dehydrogenase (putative)	2141	protein_coding	0.571907	0.971388	0.903026	0.3264	0.995716	0.867466	5.44309	36.2522	5.88838e-12	1.99906e-10	0.772651	0.000217743	0.00540942	5.44309	8.72821e-08	2.26096e-06	5.44309	3.4643e-07	1.20093e-05	5.44309	0.0729745	0.157862	5.44309	8.97141e-08	4.92118e-06	5.44309	1.88006e-06	4.82327e-05	5.44309
ENSG00000237356	AL365295.1	novel transcript	14459	lncRNA	0.901091	1.77173	1.29561	1.47112	1.04312	1.04633	1.25241	36.229	5.93463e-12	2.01098e-10	1.25483	0.00017328	0.00454225	1.25241	5.17499e-09	2.48578e-07	1.25241	1.42226e-06	3.95192e-05	1.25241	5.8732e-06	0.00016945	1.25241	4.68964e-05	0.000704843	1.25241	6.80167e-05	0.000793059	1.25241
ENSG00000101236	RNF24	ring finger protein 24	7644	protein_coding	-0.554454	-0.441221	-0.769633	-1.12339	-1.20088	-1.10687	5.54931	36.2508	6.03408e-12	2.04085e-10	-0.866073	0.000733905	0.0143302	5.54931	0.00569371	0.0204523	5.54931	1.59369e-05	0.000286678	5.54931	2.33599e-06	8.30519e-05	5.54931	1.33161e-08	1.15501e-06	5.54931	1.165e-07	5.50259e-06	5.54931
ENSG00000054690	PLEKHH1	pleckstrin homology, MyTH4 and FERM domain containing H1	10828	protein_coding	0.939034	0.798549	1.52461	1.25517	1.12061	1.20238	4.09913	36.2797	6.16553e-12	2.08141e-10	1.14006	2.88408e-05	0.00108746	4.09913	0.000281955	0.00184306	4.09913	1.1725e-08	7.15425e-07	4.09913	1.60969e-05	0.000353252	4.09913	3.70287e-06	9.27566e-05	4.09913	2.2058e-06	5.50261e-05	4.09913
ENSG00000154319	FAM167A	family with sequence similarity 167 member A	5049	protein_coding	-0.935705	-1.01006	-1.25543	-1.32243	-1.71498	-1.55864	1.77922	36.1278	6.20607e-12	2.09119e-10	-1.29954	0.000184184	0.00474544	1.77922	8.75345e-05	0.000702337	1.77922	3.68409e-06	8.75504e-05	1.77922	7.84443e-05	0.00113519	1.77922	1.78662e-08	1.4278e-06	1.77922	3.90946e-07	1.4207e-05	1.77922
ENSG00000222009	BTBD19	BTB domain containing 19	3520	protein_coding	-0.717938	-1.60525	-1.28214	-0.831177	-1.1714	-1.31944	4.02945	36.2484	6.23056e-12	2.09553e-10	-1.15456	0.00106054	0.0192313	4.02945	9.30907e-09	3.92324e-07	4.02945	5.26753e-07	1.68086e-05	4.02945	0.00318516	0.0167425	4.02945	2.98405e-06	7.8564e-05	4.02945	1.12041e-06	3.27968e-05	4.02945
ENSG00000111181	SLC6A12	solute carrier family 6 member 12	5280	protein_coding	3.44324	4.56512	4.88002	2.79065	4.67534	2.54313	-2.7145	36.1889	6.35644e-12	2.1339e-10	3.81625	1.0916e-05	0.000470533	-2.7145	1.90244e-07	4.32744e-06	-2.7145	6.19336e-08	2.78662e-06	-2.7145	0.00124307	0.00857565	-2.7145	2.51756e-07	1.0983e-05	-2.7145	0.000810491	0.00518904	-2.7145
ENSG00000101695	RNF125	ring finger protein 125	6061	protein_coding	1.86437	2.67815	2.03115	0.88715	1.7907	1.73086	6.05415	36.1796	6.37634e-12	2.1342e-10	1.8304	2.59137e-06	0.000144008	6.05415	3.78075e-09	1.97925e-07	6.05415	7.40941e-07	2.25668e-05	6.05415	0.0413447	0.104253	6.05415	7.78903e-06	0.00016668	6.05415	2.31716e-05	0.000353166	6.05415
ENSG00000130475	FCHO1	FCH domain only 1	5694	protein_coding	1.57298	1.26888	1.71368	3.63409	2.04468	3.57507	0.762198	36.1774	6.38096e-12	2.1342e-10	2.30156	0.00029134	0.00690537	0.762198	0.00325118	0.0131393	0.762198	0.000150438	0.00172473	0.762198	2.27367e-08	2.5506e-06	0.762198	2.1322e-05	0.000372794	0.762198	1.78257e-09	1.97515e-07	0.762198
ENSG00000065060	UHRF1BP1	UHRF1 binding protein 1	9908	protein_coding	0.847315	1.13201	1.48559	0.927292	0.830538	0.901289	5.74372	36.1201	6.5052e-12	2.17173e-10	1.02067	3.51413e-05	0.00126074	5.74372	4.456e-07	8.81488e-06	5.74372	2.91333e-09	2.27979e-07	5.74372	0.000297903	0.0030496	5.74372	7.10366e-05	0.00097842	5.74372	4.03773e-05	0.000536611	5.74372
ENSG00000076555	ACACB	acetyl-CoA carboxylase beta	14505	protein_coding	1.60833	1.38629	2.18263	1.29819	1.57766	1.23049	9.9018	36.1061	6.53603e-12	2.17799e-10	1.54727	1.26428e-06	7.74039e-05	9.9018	1.12622e-05	0.000128333	9.9018	5.1482e-09	3.64634e-07	9.9018	0.000776232	0.00612474	9.9018	3.16485e-06	8.2277e-05	9.9018	0.000160602	0.00151362	9.9018
ENSG00000122756	CNTFR	ciliary neurotrophic factor receptor	2098	protein_coding	1.42291	1.13611	1.79491	2.30293	2.09862	1.97006	3.79876	36.0935	6.56381e-12	2.18322e-10	1.78759	4.24727e-05	0.00146954	3.79876	0.000790081	0.00424439	3.79876	1.95885e-06	5.21811e-05	3.79876	1.10573e-06	4.62283e-05	3.79876	1.94499e-07	8.89327e-06	3.79876	9.82733e-07	2.96313e-05	3.79876
ENSG00000113790	EHHADH	enoyl-CoA hydratase and 3-hydroxyacyl CoA dehydrogenase	4651	protein_coding	0.799883	1.0489	1.02259	1.08061	0.56561	0.807094	4.4983	35.9359	6.58607e-12	2.18456e-10	0.887449	7.33902e-06	0.000339002	4.4983	1.07858e-07	2.68692e-06	4.4983	1.64391e-07	6.46854e-06	4.4983	3.63438e-06	0.000115768	4.4983	0.000815601	0.00649783	4.4983	1.86929e-05	0.000299243	4.4983
ENSG00000121753	ADGRB2	adhesion G protein-coupled receptor B2	7756	protein_coding	1.48	0.967296	2.1886	3.50585	2.55592	2.88619	4.69859	36.0808	6.59202e-12	2.18456e-10	2.26398	0.000534389	0.0112115	4.69859	0.0183022	0.0516385	4.69859	4.40812e-06	0.00010181	4.69859	7.10399e-08	6.32696e-06	4.69859	4.80904e-07	1.83628e-05	4.69859	1.03272e-07	5.06848e-06	4.69859
ENSG00000041982	TNC	tenascin C	9639	protein_coding	-0.492249	-2.66535	-1.51135	-1.50359	-1.66959	-2.32689	9.67572	36.0719	6.61182e-12	2.18711e-10	-1.69484	0.112797	0.448234	9.67572	1.34892e-09	8.701e-08	9.67572	3.21148e-05	0.000505249	9.67572	0.000569538	0.00487505	9.67572	1.31193e-05	0.000253149	9.67572	6.53685e-08	3.46009e-06	9.67572
ENSG00000101019	UQCC1	ubiquinol-cytochrome c reductase complex assembly factor 1	6672	protein_coding	0.444635	0.953163	0.702045	0.752873	0.72893	0.723772	6.09964	35.8565	6.73219e-12	2.22285e-10	0.71757	0.000941092	0.0174687	6.09964	1.29245e-08	5.06354e-07	6.09964	3.30874e-06	8.04253e-05	6.09964	4.78461e-05	0.000802402	6.09964	2.76554e-06	7.42175e-05	6.09964	5.36819e-06	0.000113866	6.09964
ENSG00000182810	DDX28	DEAD-box helicase 28	2169	protein_coding	0.725193	0.990831	0.923724	1.20482	1.273	1.31967	3.15509	35.9322	6.74724e-12	2.22376e-10	1.07287	0.00031944	0.00737775	3.15509	8.02212e-06	9.70446e-05	3.15509	1.99491e-05	0.000343144	3.15509	1.0584e-05	0.00026076	3.15509	1.5697e-07	7.62106e-06	3.15509	1.55679e-07	6.99434e-06	3.15509
ENSG00000244503	AC108751.5	eukaryotic translation elongation factor 1 alpha 1 (EEF1A1) pseudogene	1336	processed_pseudogene	2.35703	2.4402	3.06233	1.8769	3.09119	1.91096	-1.75437	35.9927	6.79106e-12	2.23412e-10	2.45644	3.97759e-06	0.000205255	-1.75437	4.05977e-06	5.53385e-05	-1.75437	7.60093e-08	3.33205e-06	-1.75437	0.00101805	0.0074337	-1.75437	1.03663e-07	5.47445e-06	-1.75437	0.000181481	0.00165458	-1.75437
ENSG00000144909	OSBPL11	oxysterol binding protein like 11	4598	protein_coding	1.50072	1.68388	1.80959	1.35256	0.839076	1.35348	7.52381	35.9591	6.86862e-12	2.25553e-10	1.42322	8.69674e-07	5.7117e-05	7.52381	1.05802e-07	2.65403e-06	7.52381	3.42907e-08	1.73121e-06	7.52381	0.00018065	0.00209821	7.52381	0.00212176	0.0133896	7.52381	1.36747e-05	0.000230605	7.52381
ENSG00000188613	NANOS1	nanos C2HC-type zinc finger 1	4017	protein_coding	1.00157	1.57149	1.43258	1.11766	1.33595	0.634603	2.31242	35.8363	7.0205e-12	2.30122e-10	1.18231	3.14934e-05	0.00116558	2.31242	3.15123e-08	1.01452e-06	2.31242	1.53567e-07	6.10918e-06	2.31242	0.00016109	0.00192934	2.31242	7.31526e-07	2.54568e-05	2.31242	0.00690904	0.026387	2.31242
ENSG00000143515	ATP8B2	ATPase phospholipid transporting 8B2	7622	protein_coding	-0.460845	-1.36502	-0.623399	-1.11026	-0.551456	-0.818006	6.38969	35.7126	7.14476e-12	2.33771e-10	-0.821498	0.00304877	0.0428846	6.38969	2.45492e-10	2.14194e-08	6.38969	0.000170805	0.00190426	6.38969	1.69507e-06	6.43165e-05	6.38969	0.000900317	0.00702707	6.38969	9.87377e-06	0.000180862	6.38969
ENSG00000004864	SLC25A13	solute carrier family 25 member 13	3710	protein_coding	0.76588	0.919628	0.829232	0.440744	0.497689	0.520107	4.58941	35.607	7.32999e-12	2.39398e-10	0.662213	2.87158e-07	2.21672e-05	4.58941	1.2778e-08	5.02797e-07	4.58941	8.87509e-08	3.82561e-06	4.58941	0.00590537	0.0260064	4.58941	0.000239118	0.00254476	4.58941	0.000229703	0.00198027	4.58941
ENSG00000110080	ST3GAL4	ST3 beta-galactoside alpha-2,3-sialyltransferase 4	4465	protein_coding	0.800672	0.971867	0.9265	1.68742	1.23131	1.44689	4.71163	35.747	7.38068e-12	2.40441e-10	1.17744	0.000274957	0.00656877	4.71163	3.03904e-05	0.000292155	4.71163	5.66641e-05	0.000800165	4.71163	2.25701e-07	1.47162e-05	4.71163	1.13311e-06	3.56788e-05	4.71163	1.35966e-07	6.28051e-06	4.71163
ENSG00000255650	FAM222A-AS1	FAM222A antisense RNA 1	1068	lncRNA	2.44317	3.3495	2.77507	1.93321	2.47405	2.16681	-1.61185	35.7438	7.38855e-12	2.40441e-10	2.52363	3.18777e-06	0.000171845	-1.61185	2.44848e-08	8.35954e-07	-1.61185	6.49422e-07	2.00843e-05	-1.61185	0.000922829	0.00692736	-1.61185	6.2725e-06	0.000139517	-1.61185	5.05615e-05	0.000633721	-1.61185
ENSG00000132688	NES	nestin	5568	protein_coding	-0.941551	-2.31894	-1.42482	-2.02215	-0.953166	-2.1964	3.49364	35.7018	7.49499e-12	2.43029e-10	-1.64284	0.00195433	0.0310442	3.49364	5.01691e-09	2.41628e-07	3.49364	1.86429e-05	0.000325716	3.49364	6.07619e-06	0.000172551	3.49364	0.00201277	0.0128682	3.49364	6.02781e-08	3.25953e-06	3.49364
ENSG00000177363	LRRN4CL	LRRN4 C-terminal like	2212	protein_coding	1.03574	1.59279	1.20643	0.653307	1.45561	0.936917	5.47901	35.705	7.48687e-12	2.43029e-10	1.1468	1.63905e-05	0.000663742	5.47901	1.25663e-08	4.97141e-07	5.47901	1.94457e-06	5.19541e-05	5.47901	0.0177286	0.056492	5.47901	1.12263e-07	5.86006e-06	5.47901	0.000154729	0.00147143	5.47901
ENSG00000067225	PKM	pyruvate kinase M1/2	8571	protein_coding	-0.716511	-1.19696	-1.23655	-0.594943	-0.857229	-0.763117	9.40343	35.5269	7.53382e-12	2.4385e-10	-0.894219	7.94275e-05	0.00241505	9.40343	2.09848e-08	7.35935e-07	9.40343	1.45798e-08	8.56177e-07	9.40343	0.00616507	0.026734	9.40343	1.35906e-05	0.000260022	9.40343	8.16581e-05	0.000905913	9.40343
ENSG00000149090	PAMR1	peptidase domain containing associated with muscle regeneration 1	3863	protein_coding	-1.37871	-1.45914	-2.11095	-1.69769	-1.92751	-2.27155	3.82341	35.5758	7.82388e-12	2.52496e-10	-1.80759	9.06752e-05	0.00268033	3.82341	5.19173e-05	0.000452547	3.82341	1.45072e-07	5.86557e-06	3.82341	0.000209325	0.00233372	3.82341	8.88673e-07	2.96679e-05	3.82341	1.72527e-07	7.58154e-06	3.82341
ENSG00000243244	STON1	stonin 1	7709	protein_coding	1.70697	1.76881	2.55748	1.45646	1.50948	2.02904	6.6835	35.5739	7.8289e-12	2.52496e-10	1.83804	7.53805e-06	0.000345545	6.6835	4.26418e-06	5.76031e-05	6.6835	7.17759e-09	4.78356e-07	6.6835	0.00134088	0.00911466	6.6835	6.42759e-05	0.000902712	6.6835	1.63151e-06	4.39801e-05	6.6835
ENSG00000116141	MARK1	microtubule affinity regulating kinase 1	5417	protein_coding	0.956816	0.801782	1.37797	1.70237	1.00823	1.02798	2.84675	35.4566	8.02752e-12	2.5844e-10	1.14586	2.47902e-05	0.000954661	2.84675	0.000315407	0.00202653	2.84675	9.83321e-08	4.11106e-06	2.84675	1.10976e-07	8.88138e-06	2.84675	2.09283e-05	0.000368767	2.84675	2.55859e-05	0.000378156	2.84675
ENSG00000068781	STON1-GTF2A1L	STON1-GTF2A1L readthrough	4294	protein_coding	1.86589	2.49983	3.4794	1.63867	1.81782	2.22393	1.41061	35.4778	8.09022e-12	2.59534e-10	2.25426	4.35793e-05	0.00149069	1.41061	9.46489e-07	1.65324e-05	1.41061	1.65636e-09	1.44519e-07	1.41061	0.0019433	0.0119097	1.41061	0.000120566	0.00149045	1.41061	1.05059e-05	0.000190319	1.41061
ENSG00000226031	FGF13-AS1	FGF13 antisense RNA 1	1145	lncRNA	2.04425	3.55074	4.63811	3.90165	3.40321	3.11992	-2.22311	35.4783	8.08868e-12	2.59534e-10	3.44298	0.00143118	0.0244084	-2.22311	2.44317e-06	3.65888e-05	-2.22311	1.98016e-08	1.11761e-06	-2.22311	6.05468e-06	0.00017221	-2.22311	7.2367e-06	0.000156529	-2.22311	2.36727e-05	0.000357785	-2.22311
ENSG00000133789	SWAP70	switching B cell complex subunit SWAP70	7192	protein_coding	-0.322588	-1.04954	-0.816546	-1.54625	-1.14585	-1.19419	5.81093	35.4401	8.19539e-12	2.62441e-10	-1.01249	0.0716123	0.346753	5.81093	1.58592e-06	2.57931e-05	5.81093	6.60089e-05	0.000902836	5.81093	1.64175e-07	1.19083e-05	5.81093	6.6322e-07	2.37667e-05	5.81093	5.4039e-07	1.84848e-05	5.81093
ENSG00000145685	LHFPL2	LHFPL tetraspan subfamily member 2	7977	protein_coding	0.414701	1.23719	1.15414	0.974659	0.677222	0.768727	5.92916	35.3671	8.2777e-12	2.6414e-10	0.871106	0.0106564	0.104148	5.92916	7.43985e-09	3.30963e-07	5.92916	3.28575e-08	1.67668e-06	5.92916	3.33233e-05	0.000616652	5.92916	0.000179364	0.00204242	5.92916	5.96164e-05	0.000720159	5.92916
ENSG00000164188	RANBP3L	RAN binding protein 3 like	3363	protein_coding	1.52342	2.88348	1.50573	-0.114667	1.5017	1.63176	0.624013	35.4134	8.27061e-12	2.6414e-10	1.48857	1.13533e-05	0.000487058	0.624013	1.536e-10	1.46782e-08	0.624013	1.84983e-05	0.000324052	0.624013	0.753443	0.836741	0.624013	2.56709e-05	0.00043187	0.624013	1.21235e-05	0.000210947	0.624013
ENSG00000280798	LINC00294	long intergenic non-protein coding RNA 294	3306	lncRNA	-0.418256	-0.854105	-0.679726	-1.00323	-0.782182	-1.04506	3.40057	35.1851	8.4742e-12	2.69934e-10	-0.797094	0.00385183	0.0508166	3.40057	7.60337e-07	1.38153e-05	3.40057	2.24707e-05	0.000378744	3.40057	3.37234e-06	0.000110742	3.40057	3.36391e-06	8.64389e-05	3.40057	6.78217e-08	3.56084e-06	3.40057
ENSG00000172264	MACROD2	mono-ADP ribosylhydrolase 2	11428	protein_coding	1.03128	1.39384	1.24561	0.747802	1.09312	0.980507	1.32276	35.1651	8.53315e-12	2.71333e-10	1.08203	5.21715e-06	0.000255358	1.32276	4.79304e-08	1.4238e-06	1.32276	3.29384e-07	1.14711e-05	1.32276	0.00342637	0.0176725	1.32276	3.91901e-06	9.74949e-05	1.32276	3.11147e-05	0.000438007	1.32276
ENSG00000137806	NDUFAF1	NADH:ubiquinone oxidoreductase complex assembly factor 1	1786	protein_coding	0.466844	1.04505	0.469305	0.74439	0.675907	0.593087	4.45834	35.1357	8.62026e-12	2.73621e-10	0.665764	0.000341533	0.00780813	4.45834	9.85667e-10	6.69253e-08	4.45834	0.000378011	0.00366269	4.45834	2.53969e-05	0.000508529	4.45834	3.96961e-06	9.80923e-05	4.45834	4.64576e-05	0.000597278	4.45834
ENSG00000233334	FAM53B-AS1	FAM53B antisense RNA 1	1760	lncRNA	3.00044	1.7306	3.79993	4.30633	3.65878	4.12962	-2.13241	35.2189	8.84197e-12	2.80166e-10	3.43762	1.47055e-05	0.000607772	-2.13241	0.00729325	0.0249193	-2.13241	6.29017e-07	1.95201e-05	-2.13241	1.19669e-06	4.90099e-05	-2.13241	2.00722e-06	5.73326e-05	-2.13241	2.65394e-07	1.05579e-05	-2.13241
ENSG00000171368	TPPP	tubulin polymerization promoting protein	5979	protein_coding	1.75478	1.16765	2.9661	3.70435	2.07507	1.80645	-1.06392	35.2115	8.86453e-12	2.80389e-10	2.24573	9.37466e-05	0.00273531	-1.06392	0.00672978	0.023325	-1.06392	3.77479e-08	1.85743e-06	-1.06392	2.06577e-08	2.38065e-06	-1.06392	2.07969e-05	0.00036681	-1.06392	0.000158679	0.00149783	-1.06392
ENSG00000085721	RRN3	RRN3 homolog, RNA polymerase I transcription factor	4156	protein_coding	0.650323	0.837544	0.992428	0.683067	0.695013	0.758454	5.84582	35.0126	8.99607e-12	2.84053e-10	0.769471	2.7582e-05	0.00105283	5.84582	6.02862e-07	1.13184e-05	5.84582	3.13834e-08	1.61947e-06	5.84582	0.000385664	0.00368544	5.84582	1.7827e-05	0.000321973	5.84582	8.58837e-06	0.000162084	5.84582
ENSG00000163661	PTX3	pentraxin 3	1884	protein_coding	-0.630857	-1.28688	-1.45744	-1.50596	-1.57344	-1.54444	10.1678	35.1463	9.066e-12	2.85761e-10	-1.33317	0.00940707	0.0957189	10.1678	4.32391e-06	5.83227e-05	10.1678	7.27906e-07	2.22448e-05	10.1678	1.77024e-05	0.000379719	10.1678	3.58621e-07	1.45552e-05	10.1678	6.17943e-07	2.0182e-05	10.1678
ENSG00000263718	SEPTIN9-DT	SEPTIN9 divergent transcript	1348	lncRNA	1.72969	2.99703	2.7252	4.69566	2.66151	3.37594	-1.26265	35.0574	9.34862e-12	2.94156e-10	3.03084	0.00186115	0.0299697	-1.26265	4.04645e-06	5.52821e-05	-1.26265	1.47376e-05	0.000268521	-1.26265	2.60414e-08	2.85858e-06	-1.26265	3.09981e-05	0.000503468	-1.26265	1.01222e-06	3.02678e-05	-1.26265
ENSG00000151365	THRSP	thyroid hormone responsive	1174	protein_coding	1.15324	1.31009	1.55886	2.94173	1.74125	2.65807	8.80318	35.0458	9.38601e-12	2.94608e-10	1.89388	0.000989938	0.0181162	8.80318	0.000239036	0.0016073	8.80318	3.1957e-05	0.000503644	8.80318	9.41729e-08	7.78289e-06	8.80318	1.0538e-05	0.000213611	8.80318	1.49114e-08	1.10829e-06	8.80318
ENSG00000234160	AL513165.1	novel transcript	289	lncRNA	0.866545	0.990336	0.738668	1.51953	1.01285	1.58642	2.41474	34.8876	9.39561e-12	2.94608e-10	1.11906	6.4023e-05	0.00202508	2.41474	1.53673e-05	0.000165998	2.41474	0.000522725	0.0047418	2.41474	5.08734e-07	2.65609e-05	2.41474	1.32208e-05	0.000254023	2.41474	1.07576e-08	8.597e-07	2.41474
ENSG00000069974	RAB27A	RAB27A, member RAS oncogene family	5603	protein_coding	-0.525075	-1.57822	-0.736633	-1.0608	-1.24478	-1.05728	3.44127	34.9494	9.55012e-12	2.98934e-10	-1.0338	0.00720618	0.0791191	3.44127	2.58944e-09	1.49418e-07	3.44127	0.000383607	0.00370697	3.44127	0.000119775	0.00155967	3.44127	2.58084e-07	1.11513e-05	3.44127	1.01192e-05	0.000184796	3.44127
ENSG00000154678	PDE1C	phosphodiesterase 1C	14131	protein_coding	-0.565501	-2.28004	-0.787069	-1.50994	-1.68448	-1.5101	4.35542	34.9703	9.63447e-12	3.01052e-10	-1.38952	0.0310702	0.214019	4.35542	8.74125e-10	6.11508e-08	4.35542	0.00401882	0.023939	4.35542	7.67926e-05	0.00111851	4.35542	3.85783e-07	1.53781e-05	4.35542	5.52786e-06	0.000115688	4.35542
ENSG00000104549	SQLE	squalene epoxidase	4305	protein_coding	0.687415	1.05428	0.973539	0.792658	0.5588	0.637718	5.91773	34.797	9.69702e-12	3.02483e-10	0.784069	2.00302e-05	0.00078949	5.91773	1.59839e-08	5.94003e-07	5.91773	8.23758e-08	3.57642e-06	5.91773	0.000100665	0.0013732	5.91773	0.000401111	0.00378104	5.91773	0.000135416	0.00133356	5.91773
ENSG00000149256	TENM4	teneurin transmembrane protein 4	16414	protein_coding	1.62199	1.44662	1.71944	2.24777	1.32325	1.93918	5.39357	34.8478	1.00527e-11	3.13039e-10	1.71637	3.35902e-06	0.00017791	5.39357	2.0924e-05	0.00021476	5.39357	1.61784e-06	4.44746e-05	5.39357	1.17927e-06	4.84063e-05	5.39357	9.1878e-05	0.00120334	5.39357	5.93934e-07	1.95392e-05	5.39357
ENSG00000143387	CTSK	cathepsin K	1824	protein_coding	-0.563778	-0.922749	-1.54011	-1.94031	-1.02609	-1.74996	5.29619	34.82	1.01504e-11	3.15537e-10	-1.2905	0.01559	0.134415	5.29619	0.000261463	0.00173104	5.29619	1.45197e-07	5.86557e-06	5.29619	2.15202e-07	1.42372e-05	5.29619	0.000104711	0.00133371	5.29619	4.4313e-08	2.50889e-06	5.29619
ENSG00000167972	ABCA3	ATP binding cassette subfamily A member 3	7804	protein_coding	1.71687	1.59505	2.11098	3.55166	2.74752	2.21802	1.71263	34.7875	1.02659e-11	3.18032e-10	2.32335	0.00014815	0.00402973	1.71263	0.000511647	0.00298092	1.71263	1.45871e-05	0.000266388	1.71263	5.67116e-08	5.33473e-06	1.71263	3.36148e-07	1.39031e-05	1.71263	1.34269e-05	0.000227425	1.71263
ENSG00000271984	AL008726.1	novel transcript, antisense to CTSA	569	lncRNA	2.69889	2.15313	4.17034	3.86823	4.28574	2.58831	-1.84755	34.788	1.02642e-11	3.18032e-10	3.29411	5.02023e-05	0.00164855	-1.84755	0.00105505	0.00533046	-1.84755	9.21298e-08	3.94302e-06	-1.84755	4.98692e-06	0.000148874	-1.84755	1.00142e-07	5.35109e-06	-1.84755	0.000200595	0.00178207	-1.84755
ENSG00000138162	TACC2	transforming acidic coiled-coil containing protein 2	18855	protein_coding	0.81566	0.844195	0.812946	0.998743	0.913824	0.563262	3.896	34.6171	1.03264e-11	3.19357e-10	0.824772	2.5879e-06	0.000144008	3.896	2.13812e-06	3.26154e-05	3.896	3.58042e-06	8.58778e-05	3.896	5.3694e-06	0.00015743	3.896	7.10957e-07	2.50395e-05	3.896	0.00078814	0.0050856	3.896
ENSG00000163083	INHBB	inhibin subunit beta B	3206	protein_coding	1.84449	2.51005	0.994167	1.09227	2.03241	1.9117	3.44956	34.7649	1.03469e-11	3.19444e-10	1.73085	1.44991e-06	8.75812e-05	3.44956	9.35969e-09	3.93129e-07	3.44956	0.00334981	0.0206653	3.44956	0.00804209	0.0321203	3.44956	5.97198e-07	2.16586e-05	3.44956	2.65788e-06	6.34496e-05	3.44956
ENSG00000142657	PGD	phosphogluconate dehydrogenase	3333	protein_coding	0.62578	0.722468	0.717242	1.08128	0.818836	0.638526	9.08606	34.5548	1.05547e-11	3.25305e-10	0.767356	3.80983e-05	0.00134308	9.08606	4.49772e-06	6.04414e-05	9.08606	6.12296e-06	0.000131027	9.08606	5.44093e-07	2.75262e-05	9.08606	1.28432e-06	3.93965e-05	9.08606	7.45386e-05	0.000848633	9.08606
ENSG00000182533	CAV3	caveolin 3	1956	protein_coding	-0.455562	4.07086	3.95349	2.64068	2.52075	2.36431	-1.88697	34.669	1.06988e-11	3.29185e-10	2.51576	0.358162	0.737789	-1.88697	9.302e-09	3.92324e-07	-1.88697	1.441e-08	8.53307e-07	-1.88697	0.000154162	0.00186367	-1.88697	3.81255e-05	0.000596694	-1.88697	0.000104207	0.00109296	-1.88697
ENSG00000115414	FN1	fibronectin 1	17216	protein_coding	-0.88107	-1.40637	-1.29521	-1.5506	-1.84406	-1.19519	14.4338	34.5671	1.07588e-11	3.30467e-10	-1.36208	0.000760049	0.0146973	14.4338	1.72569e-06	2.7509e-05	14.4338	7.62857e-06	0.000157462	14.4338	1.83529e-05	0.000389966	14.4338	3.30103e-08	2.30193e-06	14.4338	4.74039e-05	0.000606777	14.4338
ENSG00000006468	ETV1	ETS variant 1	9615	protein_coding	-0.494812	-0.516641	-0.800275	-1.47361	-1.42994	-1.80555	2.6165	34.5226	1.07845e-11	3.30695e-10	-1.0868	0.0160757	0.137538	2.6165	0.0136563	0.0409575	2.6165	0.000309291	0.0031103	2.6165	3.0991e-06	0.000104039	2.6165	6.19443e-08	3.79246e-06	2.6165	2.48743e-09	2.61195e-07	2.6165
ENSG00000115380	EFEMP1	EGF containing fibulin extracellular matrix protein 1	3962	protein_coding	-0.526037	-1.71057	-1.37766	-1.10549	-1.50564	-1.18117	8.79394	34.6267	1.0858e-11	3.32384e-10	-1.23443	0.0225818	0.172452	8.79394	1.54112e-08	5.81088e-07	8.79394	9.93382e-07	2.90315e-05	8.79394	0.000505381	0.00447655	8.79394	3.99691e-07	1.57273e-05	8.79394	2.21123e-05	0.00034105	8.79394
ENSG00000162804	SNED1	sushi, nidogen and EGF like domains 1	13812	protein_coding	-1.11506	-2.23489	-1.37944	-0.577165	-1.4869	-0.558393	6.1003	34.6099	1.0922e-11	3.33776e-10	-1.22531	4.27434e-05	0.00147172	6.1003	2.0971e-10	1.92262e-08	6.1003	2.30979e-06	6.01978e-05	6.1003	0.0631841	0.142166	6.1003	1.13699e-06	3.56788e-05	6.1003	0.0315238	0.0832264	6.1003
ENSG00000050426	LETMD1	LETM1 domain containing 1	6032	protein_coding	0.376132	0.92628	0.611286	0.710899	0.652649	0.679291	5.79187	34.4473	1.09613e-11	3.34412e-10	0.659423	0.0025335	0.0373227	5.79187	7.49141e-09	3.32438e-07	5.79187	1.11808e-05	0.000215285	5.79187	4.61763e-05	0.000784562	5.79187	6.10855e-06	0.000136881	5.79187	5.77264e-06	0.000119292	5.79187
ENSG00000196917	HCAR1	hydroxycarboxylic acid receptor 1	4769	protein_coding	1.1341	1.5368	1.64014	1.4184	1.44228	0.397751	3.7239	34.5239	1.12556e-11	3.42811e-10	1.26158	2.3769e-05	0.000919254	3.7239	2.98503e-07	6.26891e-06	3.7239	8.38067e-08	3.62113e-06	3.7239	3.13809e-05	0.000589158	3.7239	1.09616e-06	3.47938e-05	3.7239	0.110566	0.21235	3.7239
ENSG00000145687	SSBP2	single stranded DNA binding protein 2	11284	protein_coding	-0.38572	-1.30771	-0.545886	-0.801696	-0.545855	-0.59219	4.51601	34.3386	1.13891e-11	3.46294e-10	-0.69651	0.00493803	0.0609906	4.51601	6.02216e-11	7.06274e-09	4.51601	0.000199922	0.00217387	4.51601	4.01012e-05	0.000706604	4.51601	0.000249283	0.0026221	4.51601	0.000168789	0.00156768	4.51601
ENSG00000151729	SLC25A4	solute carrier family 25 member 4	4819	protein_coding	0.428486	-0.0371018	1.03163	1.1851	1.31991	1.18693	4.6777	34.4454	1.14732e-11	3.48263e-10	0.852493	0.0131703	0.120551	4.6777	0.823076	0.883615	4.6777	8.64034e-07	2.57939e-05	4.6777	4.52276e-06	0.000137982	4.6777	1.37917e-08	1.16398e-06	4.6777	2.1116e-07	8.80776e-06	4.6777
ENSG00000133935	ERG28	ergosterol biosynthesis 28 homolog	2320	protein_coding	0.410385	1.0678	0.637037	1.02195	0.820254	0.878899	4.62872	34.3037	1.15305e-11	3.49416e-10	0.806053	0.00597444	0.0695708	4.62872	2.64818e-08	8.84943e-07	4.62872	9.41396e-05	0.00119371	4.62872	3.75766e-06	0.000118235	4.62872	3.56072e-06	8.98187e-05	4.62872	2.25672e-06	5.57574e-05	4.62872
ENSG00000120756	PLS1	plastin 1	5288	protein_coding	0.748495	3.18311	1.90378	1.25982	1.40085	1.79342	-0.703773	34.3983	1.16172e-11	3.50866e-10	1.71491	0.0240926	0.18018	-0.703773	1.40704e-10	1.35896e-08	-0.703773	2.27792e-06	5.95391e-05	-0.703773	0.00348661	0.0178795	-0.703773	0.000209039	0.00229752	-0.703773	1.17738e-05	0.000206252	-0.703773
ENSG00000159023	EPB41	erythrocyte membrane protein band 4.1	19993	protein_coding	1.18793	1.73578	1.77327	1.53475	1.30476	0.555569	4.7111	34.4374	1.16019e-11	3.50866e-10	1.34868	2.82601e-05	0.00107003	4.7111	8.275e-08	2.18182e-06	4.7111	5.48114e-08	2.5081e-06	4.7111	2.73325e-05	0.000531729	4.7111	1.22851e-05	0.000239353	4.7111	0.038511	0.0966171	4.7111
ENSG00000181458	TMEM45A	transmembrane protein 45A	6005	protein_coding	-0.623629	-1.3598	-1.47268	-2.22504	-1.33453	-1.34081	6.76847	34.4277	1.16416e-11	3.51017e-10	-1.39275	0.0138643	0.124889	6.76847	4.09297e-06	5.5707e-05	6.76847	1.35876e-06	3.78157e-05	6.76847	6.82994e-08	6.16828e-06	6.76847	1.05634e-05	0.000213793	6.76847	1.27651e-05	0.000218531	6.76847
ENSG00000148848	ADAM12	ADAM metallopeptidase domain 12	9860	protein_coding	0.425283	0.923371	1.24755	1.6243	0.70762	1.09503	8.51828	34.3692	1.1723e-11	3.52882e-10	1.00386	0.0198448	0.159084	8.51828	9.48965e-06	0.000111439	8.51828	7.87973e-08	3.4459e-06	8.51828	7.73175e-08	6.64968e-06	8.51828	0.000480463	0.00433016	8.51828	2.31164e-06	5.67263e-05	8.51828
ENSG00000092345	DAZL	deleted in azoospermia like	3631	protein_coding	3.3627	0.655773	3.14749	2.47589	2.29313	2.14547	-1.25538	34.3777	1.18479e-11	3.55692e-10	2.34674	8.96586e-09	1.31652e-06	-1.25538	0.140265	0.247147	-1.25538	5.53759e-08	2.52562e-06	-1.25538	5.16846e-05	0.000840978	-1.25538	1.57038e-05	0.000293003	-1.25538	5.0058e-05	0.000629594	-1.25538
ENSG00000168291	PDHB	pyruvate dehydrogenase E1 beta subunit	4717	protein_coding	0.684616	0.921774	0.793222	1.28001	0.985781	1.43169	7.05805	34.3758	1.18557e-11	3.55692e-10	1.01618	0.000394683	0.00868255	7.05805	8.51918e-06	0.000102372	7.05805	7.74321e-05	0.0010223	7.05805	3.61143e-06	0.000115552	7.05805	5.72557e-06	0.000130568	7.05805	1.60447e-08	1.17321e-06	7.05805
ENSG00000107099	DOCK8	dedicator of cytokinesis 8	13784	protein_coding	1.40375	1.59013	1.86321	1.37921	1.06955	1.13253	2.24515	34.3681	1.18881e-11	3.56071e-10	1.4064	2.64081e-06	0.000146306	2.24515	5.59446e-07	1.06025e-05	2.24515	2.78144e-08	1.50406e-06	2.24515	9.09123e-05	0.00127186	2.24515	0.000200569	0.00221722	2.24515	0.000143145	0.00138494	2.24515
ENSG00000116898	MRPS15	mitochondrial ribosomal protein S15	2863	protein_coding	0.648255	1.04378	0.636051	0.942206	1.04504	1.03386	5.85995	34.3125	1.1946e-11	3.57213e-10	0.891533	0.000202452	0.00512114	5.85995	1.93303e-07	4.3915e-06	5.85995	0.000282829	0.00288777	5.85995	5.30624e-05	0.000855678	5.85995	3.24767e-07	1.35778e-05	5.85995	7.41829e-07	2.34234e-05	5.85995
ENSG00000126106	TMEM53	transmembrane protein 53	3561	protein_coding	1.18177	1.22187	1.26304	2.13784	1.81839	1.66615	3.985	34.3354	1.20257e-11	3.59001e-10	1.54818	9.41706e-05	0.00274325	3.985	8.45289e-05	0.000682466	3.985	5.23433e-05	0.000745562	3.985	5.30579e-07	2.69938e-05	3.985	2.61196e-07	1.12589e-05	3.985	2.01416e-06	5.0878e-05	3.985
ENSG00000234810	AL603840.1	novel transcript	8481	lncRNA	-1.23608	-1.2446	-1.9583	-2.79816	-2.08769	-1.85419	-0.18775	34.2897	1.20801e-11	3.60031e-10	-1.86317	0.000527047	0.0111073	-0.18775	0.000561474	0.00321725	-0.18775	1.12768e-06	3.21754e-05	-0.18775	2.93771e-07	1.78047e-05	-0.18775	4.31247e-07	1.6714e-05	-0.18775	1.02591e-05	0.000186783	-0.18775
ENSG00000198795	ZNF521	zinc finger protein 521	6225	protein_coding	-0.682863	-1.35333	-0.92855	-1.09177	-1.30585	-1.27383	3.3078	34.231	1.23328e-11	3.66956e-10	-1.10603	0.00122857	0.0215998	3.3078	1.26233e-07	3.05711e-06	3.3078	4.13455e-05	0.000615615	3.3078	0.000153113	0.00185347	3.3078	2.47551e-07	1.08506e-05	3.3078	1.18671e-06	3.43481e-05	3.3078
ENSG00000196935	SRGAP1	SLIT-ROBO Rho GTPase activating protein 1	26230	protein_coding	-0.584041	-1.2334	-0.68569	-1.54062	-1.28512	-1.62474	4.86206	34.2487	1.23988e-11	3.68315e-10	-1.15893	0.00651764	0.0740139	4.86206	1.26737e-06	2.12733e-05	4.86206	0.00195264	0.013476	4.86206	2.13603e-06	7.79371e-05	4.86206	9.13914e-07	3.02097e-05	4.86206	3.00954e-08	1.84256e-06	4.86206
ENSG00000165197	VEGFD	vascular endothelial growth factor D	2185	protein_coding	-1.23238	-1.97601	-1.7695	-3.40265	-1.17188	-1.94497	2.24774	34.1854	1.26788e-11	3.76012e-10	-1.91623	0.000631791	0.0126927	2.24774	1.42593e-06	2.35193e-05	2.24774	6.8444e-06	0.000144075	2.24774	1.07001e-08	1.41096e-06	2.24774	0.00111056	0.00826521	2.24774	6.50883e-06	0.000130724	2.24774
ENSG00000175691	ZNF77	zinc finger protein 77	2437	protein_coding	0.753843	1.09457	1.1857	1.35339	0.918714	0.836414	2.09192	34.0101	1.27956e-11	3.78854e-10	1.02377	0.000161887	0.0043061	2.09192	1.22052e-06	2.05249e-05	2.09192	2.76594e-07	9.9712e-06	2.09192	1.24085e-06	5.05893e-05	2.09192	2.1075e-05	0.000369909	2.09192	0.000112695	0.0011596	2.09192
ENSG00000175806	MSRA	methionine sulfoxide reductase A	4138	protein_coding	0.593053	1.2136	0.721059	0.843628	0.779311	0.587349	3.15326	33.9085	1.32671e-11	3.92172e-10	0.789666	0.000182951	0.00473476	3.15326	2.4133e-09	1.4244e-07	3.15326	1.87465e-05	0.00032713	3.15326	4.91532e-05	0.000813709	3.15326	7.80268e-06	0.000166774	3.15326	0.0004692	0.00343225	3.15326
ENSG00000079102	RUNX1T1	RUNX1 partner transcriptional co-repressor 1	13535	protein_coding	-0.682537	-1.15741	-0.673889	-1.63705	-1.34763	-1.64279	3.99841	34.0504	1.3299e-11	3.92472e-10	-1.19022	0.00228271	0.0345477	3.99841	5.26825e-06	6.89992e-05	3.99841	0.00272059	0.0176054	3.99841	1.26094e-06	5.11913e-05	3.99841	5.13661e-07	1.90889e-05	3.99841	4.21462e-08	2.40887e-06	3.99841
ENSG00000158864	NDUFS2	NADH:ubiquinone oxidoreductase core subunit S2	3658	protein_coding	0.532376	1.00025	0.69826	1.00441	0.892214	0.882358	7.06149	33.8234	1.36769e-11	4.02966e-10	0.834977	0.000842307	0.0159464	7.06149	1.15516e-07	2.84629e-06	7.06149	4.03286e-05	0.000602959	7.06149	9.36642e-06	0.000237594	7.06149	1.6897e-06	4.97727e-05	7.06149	3.41959e-06	7.82778e-05	7.06149
ENSG00000196814	MVB12B	multivesicular body subunit 12B	7904	protein_coding	0.451644	0.664098	1.03273	1.11594	1.066	1.06931	2.96037	33.8142	1.37217e-11	4.03627e-10	0.899955	0.00711786	0.0784833	2.96037	0.000275201	0.00180283	2.96037	4.65437e-07	1.50725e-05	2.96037	5.00578e-06	0.000149191	2.96037	3.66851e-07	1.48226e-05	2.96037	6.57487e-07	2.12431e-05	2.96037
ENSG00000196850	PPTC7	PTC7 protein phosphatase homolog	5685	protein_coding	0.705505	1.51181	1.54847	0.483416	0.89817	0.825954	5.90691	33.9526	1.37691e-11	4.04363e-10	0.995553	0.000679432	0.0134849	5.90691	7.10631e-09	3.18479e-07	5.90691	5.00999e-09	3.5765e-07	5.90691	0.0544165	0.127871	5.90691	6.31794e-05	0.000891471	5.90691	0.000272727	0.00226887	5.90691
ENSG00000146955	RAB19	RAB19, member RAS oncogene family	997	protein_coding	4.64644	5.82601	3.59427	2.27751	5.83446	3.0936	-3.93322	33.9316	1.38722e-11	4.06731e-10	4.21205	1.11062e-06	6.96488e-05	-3.93322	3.1494e-08	1.01452e-06	-3.93322	7.40214e-05	0.000983739	-3.93322	0.0204304	0.0625826	-3.93322	6.43505e-08	3.90011e-06	-3.93322	0.000548043	0.00385895	-3.93322
ENSG00000168778	TCTN2	tectonic family member 2	5102	protein_coding	-0.443227	-0.797849	-0.756774	-0.933049	-0.625638	-1.09126	2.43616	33.7338	1.41223e-11	4.13393e-10	-0.774633	0.00217954	0.0335019	2.43616	1.98447e-06	3.07388e-05	2.43616	3.99336e-06	9.40341e-05	2.43616	8.62493e-06	0.000224185	2.43616	6.75975e-05	0.000943492	2.43616	2.47854e-08	1.60448e-06	2.43616
ENSG00000189283	FHIT	fragile histidine triad diadenosine triphosphatase	7472	protein_coding	0.851941	1.03564	0.92902	1.4925	1.10611	1.35824	1.4003	33.6788	1.4404e-11	4.20955e-10	1.12891	0.000104687	0.0029917	1.4003	1.0932e-05	0.000125281	1.4003	4.51709e-05	0.000663818	1.4003	1.00722e-06	4.35201e-05	1.4003	4.9933e-06	0.00011758	1.4003	2.92981e-07	1.13796e-05	1.4003
ENSG00000176974	SHMT1	serine hydroxymethyltransferase 1	7281	protein_coding	1.02102	0.835592	1.0532	1.43753	1.15321	1.22488	7.3678	33.8197	1.4436e-11	4.2121e-10	1.1209	8.18653e-06	0.0003715	7.3678	0.000115804	0.000883998	7.3678	5.74395e-06	0.000124689	7.3678	2.70588e-06	9.3802e-05	7.3678	2.24728e-06	6.26539e-05	7.3678	1.49768e-06	4.14099e-05	7.3678
ENSG00000215386	MIR99AHG	mir-99a-let-7c cluster host gene	42926	lncRNA	-0.729251	-0.9601	-0.838241	-1.87537	-1.1783	-1.93844	2.02899	33.697	1.45413e-11	4.23599e-10	-1.25328	0.00192424	0.0306225	2.02899	0.00012783	0.000959178	2.02899	0.000532962	0.00481773	2.02899	3.01247e-07	1.79565e-05	2.02899	7.99224e-06	0.000170423	2.02899	4.47583e-09	4.32782e-07	2.02899
ENSG00000180817	PPA1	pyrophosphatase (inorganic) 1	5166	protein_coding	0.529048	0.898538	0.657778	0.616525	0.800484	1.20355	6.87114	33.6307	1.4655e-11	4.26223e-10	0.784321	0.000659304	0.0131577	6.87114	4.5469e-07	8.95545e-06	6.87114	5.91476e-05	0.000828112	6.87114	0.0019564	0.011959	6.87114	5.68857e-06	0.000130052	6.87114	7.78378e-09	6.60013e-07	6.87114
ENSG00000176136	MC5R	melanocortin 5 receptor	1906	protein_coding	4.07101	3.22917	4.21585	3.87161	3.39583	2.67124	-2.57176	33.6606	1.52805e-11	4.43699e-10	3.57578	3.05501e-07	2.33799e-05	-2.57176	2.09397e-05	0.00021476	-2.57176	3.18059e-07	1.1176e-05	-2.57176	1.40242e-05	0.000317009	-2.57176	1.69735e-05	0.000309539	-2.57176	0.000281161	0.00232192	-2.57176
ENSG00000137267	TUBB2A	tubulin beta 2A class IIa	1748	protein_coding	1.19407	0.725804	1.56988	1.57417	1.78614	1.79196	5.5145	33.6109	1.55545e-11	4.5093e-10	1.44034	5.18351e-05	0.00169703	5.5145	0.00757342	0.0256838	5.5145	1.07327e-06	3.09655e-05	5.5145	4.33165e-05	0.00074865	5.5145	1.65294e-07	7.8972e-06	5.5145	3.17421e-07	1.2044e-05	5.5145
ENSG00000186335	SLC36A2	solute carrier family 36 member 2	4269	protein_coding	1.58399	2.81543	1.8658	1.73311	1.21205	1.20045	-0.438849	33.5551	1.57114e-11	4.54748e-10	1.73514	1.80603e-05	0.000723254	-0.438849	1.22203e-09	7.99678e-08	-0.438849	2.21848e-06	5.8284e-05	-0.438849	0.000113616	0.00149946	-0.438849	0.000781383	0.00627504	-0.438849	0.00110995	0.00659	-0.438849
ENSG00000231170	AC002451.1	novel transcript	6742	lncRNA	2.45008	1.98657	2.10729	2.32827	2.08046	1.34166	-1.11943	33.5754	1.5754e-11	4.55253e-10	2.04906	1.39384e-07	1.19877e-05	-1.11943	7.66414e-06	9.32763e-05	-1.11943	2.79926e-06	7.02187e-05	-1.11943	1.22827e-05	0.000291508	-1.11943	4.96012e-06	0.000117168	-1.11943	0.0013698	0.00769519	-1.11943
ENSG00000095303	PTGS1	prostaglandin-endoperoxide synthase 1	5784	protein_coding	-0.361901	-1.56123	-1.07375	-1.1744	-0.949717	-1.1264	6.86289	33.5315	1.60044e-11	4.6175e-10	-1.04123	0.0621341	0.318536	6.86289	4.30437e-09	2.18374e-07	6.86289	4.2615e-06	9.89292e-05	6.86289	3.94667e-05	0.000699972	6.86289	4.01607e-05	0.000618893	6.86289	4.63857e-06	0.000100694	6.86289
ENSG00000226124	FTCDNL1	formiminotransferase cyclodeaminase N-terminal like	2759	protein_coding	0.834762	1.63049	0.957466	0.964869	0.832511	0.682568	0.770493	33.3757	1.60657e-11	4.62778e-10	0.983777	5.23533e-05	0.00170986	0.770493	7.73346e-10	5.54262e-08	0.770493	1.02841e-05	0.000201287	0.770493	0.000176402	0.00206213	0.770493	8.83779e-05	0.00116766	0.770493	0.00115001	0.00674801	0.770493
ENSG00000116459	ATP5PB	ATP synthase peripheral stalk-membrane subunit b	3138	protein_coding	0.586142	1.14076	0.654844	0.575782	0.769008	0.611877	7.46936	33.2959	1.65366e-11	4.75587e-10	0.723069	0.000102875	0.00295865	7.46936	1.39355e-09	8.92513e-08	7.46936	2.72144e-05	0.000441616	7.46936	0.0020513	0.0123991	7.46936	4.15582e-06	0.000101397	7.46936	0.000145275	0.00140011	7.46936
ENSG00000164347	GFM2	G elongation factor mitochondrial 2	3971	protein_coding	0.551367	0.929177	0.782943	0.852336	0.369555	1.00824	5.47167	33.2695	1.66958e-11	4.79401e-10	0.748937	0.000208294	0.00521711	5.47167	9.34568e-08	2.38071e-06	5.47167	1.92552e-06	5.15212e-05	5.47167	2.3157e-05	0.000472585	5.47167	0.0100974	0.0421079	5.47167	6.8172e-08	3.56885e-06	5.47167
ENSG00000205517	RGL3	ral guanine nucleotide dissociation stimulator like 3	4358	protein_coding	1.56047	1.39453	2.40511	3.22965	2.98008	2.24831	1.64903	33.3968	1.67989e-11	4.81595e-10	2.30302	0.000558101	0.011533	1.64903	0.00230552	0.00994982	1.64903	2.93223e-06	7.30468e-05	1.64903	4.75909e-07	2.5532e-05	1.64903	1.20277e-07	6.20662e-06	1.64903	1.54989e-05	0.000255873	1.64903
ENSG00000134769	DTNA	dystrobrevin alpha	12634	protein_coding	-0.722072	-1.5295	-1.28807	-1.47119	-1.50798	-1.56923	3.56852	33.3596	1.70256e-11	4.87322e-10	-1.34801	0.00441617	0.0563678	3.56852	5.33879e-07	1.0247e-05	3.56852	7.30313e-06	0.000151786	3.56852	4.90688e-05	0.000813709	3.56852	7.16344e-07	2.51529e-05	3.56852	1.14146e-06	3.33591e-05	3.56852
ENSG00000186642	PDE2A	phosphodiesterase 2A	7182	protein_coding	1.03645	1.30605	3.59299	3.47312	2.52962	1.99354	0.030607	33.3516	1.70752e-11	4.87968e-10	2.32196	0.0206534	0.16354	0.030607	0.00589558	0.0210435	0.030607	5.49877e-09	3.813e-07	0.030607	3.53067e-07	2.01795e-05	0.030607	4.47803e-06	0.000108125	0.030607	0.00014981	0.0014316	0.030607
ENSG00000198208	RPS6KL1	ribosomal protein S6 kinase like 1	7617	protein_coding	1.63121	1.97961	1.7937	2.71541	2.26837	1.81159	-0.0172616	33.2933	1.74381e-11	4.97551e-10	2.03331	5.94928e-05	0.00189506	-0.0172616	6.38073e-06	8.04072e-05	-0.0172616	2.38961e-05	0.000397044	-0.0172616	8.47954e-07	3.83937e-05	-0.0172616	9.59917e-07	3.13644e-05	-0.0172616	3.93107e-05	0.000524821	-0.0172616
ENSG00000136811	ODF2	outer dense fiber of sperm tails 2	6393	protein_coding	-0.280208	-0.874304	-0.609109	-0.524987	-0.668555	-0.462134	4.33958	33.1278	1.7578e-11	5.00752e-10	-0.569883	0.0112867	0.10855	4.33958	4.47308e-09	2.22557e-07	4.33958	2.85308e-06	7.12718e-05	4.33958	0.000548127	0.00474579	4.33958	8.35625e-07	2.82626e-05	4.33958	0.000287658	0.00235786	4.33958
ENSG00000135437	RDH5	retinol dehydrogenase 5	2983	protein_coding	1.03292	-0.125961	1.71891	2.23255	2.26413	1.94795	5.08831	33.2556	1.76775e-11	5.02793e-10	1.51175	0.00124996	0.0218755	5.08831	0.668861	0.765885	5.08831	2.4747e-06	6.3669e-05	5.08831	1.85864e-06	6.93572e-05	5.08831	2.77017e-08	2.01742e-06	5.08831	8.33738e-07	2.58287e-05	5.08831
ENSG00000168679	SLC16A4	solute carrier family 16 member 4	3164	protein_coding	-1.01918	-1.06304	-1.46077	-2.15972	-1.62795	-1.82746	1.46908	33.1704	1.82314e-11	5.17732e-10	-1.52635	0.000523554	0.0110466	1.46908	0.000386621	0.00239092	1.46908	5.59019e-06	0.000122085	1.46908	8.63611e-07	3.86888e-05	1.46908	1.12501e-06	3.55847e-05	1.46908	5.81435e-07	1.93957e-05	1.46908
ENSG00000167601	AXL	AXL receptor tyrosine kinase	5134	protein_coding	-0.653471	-1.14034	-0.988455	-1.03502	-0.961432	-0.939707	6.26788	33.1489	1.83745e-11	5.20976e-10	-0.953072	0.000442587	0.00956168	6.26788	1.60959e-07	3.78526e-06	6.26788	2.12326e-06	5.59012e-05	6.26788	4.02022e-05	0.000707349	6.26788	5.34994e-06	0.000124055	6.26788	1.08163e-05	0.000194064	6.26788
ENSG00000235263	AL928921.1	novel transcript	708	lncRNA	1.91862	4.93178	5.30632	2.87907	4.28699	3.6423	-1.89858	33.0937	1.87465e-11	5.30689e-10	3.82751	0.00877156	0.0909955	-1.89858	1.65084e-07	3.86216e-06	-1.89858	3.67048e-08	1.82122e-06	-1.89858	0.0015268	0.0100348	-1.89858	2.74683e-06	7.39353e-05	-1.89858	2.84374e-05	0.000407949	-1.89858
ENSG00000135917	SLC19A3	solute carrier family 19 member 3	7735	protein_coding	1.17998	1.76733	1.26315	1.58523	0.869926	0.764504	6.12734	33.0357	1.91456e-11	5.41141e-10	1.23835	9.50452e-06	0.000418686	6.12734	8.90557e-09	3.80245e-07	6.12734	3.91185e-06	9.24762e-05	6.12734	6.24606e-06	0.000174899	6.12734	0.000637693	0.00537523	6.12734	0.00300256	0.0138907	6.12734
ENSG00000153310	FAM49B	family with sequence similarity 49 member B	9132	protein_coding	0.635806	1.28032	0.664763	0.734255	0.541406	0.558105	4.62358	32.883	1.92217e-11	5.42441e-10	0.735775	5.18665e-05	0.00169703	4.62358	3.21934e-10	2.66407e-08	4.62358	3.47374e-05	0.000535775	4.62358	0.000207497	0.00231906	4.62358	0.000506649	0.00451639	4.62358	0.000562084	0.00393633	4.62358
ENSG00000130414	NDUFA10	NADH:ubiquinone oxidoreductase subunit A10	9460	protein_coding	0.421185	0.761925	0.60863	0.685669	0.824306	0.689136	6.58513	32.8738	1.92867e-11	5.43429e-10	0.665142	0.00115746	0.020657	6.58513	4.19763e-07	8.38644e-06	6.58513	1.68684e-05	0.000299274	6.58513	0.000105203	0.00141703	6.58513	2.07253e-07	9.28832e-06	6.58513	6.85904e-06	0.000136283	6.58513
ENSG00000182575	NXPH3	neurexophilin 3	5648	protein_coding	-0.574516	-4.21497	-1.2996	-1.59046	-0.711924	-0.730986	0.600019	32.9891	1.94736e-11	5.47839e-10	-1.52041	0.101675	0.424644	0.600019	9.50982e-13	2.56354e-10	0.600019	0.000701212	0.00598799	0.600019	0.00139547	0.00939378	0.600019	0.0478832	0.127322	0.600019	0.0585479	0.131998	0.600019
ENSG00000059804	SLC2A3	solute carrier family 2 member 3	6071	protein_coding	-0.514826	-1.56326	-1.13185	-1.10591	-1.24903	-0.979275	5.28461	32.9653	1.96426e-11	5.51734e-10	-1.09069	0.0136136	0.123431	5.28461	1.26039e-08	4.97141e-07	5.28461	3.84535e-06	9.11428e-05	5.28461	0.00016506	0.00196257	5.28461	1.20847e-06	3.75578e-05	5.28461	7.17172e-05	0.000825603	5.28461
ENSG00000259847	LINC02126	long intergenic non-protein coding RNA 2126	1596	lncRNA	2.30584	1.86036	2.16993	2.14169	1.67247	2.58515	-1.98985	32.8921	1.97018e-11	5.52538e-10	2.12257	6.37653e-07	4.39567e-05	-1.98985	2.82453e-05	0.000275155	-1.98985	2.65793e-06	6.76126e-05	-1.98985	5.52544e-05	0.00087925	-1.98985	0.000139053	0.00166872	-1.98985	3.03296e-07	1.16798e-05	-1.98985
ENSG00000011376	LARS2	leucyl-tRNA synthetase 2, mitochondrial	12407	protein_coding	0.558508	0.910789	0.771917	0.811671	0.671687	0.783983	5.1384	32.8093	1.97486e-11	5.52991e-10	0.751426	0.000177434	0.00463769	5.1384	1.40216e-07	3.36096e-06	5.1384	2.42187e-06	6.25772e-05	5.1384	4.31234e-05	0.000746743	5.1384	2.59519e-05	0.000435611	5.1384	4.85007e-06	0.000104486	5.1384
ENSG00000178772	CPN2	carboxypeptidase N subunit 2	3025	protein_coding	3.02325	3.6186	3.48441	3.76996	3.5859	1.85163	-3.43562	32.9386	1.98349e-11	5.54547e-10	3.22229	1.00775e-05	0.000439637	-3.43562	9.01473e-07	1.58535e-05	-3.43562	1.80215e-06	4.88719e-05	-3.43562	8.93367e-06	0.000230173	-3.43562	1.98345e-06	5.68621e-05	-3.43562	0.00423501	0.0181123	-3.43562
ENSG00000168237	GLYCTK	glycerate kinase	4794	protein_coding	2.30539	1.18147	2.73258	2.4221	3.01882	3.55375	4.07321	32.8866	2.02148e-11	5.64297e-10	2.53568	1.84267e-05	0.000736293	4.07321	0.015945	0.0463741	4.07321	2.05083e-06	5.42315e-05	4.07321	0.000192028	0.00219508	4.07321	5.62141e-07	2.05108e-05	4.07321	4.97123e-08	2.75416e-06	4.07321
ENSG00000233725	NRAD1	non-coding RNA in the aldehyde dehydrogenase 1A pathway	5160	lncRNA	2.67967	4.64129	2.76243	2.66755	2.43409	4.83865	-1.39512	32.8254	2.06727e-11	5.76187e-10	3.33728	8.98401e-05	0.00266875	-1.39512	3.00356e-08	9.79193e-07	-1.39512	9.55441e-05	0.00120753	-1.39512	0.000843834	0.00651434	-1.39512	0.000570775	0.00494189	-1.39512	2.42741e-08	1.58272e-06	-1.39512
ENSG00000266412	NCOA4	nuclear receptor coactivator 4	4079	protein_coding	0.717755	1.47688	1.1602	0.768741	0.718994	0.937393	8.90256	32.7686	2.08075e-11	5.7905e-10	0.963327	0.000309084	0.00721236	8.90256	2.97955e-09	1.66091e-07	8.90256	3.68646e-07	1.2634e-05	8.90256	0.00223391	0.0131081	8.90256	0.000469631	0.00425803	8.90256	2.79888e-05	0.000402793	8.90256
ENSG00000100342	APOL1	apolipoprotein L1	3519	protein_coding	-0.710996	-0.469633	-0.885125	-1.06464	-0.818466	-1.3995	5.15467	32.7633	2.08483e-11	5.79294e-10	-0.891394	8.68655e-05	0.00260496	5.15467	0.00564875	0.0203272	5.15467	4.79979e-06	0.000107822	5.15467	1.32468e-05	0.000305165	5.15467	2.1644e-05	0.000376601	5.15467	4.15499e-09	4.12325e-07	5.15467
ENSG00000124570	SERPINB6	serpin family B member 6	13201	protein_coding	0.147718	0.775126	0.331608	0.792599	0.577581	0.897297	6.34977	32.6488	2.09492e-11	5.81005e-10	0.586988	0.179651	0.55708	6.34977	7.3781e-08	1.99187e-06	6.34977	0.00483791	0.0276695	6.34977	4.55263e-06	0.00013866	6.34977	1.67765e-05	0.00030668	6.34977	1.75229e-08	1.2642e-06	6.34977
ENSG00000152463	OLAH	oleoyl-ACP hydrolase	2364	protein_coding	1.86946	1.55054	1.73495	1.38181	1.66601	1.23735	0.433695	32.7589	2.09742e-11	5.81005e-10	1.57335	2.02617e-07	1.64102e-05	0.433695	7.10006e-06	8.75092e-05	0.433695	1.08712e-06	3.13151e-05	0.433695	0.000421265	0.00393609	0.433695	2.94912e-06	7.80997e-05	0.433695	0.000244271	0.00208436	0.433695
ENSG00000187446	CHP1	calcineurin like EF-hand protein 1	3947	protein_coding	0.85027	1.334	1.41114	0.861014	0.835864	0.784539	7.94671	32.7458	2.12837e-11	5.88674e-10	1.0128	6.87559e-05	0.00214844	7.94671	5.19145e-08	1.50024e-06	7.94671	2.24865e-08	1.24963e-06	7.94671	0.00118294	0.00825862	7.94671	0.000138278	0.00166496	7.94671	0.000414448	0.00312932	7.94671
ENSG00000167264	DUS2	dihydrouridine synthase 2	4175	protein_coding	0.638282	0.953367	0.646415	1.14157	0.970559	1.07938	3.61268	32.5728	2.15446e-11	5.94981e-10	0.904929	0.000315903	0.00732416	3.61268	1.89009e-06	2.95814e-05	3.61268	0.000335375	0.00331176	3.61268	3.74139e-06	0.000117929	3.61268	1.70017e-06	4.99014e-05	3.61268	5.54242e-07	1.87744e-05	3.61268
ENSG00000189320	FAM180A	family with sequence similarity 180 member A	2500	protein_coding	-0.612052	-0.423054	-1.17279	-2.42341	-1.19534	-2.14221	2.94221	32.6812	2.17942e-11	6.00954e-10	-1.32814	0.0155409	0.134415	2.94221	0.0904203	0.177066	2.94221	3.58442e-05	0.000550027	2.94221	1.98366e-08	2.33624e-06	2.94221	3.1181e-05	0.000505984	2.94221	5.41464e-09	5.01506e-07	2.94221
ENSG00000172115	CYCS	cytochrome c, somatic	4457	protein_coding	0.942016	1.61084	0.96207	1.04387	1.05316	1.00304	8.24492	32.6741	2.18513e-11	6.0161e-10	1.1025	4.44588e-05	0.00150651	8.24492	5.01645e-09	2.41628e-07	8.24492	3.69583e-05	0.000563771	8.24492	0.000335119	0.00332012	8.24492	1.66285e-05	0.000304959	8.24492	5.07365e-05	0.000634154	8.24492
ENSG00000172831	CES2	carboxylesterase 2	5343	protein_coding	0.589356	0.640335	0.714449	1.44596	0.894653	1.58126	5.81766	32.6582	2.19789e-11	6.04203e-10	0.97767	0.00173689	0.0284664	5.81766	0.000827938	0.00441233	5.81766	0.00027792	0.00284807	5.81766	4.61414e-07	2.50258e-05	5.81766	2.23392e-05	0.000385357	5.81766	2.19053e-09	2.35341e-07	5.81766
ENSG00000122863	CHST3	carbohydrate sulfotransferase 3	6934	protein_coding	0.433224	0.240268	0.851209	0.687009	1.0747	0.846489	6.49609	32.484	2.22638e-11	6.11104e-10	0.688817	0.00223169	0.0340714	6.49609	0.0724019	0.149398	6.49609	4.17523e-07	1.40165e-05	6.49609	0.000331428	0.00329622	6.49609	9.21818e-09	8.58194e-07	6.49609	1.31692e-06	3.74566e-05	6.49609
ENSG00000139970	RTN1	reticulon 1	6019	protein_coding	1.17129	1.67916	1.63719	0.986762	1.74012	2.22872	1.24904	32.5906	2.2532e-11	6.17528e-10	1.57387	0.000259304	0.00625273	1.24904	3.05078e-06	4.42216e-05	1.24904	4.08107e-06	9.56007e-05	1.24904	0.00924458	0.0353967	1.24904	2.21393e-06	6.19321e-05	1.24904	4.73583e-08	2.6646e-06	1.24904
ENSG00000181418	DDN	dendrin	3815	protein_coding	1.28601	2.65797	1.51712	2.26502	2.366	3.27257	-1.5734	32.5791	2.26277e-11	6.19209e-10	2.22745	0.00280671	0.0401589	-1.5734	4.39703e-07	8.7365e-06	-1.5734	0.000803642	0.00668001	-1.5734	7.42439e-05	0.00108929	-1.5734	4.01496e-06	9.90631e-05	-1.5734	1.90878e-08	1.33228e-06	-1.5734
ENSG00000163638	ADAMTS9	ADAM metallopeptidase with thrombospondin type 1 motif 9	10680	protein_coding	0.97341	1.00866	1.8434	1.17867	1.2631	1.506	4.40327	32.566	2.27378e-11	6.21281e-10	1.29554	0.000215224	0.00536161	4.40327	0.000178764	0.00126251	4.40327	1.30429e-08	7.87852e-07	4.40327	0.000414769	0.00388545	4.40327	1.15826e-05	0.000229384	4.40327	1.36967e-06	3.86525e-05	4.40327
ENSG00000176788	BASP1	brain abundant membrane attached signal protein 1	2146	protein_coding	-0.62933	-1.25288	-1.01893	-1.25023	-0.788905	-1.53389	5.40301	32.5543	2.28358e-11	6.23017e-10	-1.07903	0.00232256	0.0349271	5.40301	3.58789e-07	7.31387e-06	5.40301	1.02831e-05	0.000201287	5.40301	2.01725e-05	0.000421197	5.40301	0.000375072	0.00358992	5.40301	2.89418e-08	1.79628e-06	5.40301
ENSG00000198624	CCDC69	coiled-coil domain containing 69	4941	protein_coding	0.515124	1.11111	0.831983	0.934038	1.13452	0.670708	6.97417	32.4732	2.31979e-11	6.31941e-10	0.866248	0.00258722	0.0378832	6.97417	8.78983e-08	2.2679e-06	6.97417	1.22947e-05	0.000233741	6.97417	8.56241e-05	0.00121672	6.97417	1.25984e-07	6.42767e-06	6.97417	0.000411724	0.00312181	6.97417
ENSG00000117118	SDHB	succinate dehydrogenase complex iron sulfur subunit B	2462	protein_coding	0.501093	1.00163	0.564931	1.15766	0.922626	1.19296	6.08356	32.4135	2.37876e-11	6.47029e-10	0.890149	0.00326732	0.0451417	6.08356	6.06041e-07	1.13545e-05	6.08356	0.00124378	0.00943468	6.08356	4.17769e-06	0.000129868	6.08356	3.93991e-06	9.788e-05	6.08356	9.45953e-08	4.69364e-06	6.08356
ENSG00000184304	PRKD1	protein kinase D1	5221	protein_coding	-0.420742	-1.15418	-0.836476	-1.44845	-1.05856	-0.941885	4.60673	32.4383	2.38342e-11	6.47322e-10	-0.976715	0.0213367	0.166129	4.60673	3.67382e-07	7.44764e-06	4.60673	4.78268e-05	0.000694172	4.60673	5.81682e-07	2.91018e-05	4.60673	2.07877e-06	5.90325e-05	4.60673	2.41402e-05	0.000362424	4.60673
ENSG00000123080	CDKN2C	cyclin dependent kinase inhibitor 2C	3018	protein_coding	0.416481	1.06862	0.897893	0.867781	1.07804	0.203018	6.89327	32.3203	2.38906e-11	6.4788e-10	0.755305	0.00770462	0.0832256	6.89327	4.85279e-08	1.43235e-06	6.89327	1.26819e-06	3.55885e-05	6.89327	8.72486e-05	0.00123398	6.89327	8.78732e-08	4.88119e-06	6.89327	0.203215	0.332151	6.89327
ENSG00000181192	DHTKD1	dehydrogenase E1 and transketolase domain containing 1	5295	protein_coding	0.426334	0.719253	1.01711	0.65894	0.608058	0.479741	5.22831	32.2781	2.40319e-11	6.50734e-10	0.651572	0.00121918	0.0214826	5.22831	1.76438e-06	2.79776e-05	5.22831	3.17448e-09	2.42942e-07	5.22831	0.000195483	0.00222612	5.22831	3.07309e-05	0.000500028	5.22831	0.000783789	0.00506839	5.22831
ENSG00000131473	ACLY	ATP citrate lyase	5208	protein_coding	1.24584	1.28382	1.82595	1.92685	1.55482	1.88881	11.0132	32.3821	2.43351e-11	6.57959e-10	1.62101	0.000120292	0.0033841	11.0132	7.57042e-05	0.000622063	11.0132	4.74952e-07	1.52907e-05	11.0132	1.40065e-05	0.000317007	11.0132	1.03352e-05	0.000210376	11.0132	8.78827e-07	2.69482e-05	11.0132
ENSG00000166106	ADAMTS15	ADAM metallopeptidase with thrombospondin type 1 motif 15	5673	protein_coding	0.951564	1.16318	1.39471	1.73346	1.34167	0.980605	6.19863	32.3709	2.44359e-11	6.59696e-10	1.26086	0.000172729	0.00454098	6.19863	1.26983e-05	0.000141658	6.19863	8.47649e-07	2.53887e-05	6.19863	1.66398e-06	6.32696e-05	6.19863	2.39422e-06	6.60185e-05	6.19863	0.000281541	0.002324	6.19863
ENSG00000112576	CCND3	cyclin D3	5802	protein_coding	0.660557	0.804797	0.749788	1.64494	0.959157	1.11956	5.62144	32.3561	2.45697e-11	6.62318e-10	0.989801	0.000577692	0.0118162	5.62144	6.3241e-05	0.000534736	5.62144	0.000160637	0.00181783	5.62144	4.39751e-08	4.34008e-06	5.62144	8.19038e-06	0.000173827	5.62144	1.33124e-06	3.78044e-05	5.62144
ENSG00000181374	CCL13	C-C motif chemokine ligand 13	823	protein_coding	-0.874214	-2.28745	-2.52747	-2.73249	-2.53673	-2.30858	0.417708	32.2817	2.52574e-11	6.79843e-10	-2.21116	0.0350529	0.230667	0.417708	3.84356e-06	5.31536e-05	0.417708	6.3632e-07	1.97128e-05	0.417708	1.61506e-05	0.000354001	0.417708	6.47371e-07	2.33377e-05	0.417708	1.16164e-05	0.000204487	0.417708
ENSG00000157766	ACAN	aggrecan	10911	protein_coding	1.54565	-0.762457	2.08866	0.650779	1.3087	0.41027	6.54145	32.1889	2.61431e-11	7.02635e-10	0.8736	1.72281e-07	1.4339e-05	6.54145	0.00202282	0.00896983	6.54145	5.46033e-10	5.80112e-08	6.54145	0.0346196	0.0918562	6.54145	4.98378e-06	0.000117509	6.54145	0.0997557	0.197124	6.54145
ENSG00000148798	INA	internexin neuronal intermediate filament protein alpha	3251	protein_coding	-0.1835	-1.51181	-1.79296	-3.41787	-2.41016	-1.86553	-0.385719	32.1346	2.66769e-11	7.15916e-10	-1.86364	0.604462	0.886903	-0.385719	0.000208594	0.00143739	-0.385719	2.11701e-05	0.00036037	-0.385719	5.1229e-08	4.92152e-06	-0.385719	2.16887e-07	9.64825e-06	-0.385719	4.01079e-05	0.000534605	-0.385719
ENSG00000116774	OLFML3	olfactomedin like 3	2821	protein_coding	-0.811021	-1.15105	-1.08305	-0.897527	-0.723126	-0.983313	6.73575	32.1182	2.68406e-11	7.19241e-10	-0.941514	3.54816e-05	0.00126721	6.73575	1.48129e-07	3.50178e-06	6.73575	5.20897e-07	1.66512e-05	6.73575	0.000246982	0.00263481	6.73575	0.000258707	0.00270087	6.73575	5.90382e-06	0.000121307	6.73575
ENSG00000088340	FER1L4	fer-1 like family member 4 (pseudogene)	9602	transcribed_unitary_pseudogene	-1.94484	-3.80111	-3.14468	-1.46267	-3.30543	-0.837859	1.05367	32.0853	2.71713e-11	7.27025e-10	-2.4161	0.000296974	0.00697483	1.05367	1.10424e-08	4.51214e-07	1.05367	3.06311e-07	1.08476e-05	1.05367	0.0272965	0.077225	1.05367	1.34664e-07	6.7649e-06	1.05367	0.117086	0.22141	1.05367
ENSG00000130347	RTN4IP1	reticulon 4 interacting protein 1	3185	protein_coding	0.43469	0.918209	0.729257	0.796161	0.756609	0.836214	2.57064	31.9024	2.7659e-11	7.37785e-10	0.74519	0.00252513	0.0372403	2.57064	2.01874e-07	4.55756e-06	2.57064	7.79283e-06	0.000160486	2.57064	5.47472e-05	0.000873293	2.57064	5.80261e-06	0.000131825	2.57064	2.26116e-06	5.57907e-05	2.57064
ENSG00000147872	PLIN2	perilipin 2	5011	protein_coding	0.760817	0.803289	0.94293	1.65596	1.13994	0.783248	9.70138	31.969	2.76961e-11	7.37785e-10	1.01436	0.000206875	0.0052107	9.70138	0.000101202	0.000790577	9.70138	1.42091e-05	0.000261601	9.70138	1.03979e-07	8.48927e-06	9.70138	1.28479e-06	3.93965e-05	9.70138	0.000337601	0.00268018	9.70138
ENSG00000223572	CKMT1A	creatine kinase, mitochondrial 1A	3109	protein_coding	1.82505	3.30413	2.69122	3.60705	3.60401	1.8433	-1.04752	32.0397	2.76381e-11	7.37785e-10	2.81246	0.00112971	0.0202177	-1.04752	7.95247e-07	1.4363e-05	-1.04752	1.69285e-05	0.000300045	-1.04752	2.92974e-06	0.000100026	-1.04752	2.53221e-07	1.10203e-05	-1.04752	0.00202512	0.0103438	-1.04752
ENSG00000060971	ACAA1	acetyl-CoA acyltransferase 1	7106	protein_coding	0.724367	1.03951	0.874343	1.17381	1.27784	1.27641	5.74134	31.9979	2.80733e-11	7.46732e-10	1.06105	0.000562634	0.0115979	5.74134	6.11706e-06	7.79127e-05	5.74134	7.29228e-05	0.000975544	5.74134	4.3033e-05	0.000745892	5.74134	3.38735e-07	1.39678e-05	5.74134	6.67644e-07	2.14561e-05	5.74134
ENSG00000272695	GAS6-DT	GAS6 divergent transcript	2009	lncRNA	-0.837892	-1.16987	-1.30588	-1.32961	-1.31745	-1.12565	2.28796	31.8828	2.8338e-11	7.52666e-10	-1.18106	0.000374322	0.00833357	2.28796	6.06223e-06	7.72689e-05	2.28796	9.14174e-07	2.70294e-05	2.28796	3.90372e-05	0.00069445	2.28796	9.05683e-07	3.0069e-05	2.28796	2.89908e-05	0.00041457	2.28796
ENSG00000137266	SLC22A23	solute carrier family 22 member 23	8898	protein_coding	0.72843	0.621771	1.0946	1.37202	0.924234	0.913821	5.83348	31.9264	2.88347e-11	7.63612e-10	0.942479	0.000132064	0.00364711	5.83348	0.000788464	0.00423697	5.83348	3.86255e-07	1.31626e-05	5.83348	6.31262e-07	3.08141e-05	5.83348	8.60057e-06	0.000180622	5.83348	1.74995e-05	0.000283207	5.83348
ENSG00000186868	MAPT	microtubule associated protein tau	14920	protein_coding	1.15393	1.32029	1.50101	1.63758	1.49831	1.87787	2.1252	31.927	2.88277e-11	7.63612e-10	1.49817	0.000122801	0.00341899	2.1252	3.23971e-05	0.00030699	2.1252	4.59695e-06	0.000104435	2.1252	2.66588e-05	0.000522507	2.1252	6.56227e-06	0.000144715	2.1252	2.56588e-07	1.02983e-05	2.1252
ENSG00000170634	ACYP2	acylphosphatase 2	4964	protein_coding	0.498668	1.01361	0.833593	1.05162	1.05321	1.12076	3.79923	31.8488	2.8959e-11	7.65782e-10	0.928578	0.00503038	0.0617632	3.79923	1.61795e-06	2.61141e-05	3.79923	2.78056e-05	0.000448792	3.79923	2.69956e-05	0.000527889	3.79923	1.05292e-06	3.37176e-05	3.79923	7.11309e-07	2.26646e-05	3.79923
ENSG00000231948	HS1BP3-IT1	HS1BP3 intronic transcript 1	600	lncRNA	1.68936	2.08673	2.48861	2.56338	2.32339	3.13394	-0.693813	31.8929	2.91986e-11	7.70987e-10	2.3809	0.000331911	0.00761708	-0.693813	3.97655e-05	0.000361998	-0.693813	2.76384e-06	6.95233e-05	-0.693813	2.76555e-05	0.000535929	-0.693813	1.16065e-05	0.000229384	-0.693813	1.153e-07	5.46572e-06	-0.693813
ENSG00000145824	CXCL14	C-X-C motif chemokine ligand 14	1975	protein_coding	1.17538	2.65608	1.84583	1.17764	1.59527	2.60603	0.918645	31.8579	2.95848e-11	7.80045e-10	1.84271	0.00161535	0.0268645	0.918645	2.54298e-08	8.58482e-07	0.918645	1.07602e-05	0.000209417	0.918645	0.00950894	0.036156	0.918645	0.000103464	0.00132248	0.918645	7.91914e-08	4.02895e-06	0.918645
ENSG00000000003	TSPAN6	tetraspanin 6	4536	protein_coding	0.494222	0.860309	0.572787	0.373435	0.564297	0.643965	5.21231	31.7141	2.96929e-11	7.80616e-10	0.584836	7.4235e-05	0.0022802	5.21231	1.03168e-08	4.25416e-07	5.21231	1.18038e-05	0.000225357	5.21231	0.0116489	0.0417199	5.21231	1.9894e-05	0.000353996	5.21231	5.07209e-06	0.000108668	5.21231
ENSG00000138074	SLC5A6	solute carrier family 5 member 6	5588	protein_coding	0.770025	0.702624	0.716915	1.77288	1.01611	1.54903	6.38108	31.8496	2.96768e-11	7.80616e-10	1.08793	0.000348013	0.00792922	6.38108	0.000899456	0.00470326	6.38108	0.000804072	0.00668001	6.38108	8.41571e-08	7.10362e-06	6.38108	1.67445e-05	0.000306406	6.38108	2.71731e-08	1.71599e-06	6.38108
ENSG00000066056	TIE1	tyrosine kinase with immunoglobulin like and EGF like domains 1	6705	protein_coding	1.59051	1.79906	2.19811	2.82924	3.41022	3.36938	-1.58923	31.8376	2.98115e-11	7.81459e-10	2.53275	0.00149061	0.025255	-1.58923	0.000644505	0.00358718	-1.58923	5.89045e-05	0.000825348	-1.58923	2.3866e-05	0.000482153	-1.58923	9.15563e-08	4.99577e-06	-1.58923	1.53238e-07	6.93643e-06	-1.58923
ENSG00000179841	AKAP5	A-kinase anchoring protein 5	7512	protein_coding	1.08006	1.99954	1.96243	1.32685	0.998289	0.619662	2.47459	31.8397	2.97874e-11	7.81459e-10	1.33114	0.000168056	0.00443105	2.47459	1.71129e-08	6.26929e-07	2.47459	2.13806e-08	1.19552e-06	2.47459	0.000236582	0.00254795	2.47459	0.000638141	0.00537523	2.47459	0.0282316	0.0767331	2.47459
ENSG00000137869	CYP19A1	cytochrome P450 family 19 subfamily A member 1	8428	protein_coding	-1.40616	-0.905816	-1.84328	-0.933402	-2.37105	-1.42375	2.65134	31.809	3.01335e-11	7.88755e-10	-1.48058	2.65504e-05	0.0010181	2.65134	0.00353347	0.0140215	2.65134	4.30459e-07	1.43536e-05	2.65134	0.0177203	0.0564854	2.65134	4.34844e-09	4.67483e-07	2.65134	7.2722e-05	0.000833159	2.65134
ENSG00000233926	AL591368.1	novel transcript	1885	lncRNA	1.23832	2.02118	2.6846	2.71173	4.6642	4.0086	-2.84838	31.7307	3.10339e-11	8.11148e-10	2.8881	0.0298883	0.208011	-2.84838	0.00116638	0.0057652	-2.84838	4.77579e-05	0.00069393	-2.84838	0.000340656	0.00335804	-2.84838	8.81496e-09	8.29203e-07	-2.84838	1.33009e-07	6.1755e-06	-2.84838
ENSG00000148120	AOPEP	aminopeptidase O (putative)	10742	protein_coding	-0.492174	-1.6679	-0.752251	-0.574241	-0.30565	-0.0550571	3.45934	31.5878	3.11465e-11	8.12915e-10	-0.641212	0.001999	0.0315594	3.45934	5.43348e-12	1.06993e-09	3.45934	1.80186e-05	0.000317187	3.45934	0.00501283	0.0232265	3.45934	0.0478877	0.127322	3.45934	0.727773	0.815303	3.45934
ENSG00000170525	PFKFB3	6-phosphofructo-2-kinase/fructose-2,6-biphosphatase 3	6114	protein_coding	1.082	1.15293	1.19476	1.18681	1.17506	1.35846	7.96726	31.6782	3.16538e-11	8.24962e-10	1.19167	1.56002e-05	0.000636017	7.96726	5.67588e-06	7.31707e-05	7.96726	3.95949e-06	9.33582e-05	7.96726	0.000158821	0.00191231	7.96726	8.24588e-06	0.000174594	7.96726	1.48207e-06	4.11177e-05	7.96726
ENSG00000169908	TM4SF1	transmembrane 4 L six family member 1	3495	protein_coding	-0.250781	-1.15307	-1.16745	-2.04046	-1.63052	-2.23756	3.73113	31.6242	3.23057e-11	8.40741e-10	-1.41331	0.345206	0.728538	3.73113	0.000163205	0.00117203	3.73113	0.000127896	0.00152773	3.73113	2.18267e-06	7.88424e-05	3.73113	1.32101e-06	4.03019e-05	3.73113	1.44839e-08	1.08545e-06	3.73113
ENSG00000144031	ANKRD53	ankyrin repeat domain 53	2526	protein_coding	1.41043	1.89313	1.75313	1.91977	2.29788	2.38426	0.537839	31.6065	3.25222e-11	8.45155e-10	1.9431	0.000294739	0.00693136	0.537839	1.02457e-05	0.000118165	0.537839	2.74089e-05	0.000443975	0.537839	0.000111409	0.00147631	0.537839	6.16103e-07	2.22995e-05	0.537839	4.96854e-07	1.73024e-05	0.537839
ENSG00000112759	SLC29A1	solute carrier family 29 member 1 (Augustine blood group)	4410	protein_coding	0.832336	0.529581	1.09449	1.43862	1.43234	1.06244	5.79739	31.5567	3.31408e-11	8.59275e-10	1.06497	0.00016705	0.00441742	5.79739	0.0103163	0.0328148	5.79739	4.72502e-06	0.00010654	5.79739	3.52222e-06	0.000114005	5.79739	7.36264e-08	4.31742e-06	5.79739	1.8122e-05	0.000291925	5.79739
ENSG00000166411	IDH3A	isocitrate dehydrogenase (NAD(+)) 3 alpha	6823	protein_coding	0.603771	1.19808	0.713105	0.465346	0.524986	0.494338	5.85773	31.4191	3.32083e-11	8.59275e-10	0.666605	5.38266e-05	0.00175339	5.85773	3.66776e-10	2.97055e-08	5.85773	6.01368e-06	0.000129147	5.85773	0.00884652	0.0343015	5.85773	0.000429189	0.00397313	5.85773	0.00113715	0.00669863	5.85773
ENSG00000206187	LINC02346	long intergenic non-protein coding RNA 2346	8352	lncRNA	1.23736	1.14242	2.59432	2.4042	1.7774	1.20015	-1.55582	31.4198	3.31992e-11	8.59275e-10	1.72598	0.000537756	0.0112542	-1.55582	0.00158148	0.00735405	-1.55582	1.03495e-08	6.37961e-07	-1.55582	1.65851e-06	6.32696e-05	-1.55582	1.04841e-05	0.000212757	-1.55582	0.00147052	0.00809479	-1.55582
ENSG00000141338	ABCA8	ATP binding cassette subfamily A member 8	11246	protein_coding	-1.00341	-1.83437	-1.05663	-2.04723	-1.57125	-1.72554	5.4038	31.4484	3.45288e-11	8.92166e-10	-1.53974	0.000924319	0.0172104	5.4038	2.76486e-07	5.88176e-06	5.4038	0.000614345	0.0054	5.4038	3.06918e-06	0.00010399	5.4038	5.73461e-06	0.000130609	5.4038	2.28567e-06	5.61652e-05	5.4038
ENSG00000239445	ST3GAL6-AS1	ST3GAL6 antisense RNA 1	9390	lncRNA	0.615441	1.60462	1.67177	1.99478	1.46382	0.858226	-0.920826	31.2934	3.48397e-11	8.98915e-10	1.36811	0.0212532	0.165812	-0.920826	1.11546e-06	1.90418e-05	-0.920826	5.00762e-07	1.60644e-05	-0.920826	9.3326e-07	4.14143e-05	-0.920826	6.00392e-06	0.000134895	-0.920826	0.0037246	0.0164233	-0.920826
ENSG00000005022	SLC25A5	solute carrier family 25 member 5	1555	protein_coding	0.579525	0.863603	0.630281	1.30334	0.991413	1.12926	7.03198	31.3859	3.49753e-11	9.01125e-10	0.916237	0.00120943	0.0213893	7.03198	9.79836e-06	0.000114099	7.03198	0.000572053	0.00510467	7.03198	1.09011e-06	4.57976e-05	7.03198	2.21034e-06	6.19321e-05	7.03198	4.46845e-07	1.57626e-05	7.03198
ENSG00000149654	CDH22	cadherin 22	4921	protein_coding	2.86773	1.50138	1.68872	1.72812	2.36809	1.74774	0.354965	31.3767	3.54822e-11	9.12883e-10	1.98363	1.05677e-08	1.46818e-06	0.354965	0.000368466	0.00230124	0.354965	8.57251e-05	0.00111307	0.354965	0.00063144	0.00524734	0.354965	8.57215e-07	2.88846e-05	0.354965	0.000100945	0.00106797	0.354965
ENSG00000213516	RBMXL1	RBMX like 1	5087	protein_coding	0.819256	1.30535	1.29584	0.497836	0.750811	0.802264	4.72199	31.3319	3.60921e-11	9.27254e-10	0.911893	4.79135e-05	0.00159662	4.72199	3.34225e-08	1.06309e-06	4.72199	3.78459e-08	1.85743e-06	4.72199	0.0319693	0.0866704	4.72199	0.000211668	0.00231833	4.72199	0.000155006	0.00147268	4.72199
ENSG00000052802	MSMO1	methylsterol monooxygenase 1	2852	protein_coding	1.15557	1.66162	1.35297	1.74765	0.920176	1.1892	7.7565	31.3059	3.6451e-11	9.35144e-10	1.33787	3.66556e-05	0.00130066	7.7565	1.06032e-07	2.65608e-06	7.7565	4.1548e-06	9.71858e-05	7.7565	4.74001e-06	0.000143399	7.7565	0.000803983	0.00642795	7.7565	6.60279e-05	0.000775882	7.7565
ENSG00000164484	TMEM200A	transmembrane protein 200A	6137	protein_coding	-0.437572	-0.937185	-0.972827	-1.07956	-1.67729	-1.11319	5.84269	31.2879	3.67012e-11	9.40227e-10	-1.03627	0.0321356	0.218607	5.84269	4.78828e-05	0.000423719	5.84269	3.15655e-05	0.000498779	5.84269	0.000194429	0.00221672	5.84269	5.12518e-09	5.41321e-07	5.84269	1.07931e-05	0.000194064	5.84269
ENSG00000196867	ZFP28	ZFP28 zinc finger protein	6972	protein_coding	0.674863	0.972073	1.03858	1.19474	0.356247	1.43805	3.98072	31.2244	3.71958e-11	9.5099e-10	0.945759	0.000421801	0.0091785	3.98072	4.92955e-06	6.5369e-05	3.98072	1.61325e-06	4.44159e-05	3.98072	6.78094e-06	0.000186978	3.98072	0.0510707	0.132924	3.98072	1.28913e-08	9.9927e-07	3.98072
ENSG00000271252	AL683887.1	novel transcript	287	lncRNA	2.42863	2.67829	2.89057	2.9129	2.10852	3.7156	-1.57156	31.2506	3.72266e-11	9.5099e-10	2.78909	2.80865e-05	0.00106569	-1.57156	1.22967e-05	0.000138047	-1.57156	3.49611e-06	8.39671e-05	-1.57156	4.00924e-05	0.000706604	-1.57156	0.000333188	0.00325634	-1.57156	9.91302e-08	4.87845e-06	-1.57156
ENSG00000164684	ZNF704	zinc finger protein 704	15008	protein_coding	0.971385	1.12993	1.46172	0.252157	0.861797	0.939826	3.64489	31.2358	3.73054e-11	9.51656e-10	0.936136	8.57695e-06	0.000387271	3.64489	1.17877e-06	1.99528e-05	3.64489	9.84872e-09	6.15494e-07	3.64489	0.279946	0.417328	3.64489	7.27321e-05	0.000995162	3.64489	3.87163e-05	0.000518735	3.64489
ENSG00000132746	ALDH3B2	aldehyde dehydrogenase 3 family member B2	3235	protein_coding	2.08881	2.25427	1.92634	4.14679	2.50282	1.50736	-0.512081	31.1825	3.82075e-11	9.73294e-10	2.4044	4.73002e-05	0.00158219	-0.512081	2.77139e-05	0.000271149	-0.512081	0.000184912	0.00203392	-0.512081	2.26639e-08	2.5506e-06	-0.512081	8.13734e-06	0.000173108	-0.512081	0.00321314	0.0146547	-0.512081
ENSG00000169435	RASSF6	Ras association domain family member 6	6630	protein_coding	2.40973	4.59272	3.81063	1.92799	3.32693	2.30821	-2.80472	31.1742	3.83295e-11	9.75028e-10	3.0627	0.000207818	0.00521467	-2.80472	1.47602e-08	5.61231e-07	-2.80472	4.69366e-07	1.5165e-05	-2.80472	0.00933622	0.0356773	-2.80472	7.13898e-06	0.000154786	-2.80472	0.000603618	0.00415787	-2.80472
ENSG00000147459	DOCK5	dedicator of cytokinesis 5	15989	protein_coding	-0.501456	-0.918964	-0.799907	-1.69879	-1.42509	-1.2124	4.15913	31.1311	3.8967e-11	9.89848e-10	-1.09277	0.0173608	0.145076	4.15913	9.05055e-05	0.000721967	4.15913	0.000421799	0.00398854	4.15913	4.29609e-07	2.38623e-05	4.15913	1.28172e-07	6.51973e-06	4.15913	4.85377e-06	0.000104486	4.15913
ENSG00000120333	MRPS14	mitochondrial ribosomal protein S14	2594	protein_coding	0.50141	0.990288	0.470309	0.560804	0.63972	0.966519	5.31953	30.8499	4.13169e-11	1.04807e-09	0.688175	0.000486233	0.0103682	5.31953	2.04026e-08	7.18306e-07	5.31953	0.00104604	0.00823207	5.31953	0.00205996	0.0124158	5.31953	4.00159e-05	0.000617715	5.31953	1.0671e-07	5.16701e-06	5.31953
ENSG00000124126	PREX1	phosphatidylinositol-3,4,5-trisphosphate dependent Rac exchange factor 1	7509	protein_coding	0.555342	0.971236	0.854223	1.2624	1.19799	1.87573	3.74411	30.9571	4.1656e-11	1.05519e-09	1.11949	0.0112482	0.108363	3.74411	7.62717e-05	0.000626156	3.74411	0.000325936	0.00323625	3.74411	4.41383e-05	0.000760552	3.74411	4.8741e-06	0.000115526	3.74411	2.98533e-09	3.09873e-07	3.74411
ENSG00000139946	PELI2	pellino E3 ubiquitin protein ligase family member 2	6240	protein_coding	-0.294481	-1.66879	-0.425164	-1.62083	-0.676647	-1.39918	2.55713	30.8299	4.20341e-11	1.06194e-09	-1.01418	0.139299	0.495934	2.55713	3.17761e-09	1.73944e-07	2.55713	0.0378134	0.127845	2.55713	6.6408e-07	3.1563e-05	2.55713	0.00184917	0.0120963	2.55713	3.29769e-07	1.23299e-05	2.55713
ENSG00000261120	AL133299.1	novel transcript, antisense to LRRC9	507	lncRNA	1.12941	3.18042	5.22918	3.20989	4.87872	2.42629	-3.62329	30.9333	4.20401e-11	1.06194e-09	3.34232	0.0904352	0.398378	-3.62329	4.60808e-05	0.000410387	-3.62329	1.39407e-08	8.33719e-07	-3.62329	0.000397747	0.0037708	-3.62329	9.96828e-08	5.34235e-06	-3.62329	0.00133927	0.00758768	-3.62329
ENSG00000065833	ME1	malic enzyme 1	3338	protein_coding	1.10029	1.61814	1.30777	1.04347	0.759976	1.03026	9.2444	30.9168	4.23075e-11	1.0672e-09	1.14332	1.34303e-05	0.000562796	9.2444	1.74758e-08	6.36353e-07	9.2444	1.02574e-06	2.97843e-05	9.2444	0.000698177	0.00565968	9.2444	0.00159377	0.0108052	9.2444	8.69233e-05	0.000952045	9.2444
ENSG00000155265	GOLGA7B	golgin A7 family member B	6854	protein_coding	1.17114	2.18392	1.34122	1.09099	2.10564	1.4402	-0.572559	30.8104	4.23748e-11	1.06741e-09	1.55552	0.000349519	0.00795046	-0.572559	5.07101e-08	1.482e-06	-0.572559	9.41086e-05	0.00119371	-0.572559	0.00558455	0.0250155	-0.572559	1.31168e-07	6.63592e-06	-0.572559	7.17677e-05	0.000825603	-0.572559
ENSG00000091140	DLD	dihydrolipoamide dehydrogenase	5102	protein_coding	0.717149	1.4049	0.995178	0.535435	0.570456	0.578503	7.41188	30.8392	4.25476e-11	1.06865e-09	0.80027	7.77608e-05	0.00236836	7.41188	7.6201e-10	5.50507e-08	7.41188	6.9515e-07	2.13886e-05	7.41188	0.0133947	0.045934	7.41188	0.00144163	0.0100127	7.41188	0.00170122	0.00904228	7.41188
ENSG00000115361	ACADL	acyl-CoA dehydrogenase long chain	5152	protein_coding	0.520301	1.46105	1.39001	1.2497	1.03536	0.59441	2.36768	30.8299	4.25189e-11	1.06865e-09	1.04181	0.0128213	0.118195	2.36768	6.66061e-08	1.8338e-06	2.36768	1.45464e-07	5.86557e-06	2.36768	2.58469e-05	0.000513129	2.36768	2.21008e-05	0.000382242	2.36768	0.00869919	0.0314581	2.36768
ENSG00000189058	APOD	apolipoprotein D	2022	protein_coding	-1.31375	-1.06018	-2.2521	-2.07509	-1.84753	-2.32329	3.9597	30.8988	4.26015e-11	1.06865e-09	-1.81199	0.00038336	0.00848512	3.9597	0.00327716	0.0132131	3.9597	1.77297e-07	6.84222e-06	3.9597	4.43384e-05	0.000761213	3.9597	5.96425e-06	0.00013465	3.9597	4.35875e-07	1.54967e-05	3.9597
ENSG00000246273	SBF2-AS1	SBF2 antisense RNA 1	5177	lncRNA	-1.09469	-0.84756	-2.00453	-2.36063	-2.16457	-1.71564	3.27474	30.8104	4.40782e-11	1.10415e-09	-1.69794	0.00152394	0.0256952	3.27474	0.0121119	0.037432	3.27474	6.2012e-07	1.92771e-05	3.27474	3.83966e-06	0.000120396	3.27474	1.90952e-07	8.79793e-06	3.27474	2.52155e-05	0.000375137	3.27474
ENSG00000127124	HIVEP3	human immunodeficiency virus type I enhancer binding protein 3	14625	protein_coding	0.880371	0.631932	1.01647	0.9772	1.04449	0.830044	3.66467	30.6881	4.44094e-11	1.10937e-09	0.896752	7.36457e-06	0.000339315	3.66467	0.000637397	0.00355639	3.66467	1.01394e-06	2.95845e-05	3.66467	5.42399e-05	0.000867695	3.66467	8.61611e-07	2.89248e-05	3.66467	4.76847e-05	0.000609076	3.66467
ENSG00000186205	MARC1	mitochondrial amidoxime reducing component 1	9106	protein_coding	0.886819	1.57286	1.17969	0.850219	1.0258	0.367585	6.1347	30.7943	4.43536e-11	1.10937e-09	0.980496	6.37241e-05	0.00201916	6.1347	4.83202e-09	2.35232e-07	6.1347	1.10992e-06	3.17922e-05	6.1347	0.00179785	0.0112512	6.1347	1.42037e-05	0.000269185	6.1347	0.0808537	0.168494	6.1347
ENSG00000107562	CXCL12	C-X-C motif chemokine ligand 12	6077	protein_coding	-1.14293	-2.38323	-1.37997	-1.7914	-1.46736	-1.47055	6.95874	30.7214	4.56224e-11	1.1381e-09	-1.60591	0.000534471	0.0112115	6.95874	7.74595e-09	3.42053e-07	6.95874	7.20786e-05	0.00096789	6.95874	5.43648e-05	0.000868154	6.95874	5.09909e-05	0.000752408	6.95874	6.03061e-05	0.000724677	6.95874
ENSG00000204381	LAYN	layilin	3144	protein_coding	-0.620031	-1.71536	-1.49329	-1.28311	-1.39892	-0.870537	3.67885	30.685	4.62689e-11	1.15264e-09	-1.23021	0.0118902	0.112288	3.67885	5.57918e-08	1.59657e-06	3.67885	5.77352e-07	1.823e-05	3.67885	0.000221659	0.00243219	3.67885	2.09415e-06	5.92829e-05	3.67885	0.00169093	0.00901091	3.67885
ENSG00000238045	AC009133.1	novel transcript, antisense to C16orf53 and MVP	4039	lncRNA	-0.952008	-0.898399	-1.55015	-1.20184	-1.2892	-2.84452	-0.274204	30.5335	4.67215e-11	1.16231e-09	-1.45602	0.00192159	0.0306225	-0.274204	0.00353155	0.0140183	-0.274204	6.25336e-06	0.000133501	-0.274204	0.00281744	0.0152994	-0.274204	8.91272e-05	0.00117491	-0.274204	3.91181e-10	6.66522e-08	-0.274204
ENSG00000213904	LIPE-AS1	LIPE antisense RNA 1	4340	lncRNA	0.95872	1.8803	1.306	1.34805	1.58382	1.46081	1.91623	30.6459	4.69762e-11	1.16704e-09	1.42295	0.000855019	0.0161532	1.91623	9.90461e-08	2.50192e-06	1.91623	3.00638e-05	0.000479667	1.91623	0.000277627	0.00289505	1.91623	2.38893e-06	6.59732e-05	1.91623	1.26216e-05	0.000217103	1.91623
ENSG00000173638	SLC19A1	solute carrier family 19 member 1	11235	protein_coding	1.1049	1.63327	1.68641	2.06909	2.36513	2.22865	4.15195	30.5875	4.80537e-11	1.19217e-09	1.84791	0.00256903	0.0377843	4.15195	5.14578e-05	0.00044941	4.15195	3.20283e-05	0.000504328	4.15195	3.91723e-05	0.000695665	4.15195	2.17752e-07	9.66293e-06	4.15195	1.05366e-06	3.12483e-05	4.15195
ENSG00000115255	REEP6	receptor accessory protein 6	2030	protein_coding	1.50208	1.47603	2.1008	2.54212	2.77541	3.01743	2.71916	30.5758	4.82716e-11	1.19593e-09	2.23564	0.000882046	0.0165771	2.71916	0.00147417	0.00694084	2.71916	2.38319e-05	0.000396343	2.71916	2.28571e-05	0.000466994	2.71916	4.67388e-07	1.79225e-05	2.71916	1.50527e-07	6.84801e-06	2.71916
ENSG00000108551	RASD1	ras related dexamethasone induced 1	1748	protein_coding	1.46877	1.77769	2.16324	2.10398	2.3249	1.97037	4.33688	30.5647	4.8481e-11	1.19947e-09	1.96816	0.000266904	0.0063933	4.33688	3.35131e-05	0.000316238	4.33688	1.75099e-06	4.75559e-05	4.33688	6.58224e-05	0.000993673	4.33688	7.33894e-07	2.54901e-05	4.33688	1.6109e-05	0.000264736	4.33688
ENSG00000132669	RIN2	Ras and Rab interactor 2	8273	protein_coding	-0.347736	-0.559919	-0.693543	-0.768616	-0.660516	-0.672219	4.6594	30.4015	4.91954e-11	1.21548e-09	-0.617092	0.00401996	0.0527265	4.6594	2.9078e-05	0.00028205	4.6594	1.11073e-06	3.17922e-05	4.6594	1.16167e-05	0.000280119	4.6594	3.3705e-06	8.64697e-05	4.6594	5.17234e-06	0.000110162	4.6594
ENSG00000147601	TERF1	telomeric repeat binding factor 1	8832	protein_coding	0.63854	1.09771	0.873362	0.913941	0.598829	0.587714	5.51652	30.4306	4.93147e-11	1.21676e-09	0.785016	0.000122857	0.00341899	5.51652	2.77233e-08	9.15374e-07	5.51652	1.71605e-06	4.66771e-05	5.51652	3.61694e-05	0.000658524	5.51652	0.000380366	0.00363097	5.51652	0.000688465	0.00458663	5.51652
ENSG00000169814	BTD	biotinidase	11797	protein_coding	0.432075	0.992329	1.03699	0.604426	0.749621	0.420269	6.08219	30.3908	4.94026e-11	1.21727e-09	0.705952	0.00353093	0.0476623	6.08219	5.98699e-08	1.68955e-06	6.08219	3.00319e-08	1.56313e-06	6.08219	0.00195358	0.0119525	6.08219	1.11793e-05	0.000222713	6.08219	0.00747134	0.0280424	6.08219
ENSG00000127241	MASP1	mannan binding lectin serine peptidase 1	13161	protein_coding	-1.11136	-1.59696	-1.86029	-2.20869	-1.92025	-2.3297	5.28136	30.4955	4.98038e-11	1.22549e-09	-1.83787	0.00210244	0.0327065	5.28136	4.49548e-05	0.000401349	5.28136	5.20606e-06	0.000114807	5.28136	1.74412e-05	0.000376351	5.28136	4.89528e-06	0.000115876	5.28136	3.81249e-07	1.39387e-05	5.28136
ENSG00000123472	ATPAF1	ATP synthase mitochondrial F1 complex assembly factor 1	5677	protein_coding	0.598666	1.23021	0.807373	0.584204	0.715817	0.735684	5.68962	30.4156	4.99499e-11	1.22741e-09	0.778659	0.000316381	0.00732584	5.68962	3.98947e-09	2.05868e-07	5.68962	7.55103e-06	0.000156398	5.68962	0.00463213	0.0219871	5.68962	5.62465e-05	0.00081465	5.68962	6.37945e-05	0.000754923	5.68962
ENSG00000204839	MROH6	maestro heat like repeat family member 6	4204	protein_coding	2.15689	1.94481	2.69385	2.88169	2.98622	3.68364	1.57326	30.4533	5.06294e-11	1.24242e-09	2.72452	0.000128564	0.00356135	1.57326	0.000645378	0.00358983	1.57326	1.02867e-05	0.000201287	1.57326	4.35104e-05	0.000751283	1.57326	3.33799e-06	8.61249e-05	1.57326	1.21548e-07	5.70201e-06	1.57326
ENSG00000153551	CMTM7	CKLF like MARVEL transmembrane domain containing 7	3724	protein_coding	0.891609	1.13897	0.668774	1.2506	0.854621	0.989932	3.21304	30.3407	5.09949e-11	1.24799e-09	0.96575	1.5035e-05	0.000618376	3.21304	4.80127e-07	9.41538e-06	3.21304	0.000638254	0.00556347	3.21304	3.68372e-06	0.000117133	3.21304	4.47453e-05	0.000679113	3.21304	9.71905e-06	0.000178753	3.21304
ENSG00000158769	F11R	F11 receptor	5061	protein_coding	1.00653	1.11304	0.677392	0.880245	0.789585	0.380748	3.37032	30.3104	5.09841e-11	1.24799e-09	0.807922	2.94171e-07	2.26086e-05	3.37032	7.4485e-08	2.00529e-06	3.37032	0.00013509	0.00158227	3.37032	9.13967e-05	0.00127567	3.37032	2.31531e-05	0.000396745	3.37032	0.0262681	0.0725869	3.37032
ENSG00000121957	GPSM2	G protein signaling modulator 2	9130	protein_coding	-0.698833	-0.686032	-1.02997	-2.57287	-1.06457	-1.3729	2.78038	30.4134	5.14252e-11	1.25682e-09	-1.23753	0.0043312	0.0554455	2.78038	0.00562012	0.0202682	2.78038	9.6157e-05	0.00121108	2.78038	2.00378e-09	3.89142e-07	2.78038	7.07338e-05	0.000975953	2.78038	5.49268e-06	0.000115085	2.78038
ENSG00000099875	MKNK2	MAPK interacting serine/threonine kinase 2	5221	protein_coding	1.13617	1.25657	1.78153	3.01491	1.94781	2.43002	7.64798	30.4067	5.15588e-11	1.25838e-09	1.92784	0.00264374	0.0383948	7.64798	0.00100395	0.005141	7.64798	1.85368e-05	0.000324412	7.64798	3.2336e-07	1.89165e-05	7.64798	7.76491e-06	0.000166361	7.64798	4.33608e-07	1.54771e-05	7.64798
ENSG00000187498	COL4A1	collagen type IV alpha 1 chain	14662	protein_coding	1.02426	-0.458643	1.58276	1.33758	1.3217	0.971065	11.6441	30.3565	5.18734e-11	1.26435e-09	0.963121	3.20597e-05	0.00117689	11.6441	0.0340734	0.0837506	11.6441	2.88006e-08	1.51717e-06	11.6441	3.33969e-05	0.000616918	11.6441	1.29186e-06	3.95461e-05	11.6441	0.000158732	0.00149783	11.6441
ENSG00000131771	PPP1R1B	protein phosphatase 1 regulatory inhibitor subunit 1B	4543	protein_coding	1.20008	1.3848	1.20209	0.867586	1.52756	0.857538	5.0396	30.3851	5.19966e-11	1.26565e-09	1.17328	6.66091e-06	0.000317421	5.0396	8.31528e-07	1.48776e-05	5.0396	7.95171e-06	0.000163015	5.0396	0.00455777	0.0217255	5.0396	2.2004e-07	9.71671e-06	5.0396	0.00100843	0.00611386	5.0396
ENSG00000113083	LOX	lysyl oxidase	5547	protein_coding	-0.716624	-1.37197	-1.08424	-1.91771	-1.57238	-1.21468	9.32122	30.309	5.35669e-11	1.30212e-09	-1.31294	0.00559216	0.0663164	9.32122	3.67313e-06	5.12282e-05	9.32122	0.000116179	0.00140826	9.32122	1.00064e-06	4.34438e-05	9.32122	9.01103e-07	2.9972e-05	9.32122	5.16069e-05	0.000640891	9.32122
ENSG00000137124	ALDH1B1	aldehyde dehydrogenase 1 family member B1	3117	protein_coding	1.0692	0.471583	1.13766	1.28831	1.24274	1.78342	7.49694	30.2845	5.40836e-11	1.31291e-09	1.16549	2.76308e-05	0.00105283	7.49694	0.0349609	0.0854437	7.49694	1.27952e-05	0.000240722	7.49694	8.26781e-05	0.00118324	7.49694	5.45129e-06	0.00012578	7.49694	1.91246e-08	1.33228e-06	7.49694
ENSG00000101489	CELF4	CUGBP Elav-like family member 4	6329	protein_coding	1.38807	4.91746	2.36253	1.83877	1.86841	3.07951	-3.07177	30.2755	5.4275e-11	1.31579e-09	2.57579	0.0102942	0.101785	-3.07177	3.23034e-10	2.66407e-08	-3.07177	9.60204e-05	0.00121105	-3.07177	0.00650848	0.0276847	-3.07177	0.00165809	0.0111285	-3.07177	3.54852e-06	8.0616e-05	-3.07177
ENSG00000079435	LIPE	lipase E, hormone sensitive type	5161	protein_coding	1.81767	1.15317	2.02483	3.22385	2.44661	2.35229	8.26697	30.2479	5.48647e-11	1.3283e-09	2.16974	6.75063e-05	0.00211672	8.26697	0.00575425	0.0206164	8.26697	1.6553e-05	0.000294835	8.26697	8.52736e-07	3.84215e-05	8.26697	1.46134e-06	4.36973e-05	8.26697	5.42772e-06	0.000114521	8.26697
ENSG00000104368	PLAT	plasminogen activator, tissue type	7085	protein_coding	-0.726937	-1.34108	-1.86375	-1.54673	-1.52927	-1.5731	4.85937	30.2252	5.53556e-11	1.33839e-09	-1.43014	0.00984863	0.098875	4.85937	2.4068e-05	0.000240827	4.85937	1.19722e-07	4.90316e-06	4.85937	0.000105212	0.00141703	4.85937	4.85812e-06	0.000115413	4.85937	6.26225e-06	0.000126939	4.85937
ENSG00000140937	CDH11	cadherin 11	13275	protein_coding	-0.55417	-1.58251	-0.989167	-1.19009	-1.18195	-1.22147	8.03359	30.1996	5.59155e-11	1.35012e-09	-1.11989	0.0124958	0.116299	8.03359	2.69767e-08	8.95638e-07	8.03359	6.31746e-05	0.000872321	8.03359	0.000129249	0.00164392	8.03359	8.75539e-06	0.00018281	8.03359	6.84317e-06	0.000136117	8.03359
ENSG00000256751	PLBD1-AS1	PLBD1 antisense RNA 1	5050	lncRNA	0.664678	1.5273	1.32035	1.29254	0.952578	1.4128	1.69989	30.1253	5.6103e-11	1.35284e-09	1.19504	0.00480826	0.059891	1.69989	1.95981e-07	4.44675e-06	1.69989	2.06585e-06	5.45132e-05	1.69989	6.37817e-05	0.00097294	1.69989	0.0002385	0.00253983	1.69989	1.59749e-06	4.3192e-05	1.69989
ENSG00000134853	PDGFRA	platelet derived growth factor receptor alpha	9547	protein_coding	-0.739588	-1.09836	-1.27307	-1.89253	-2.03882	-1.62565	8.17991	30.156	5.68809e-11	1.36977e-09	-1.44467	0.00982859	0.0987836	8.17991	0.000314337	0.00202109	8.17991	6.34224e-05	0.000874406	8.17991	7.11459e-06	0.000194397	8.17991	6.63638e-08	3.99532e-06	8.17991	3.97708e-06	8.84606e-05	8.17991
ENSG00000103018	CYB5B	cytochrome b5 type B	6903	protein_coding	0.605567	0.879172	0.722328	0.611704	0.655896	0.547793	6.78743	29.9487	5.88067e-11	1.41426e-09	0.67041	3.4629e-05	0.00124588	6.78743	8.73859e-08	2.26096e-06	6.78743	3.01587e-06	7.43494e-05	6.78743	0.000706654	0.00571046	6.78743	1.96779e-05	0.000351801	6.78743	0.000286308	0.00235141	6.78743
ENSG00000131844	MCCC2	methylcrotonoyl-CoA carboxylase 2	6036	protein_coding	0.836111	1.09347	1.11712	0.535305	0.711221	0.441567	6.29217	29.9844	6.005e-11	1.44224e-09	0.789133	7.01532e-06	0.0003274	6.29217	7.93593e-08	2.11697e-06	6.29217	6.25354e-08	2.80261e-06	6.29217	0.0116391	0.0417131	6.29217	0.00010417	0.00132774	6.29217	0.011488	0.0388986	6.29217
ENSG00000279453	Z99129.4	TEC	2435	TEC	-0.487966	-0.537593	-0.85999	-1.33548	-0.991416	-1.50153	2.31788	29.8836	6.03473e-11	1.44745e-09	-0.95233	0.00951923	0.0966424	2.31788	0.0053943	0.0196266	2.31788	3.97754e-05	0.000596663	2.31788	3.09188e-06	0.00010399	2.31788	5.99376e-06	0.000134895	2.31788	1.40928e-08	1.06452e-06	2.31788
ENSG00000166819	PLIN1	perilipin 1	3795	protein_coding	0.64251	0.93224	1.17087	0.909173	1.03942	0.599155	9.44238	29.8576	6.09731e-11	1.46052e-09	0.882227	0.000548027	0.0114295	9.44238	4.20725e-06	5.69193e-05	9.44238	1.1192e-07	4.61503e-06	9.44238	0.000234533	0.0025326	9.44238	1.56157e-06	4.63875e-05	9.44238	0.00213308	0.0107583	9.44238
ENSG00000160219	GAB3	GRB2 associated binding protein 3	5272	protein_coding	0.761131	1.04069	0.848888	1.17604	0.795089	0.931013	2.38168	29.8455	6.12673e-11	1.46563e-09	0.925476	7.65443e-05	0.0023392	2.38168	1.18904e-06	2.00703e-05	2.38168	2.34379e-05	0.000391446	2.38168	5.22534e-06	0.000153705	2.38168	7.13265e-05	0.000980312	2.38168	1.37694e-05	0.000231771	2.38168
ENSG00000140443	IGF1R	insulin like growth factor 1 receptor	13941	protein_coding	-0.307338	-1.63649	-0.512475	-1.11109	-0.585057	-0.661445	4.91833	29.9506	6.14676e-11	1.46614e-09	-0.802315	0.0688047	0.338513	4.91833	1.05532e-10	1.08915e-08	4.91833	0.00414476	0.0244963	4.91833	1.39433e-05	0.000316283	4.91833	0.00164007	0.0110362	4.91833	0.000760059	0.00495754	4.91833
ENSG00000213064	SFT2D2	SFT2 domain containing 2	11217	protein_coding	-0.42554	-0.639456	-0.726421	-1.76012	-1.01966	-1.46606	6.54983	29.9581	6.14963e-11	1.46614e-09	-1.00621	0.0294427	0.206271	6.54983	0.00185296	0.00837287	6.54983	0.000600495	0.00531904	6.54983	5.60357e-08	5.29875e-06	6.54983	1.39293e-05	0.000265378	6.54983	4.80449e-08	2.6865e-06	6.54983
ENSG00000251442	LINC01094	long intergenic non-protein coding RNA 1094	5678	lncRNA	-1.23387	-0.91981	-0.763044	-1.46101	-1.46243	-2.18583	0.10806	29.8347	6.15321e-11	1.46614e-09	-1.33766	2.70435e-05	0.00103481	0.10806	0.000988594	0.00507677	0.10806	0.00464053	0.0268114	0.10806	0.000106842	0.00143684	0.10806	2.8045e-06	7.51513e-05	0.10806	7.1881e-09	6.18211e-07	0.10806
ENSG00000164761	TNFRSF11B	TNF receptor superfamily member 11b	2512	protein_coding	-0.443203	-1.94503	-2.25342	-1.51955	-2.61952	-1.73737	4.17674	29.9379	6.19903e-11	1.47511e-09	-1.75301	0.208245	0.596467	4.17674	5.68235e-06	7.32017e-05	4.17674	4.71571e-07	1.5209e-05	4.17674	0.00229404	0.0133443	4.17674	4.22197e-08	2.77283e-06	4.17674	7.46661e-05	0.000848675	4.17674
ENSG00000111145	ELK3	ETS transcription factor ELK3	4644	protein_coding	-0.452002	-0.766858	-0.837956	-1.22528	-1.19643	-0.92568	5.64615	29.9182	6.24761e-11	1.48471e-09	-0.9007	0.0110292	0.106809	5.64615	8.58154e-05	0.000690999	5.64615	2.86629e-05	0.000459752	5.64615	4.37031e-06	0.000134239	5.64615	1.58923e-07	7.67463e-06	5.64615	1.65405e-05	0.000271087	5.64615
ENSG00000228716	DHFR	dihydrofolate reductase	4411	protein_coding	0.279821	0.904697	0.596976	0.961738	0.615553	1.16526	5.06527	29.7361	6.39967e-11	1.51885e-09	0.754008	0.0559964	0.301314	5.06527	6.70523e-07	1.23827e-05	5.06527	0.000245249	0.00256334	5.06527	1.27057e-05	0.000297251	5.06527	0.000218528	0.00237761	5.06527	2.0525e-08	1.40402e-06	5.06527
ENSG00000131373	HACL1	2-hydroxyacyl-CoA lyase 1	3060	protein_coding	0.537394	0.942838	0.747764	0.705433	0.799983	0.137789	4.45024	29.6921	6.51332e-11	1.54379e-09	0.6452	0.000223898	0.0055319	4.45024	5.9425e-08	1.68225e-06	4.45024	3.08305e-06	7.56562e-05	4.45024	0.000186316	0.00214745	4.45024	1.39886e-06	4.22489e-05	4.45024	0.322064	0.465418	4.45024
ENSG00000150768	DLAT	dihydrolipoamide S-acetyltransferase	4831	protein_coding	1.19869	1.22533	1.37403	1.10956	0.851946	0.923824	9.08722	29.8011	6.54453e-11	1.54916e-09	1.1139	2.51182e-06	0.000140888	9.08722	1.60146e-06	2.58944e-05	9.08722	2.86302e-07	1.02536e-05	9.08722	0.000277439	0.00289476	9.08722	0.000399009	0.00376712	9.08722	0.000236375	0.00203004	9.08722
ENSG00000131979	GCH1	GTP cyclohydrolase 1	2925	protein_coding	0.64536	1.97767	1.63803	1.097	0.896083	0.669364	2.71382	29.7791	6.60193e-11	1.5607e-09	1.15392	0.00824148	0.0874556	2.71382	3.3399e-09	1.79869e-07	2.71382	1.10741e-07	4.57687e-06	2.71382	0.000700124	0.00567253	2.71382	0.000735054	0.00598421	2.71382	0.0105922	0.0365435	2.71382
ENSG00000244005	NFS1	NFS1 cysteine desulfurase	6023	protein_coding	0.381219	0.962464	0.751689	0.596712	0.750413	0.623197	4.45076	29.6497	6.62463e-11	1.56402e-09	0.677616	0.00573373	0.0675959	4.45076	4.33791e-08	1.30796e-06	4.45076	3.01745e-06	7.43494e-05	4.45076	0.00113576	0.00802937	4.45076	4.11895e-06	0.00010094	4.45076	9.65893e-05	0.00103262	4.45076
ENSG00000131480	AOC2	amine oxidase copper containing 2	2677	protein_coding	0.915264	1.13502	1.16486	1.71891	1.28711	0.80363	5.52993	29.7637	6.64255e-11	1.5662e-09	1.1708	0.000198091	0.00503196	5.52993	1.33576e-05	0.000147735	5.52993	9.74582e-06	0.000193003	5.52993	1.13914e-06	4.7188e-05	5.52993	2.97812e-06	7.85225e-05	5.52993	0.00159565	0.00860014	5.52993
ENSG00000166575	TMEM135	transmembrane protein 135	10096	protein_coding	0.933488	1.3523	1.31204	0.679227	0.767099	0.675643	7.09683	29.7591	6.65454e-11	1.56698e-09	0.953299	2.03017e-05	0.000795379	7.09683	4.32022e-08	1.30481e-06	7.09683	9.31581e-08	3.97761e-06	7.09683	0.00821343	0.0326315	7.09683	0.000370701	0.00355751	7.09683	0.00182399	0.0095515	7.09683
ENSG00000103319	EEF2K	eukaryotic elongation factor 2 kinase	8030	protein_coding	-0.453335	-0.356019	-0.487755	-1.02319	-0.517338	-1.00741	4.7407	29.6124	6.72411e-11	1.5813e-09	-0.640841	0.000536598	0.011243	4.7407	0.0051918	0.0190898	4.7407	0.000272672	0.00280452	4.7407	2.33649e-07	1.50712e-05	4.7407	0.000176309	0.00202051	4.7407	9.02368e-09	7.476e-07	4.7407
ENSG00000180871	CXCR2	C-X-C motif chemokine receptor 2	3214	protein_coding	1.37149	2.59624	2.77702	2.38209	2.27397	1.73205	-1.41107	29.7202	6.75845e-11	1.58731e-09	2.18881	0.00203504	0.0319053	-1.41107	1.00861e-06	1.74153e-05	-1.41107	2.84296e-07	1.02081e-05	-1.41107	5.73867e-05	0.000899284	-1.41107	1.05707e-05	0.000213793	-1.41107	0.000423696	0.00318186	-1.41107
ENSG00000196396	PTPN1	protein tyrosine phosphatase non-receptor type 1	4041	protein_coding	0.342673	0.482699	0.738566	0.603148	0.695404	0.681919	5.92755	29.5747	6.82645e-11	1.6012e-09	0.590735	0.00411974	0.0534841	5.92755	0.000148451	0.00108331	5.92755	3.10681e-07	1.09594e-05	5.92755	0.000231813	0.00251193	5.92755	1.33073e-06	4.053e-05	5.92755	3.23675e-06	7.4565e-05	5.92755
ENSG00000100075	SLC25A1	solute carrier family 25 member 1	1999	protein_coding	1.32292	1.29163	1.57594	2.2679	2.17972	1.93862	7.59895	29.6362	6.98848e-11	1.63708e-09	1.76279	0.00029333	0.00692213	7.59895	0.000357414	0.00224421	7.59895	3.66842e-05	0.00056101	7.59895	9.59626e-06	0.000240053	7.59895	3.92834e-07	1.55251e-05	7.59895	5.14801e-06	0.000109793	7.59895
ENSG00000162493	PDPN	podoplanin	3707	protein_coding	-0.658743	-1.24337	-2.00775	-2.25053	-2.42153	-4.1056	0.28058	29.6217	7.02909e-11	1.64446e-09	-2.11459	0.125063	0.470855	0.28058	0.00639171	0.0224505	0.28058	4.67564e-05	0.000682674	0.28058	0.000355379	0.00346759	0.28058	3.4297e-06	8.74913e-05	0.28058	1.00462e-09	1.29224e-07	0.28058
ENSG00000156486	KCNS2	potassium voltage-gated channel modifier subfamily S member 2	5417	protein_coding	0.159439	-3.46466	-0.300676	-1.02615	-0.266516	0.560915	2.52802	29.5775	7.15424e-11	1.67157e-09	-0.722941	0.564557	0.864087	2.52802	6.4741e-13	1.88595e-10	2.52802	0.285379	0.50046	2.52802	0.00776583	0.0313638	2.52802	0.34749	0.50422	2.52802	0.0694172	0.150185	2.52802
ENSG00000122592	HOXA7	homeobox A7	2411	protein_coding	0.282111	0.971555	0.976865	1.41811	1.23683	0.871347	2.61077	29.4609	7.20384e-11	1.68099e-09	0.959471	0.133296	0.48549	2.61077	1.69383e-05	0.000179955	2.61077	1.41207e-05	0.000260504	2.61077	1.36313e-06	5.4468e-05	2.61077	4.56143e-07	1.76034e-05	2.61077	0.000129852	0.00129358	2.61077
ENSG00000272321	AP003355.2	novel transcript, antisense to STK3	2622	lncRNA	0.631355	-3.64127	-0.904392	-0.313712	-0.685647	0.448453	-0.093662	29.4649	7.24912e-11	1.68937e-09	-0.744202	0.0372565	0.238022	-0.093662	6.76979e-13	1.94078e-10	-0.093662	0.00433338	0.0254546	-0.093662	0.41337	0.55289	-0.093662	0.0274456	0.086253	-0.093662	0.163562	0.283638	-0.093662
ENSG00000125445	MRPS7	mitochondrial ribosomal protein S7	3327	protein_coding	0.501073	0.859785	0.589776	1.01682	0.998608	1.02715	5.75678	29.5018	7.27714e-11	1.69372e-09	0.832203	0.00277274	0.0398396	5.75678	5.38735e-06	7.02026e-05	5.75678	0.000678982	0.00583957	5.75678	2.04535e-05	0.000425588	5.75678	7.87878e-07	2.7053e-05	5.75678	9.17946e-07	2.79579e-05	5.75678
ENSG00000140968	IRF8	interferon regulatory factor 8	4800	protein_coding	1.31583	1.77622	1.85231	2.94688	1.40215	2.05512	1.52671	29.5299	7.29183e-11	1.69495e-09	1.89142	0.000580038	0.0118374	1.52671	2.30666e-05	0.000231705	1.52671	1.15376e-05	0.000221446	1.52671	1.53867e-07	1.13893e-05	1.52671	0.000500202	0.00447235	1.52671	4.91342e-06	0.000105519	1.52671
ENSG00000179104	TMTC2	transmembrane O-mannosyltransferase targeting cadherins 2	8323	protein_coding	0.33067	1.5354	0.944504	0.490546	0.557778	0.726351	3.49595	29.3842	7.36972e-11	1.71085e-09	0.764209	0.0439964	0.261474	3.49595	2.53924e-10	2.20486e-08	3.49595	2.26707e-06	5.93413e-05	3.49595	0.0212043	0.0643325	3.49595	0.00185788	0.0121259	3.49595	0.000187042	0.00168993	3.49595
ENSG00000166147	FBN1	fibrillin 1	16057	protein_coding	-0.648465	-1.65321	-0.796038	-1.33823	-1.55763	-1.09568	9.77941	29.4654	7.48255e-11	1.73482e-09	-1.18154	0.00740242	0.0807825	9.77941	5.19158e-08	1.50024e-06	9.77941	0.0015974	0.0114532	9.77941	7.95325e-05	0.00114731	9.77941	3.69781e-07	1.48744e-05	9.77941	8.86757e-05	0.000968302	9.77941
ENSG00000143369	ECM1	extracellular matrix protein 1	3360	protein_coding	-0.225875	-0.92081	-1.1895	-1.09155	-0.74175	-1.48969	4.79956	29.3941	7.6998e-11	1.7829e-09	-0.943196	0.222363	0.613173	4.79956	2.57564e-05	0.000255176	4.79956	4.77476e-07	1.53446e-05	4.79956	7.75998e-05	0.00112845	4.79956	0.000457012	0.00416663	4.79956	2.65766e-08	1.69611e-06	4.79956
ENSG00000164825	DEFB1	defensin beta 1	375	protein_coding	2.15873	3.21255	3.59798	2.61483	3.86557	2.73377	-1.88139	29.3679	7.78123e-11	1.79945e-09	3.03057	0.000620547	0.0125486	-1.88139	6.88359e-06	8.50955e-05	-1.88139	1.01951e-06	2.96512e-05	-1.88139	0.000717619	0.00576553	-1.88139	4.9916e-07	1.87429e-05	-1.88139	9.54246e-05	0.00102283	-1.88139
ENSG00000131069	ACSS2	acyl-CoA synthetase short chain family member 2	5248	protein_coding	1.11071	1.24007	1.36619	1.93995	1.20912	1.25491	8.89836	29.3591	7.80895e-11	1.80355e-09	1.35349	9.02993e-05	0.00267799	8.89836	1.9318e-05	0.00020075	8.89836	5.64706e-06	0.000122881	8.89836	1.47974e-06	5.79574e-05	8.89836	5.01392e-05	0.000744095	8.89836	4.887e-05	0.000619929	8.89836
ENSG00000161970	RPL26	ribosomal protein L26	2476	protein_coding	0.152097	0.935547	-0.224359	-2.76663	-0.154604	-2.65735	4.19669	29.3484	7.84243e-11	1.80897e-09	-0.785883	0.525191	0.846615	4.19669	0.000550745	0.00316784	4.19669	0.355112	0.572529	4.19669	1.05365e-09	2.37875e-07	4.19669	0.529158	0.671901	4.19669	4.26994e-11	1.02826e-08	4.19669
ENSG00000139329	LUM	lumican	2671	protein_coding	-0.627506	-1.12698	-1.10033	-1.34436	-1.11794	-1.14771	6.94313	29.3311	7.89749e-11	1.81934e-09	-1.07747	0.00347645	0.0470675	6.94313	3.91902e-06	5.39904e-05	6.94313	6.69982e-06	0.000141527	6.94313	1.26901e-05	0.000297251	6.94313	8.75278e-06	0.00018281	6.94313	7.84283e-06	0.000151173	6.94313
ENSG00000140905	GCSH	glycine cleavage system protein H	3677	protein_coding	0.920858	1.19148	0.698404	1.19855	0.621489	1.22317	3.72525	29.3072	7.91909e-11	1.822e-09	0.975658	1.45649e-05	0.000603343	3.72525	3.57494e-07	7.30396e-06	3.72525	0.0005505	0.0049441	3.72525	1.14408e-05	0.00027739	3.72525	0.00199586	0.0127872	3.72525	5.39943e-07	1.84848e-05	3.72525
ENSG00000237238	BMS1P10	BMS1 pseudogene 10	1596	transcribed_unprocessed_pseudogene	1.45599	2.00606	1.09315	1.49032	1.57192	0.744781	0.449039	29.2566	7.99977e-11	1.83822e-09	1.3937	6.70586e-06	0.000318722	0.449039	4.71639e-08	1.40334e-06	0.449039	0.000361382	0.00352997	0.449039	0.000121921	0.00157512	0.449039	3.94847e-06	9.79579e-05	0.449039	0.013913	0.0451005	0.449039
ENSG00000287956	AC010872.2	novel transcript	901	lncRNA	1.7332	1.4817	2.17324	2.35759	1.76067	1.9808	-0.826426	29.2956	8.01092e-11	1.83844e-09	1.91453	2.56678e-05	0.000986352	-0.826426	0.000270974	0.00178044	-0.826426	1.23851e-06	3.49511e-05	-0.826426	8.03022e-06	0.000213599	-0.826426	4.01331e-05	0.000618893	-0.826426	1.08045e-05	0.000194064	-0.826426
ENSG00000137285	TUBB2B	tubulin beta 2B class IIb	2096	protein_coding	1.31222	1.25237	1.78157	1.798	2.05283	1.89357	1.49211	29.2797	8.06268e-11	1.84797e-09	1.68176	0.000206043	0.00519742	1.49211	0.000489929	0.00288322	1.49211	4.76373e-06	0.000107197	1.49211	7.14246e-05	0.00105604	1.49211	7.02286e-07	2.48706e-05	1.49211	3.86797e-06	8.63528e-05	1.49211
ENSG00000172260	NEGR1	neuronal growth regulator 1	13208	protein_coding	-0.49966	-1.41347	-0.890822	-2.57364	-1.24967	-1.26679	4.63464	29.2492	8.16222e-11	1.86841e-09	-1.31568	0.0536859	0.293088	4.63464	5.01487e-06	6.61121e-05	4.63464	0.00135369	0.010128	4.63464	1.2205e-08	1.55235e-06	4.63464	3.7656e-05	0.000590369	4.63464	5.96511e-05	0.000720159	4.63464
ENSG00000132718	SYT11	synaptotagmin 11	5182	protein_coding	-0.635237	-1.46115	-0.902498	-1.53604	-1.10337	-1.28255	4.52064	29.2294	8.2279e-11	1.87869e-09	-1.15348	0.00560492	0.0664242	4.52064	2.12261e-07	4.7505e-06	4.52064	0.000229509	0.00243404	4.52064	6.18323e-06	0.000174493	4.52064	2.32998e-05	0.000398113	4.52064	5.42048e-06	0.000114502	4.52064
ENSG00000169902	TPST1	tyrosylprotein sulfotransferase 1	2805	protein_coding	-0.50969	-0.681558	-1.00495	-0.804346	-0.869847	-0.843531	4.71881	29.1293	8.22236e-11	1.87869e-09	-0.785654	0.00159943	0.0266488	4.71881	7.92215e-05	0.000645676	4.71881	2.07363e-07	7.86802e-06	4.71881	0.000225858	0.00246181	4.71881	3.30495e-06	8.55167e-05	4.71881	1.04035e-05	0.000189033	4.71881
ENSG00000181826	RELL1	RELT like 1	4214	protein_coding	-0.468218	-0.491239	-0.591561	-1.09535	-0.816441	-1.34674	3.56222	29.0868	8.31255e-11	1.89562e-09	-0.801593	0.00403084	0.0527927	3.56222	0.00313785	0.0127814	3.56222	0.000516607	0.00470284	3.56222	5.35479e-06	0.000157257	3.56222	1.07489e-05	0.000216429	3.56222	4.86668e-09	4.62616e-07	3.56222
ENSG00000169252	ADRB2	adrenoceptor beta 2	3443	protein_coding	1.56624	1.80452	2.27265	1.62565	1.9337	0.833794	-0.403905	29.189	8.36327e-11	1.90478e-09	1.67276	3.28952e-05	0.00120267	-0.403905	6.78037e-06	8.3992e-05	-0.403905	1.3283e-07	5.40324e-06	-0.403905	0.000346559	0.00339705	-0.403905	2.97636e-06	7.85225e-05	-0.403905	0.021059	0.0616363	-0.403905
ENSG00000169021	UQCRFS1	ubiquinol-cytochrome c reductase, Rieske iron-sulfur polypeptide 1	3086	protein_coding	0.789367	1.46818	0.840073	0.569545	0.977057	0.672437	6.10124	29.1392	8.53335e-11	1.94107e-09	0.88611	9.2308e-05	0.00271085	6.10124	3.36943e-09	1.80579e-07	6.10124	4.71869e-05	0.000686739	6.10124	0.0176288	0.0563031	6.10124	8.18024e-06	0.000173816	6.10124	0.00116786	0.0068304	6.10124
ENSG00000004142	POLDIP2	DNA polymerase delta interacting protein 2	2670	protein_coding	0.406142	0.75869	0.460084	0.519371	0.753259	0.520623	6.55667	28.9958	8.62637e-11	1.95976e-09	0.569695	0.000807164	0.0154267	6.55667	1.23543e-07	3.01529e-06	6.55667	0.000236146	0.00248835	6.55667	0.000983398	0.00724649	6.55667	2.8163e-07	1.20249e-05	6.55667	0.000113895	0.00116812	6.55667
ENSG00000204590	GNL1	G protein nucleolar 1 (putative)	8646	protein_coding	-0.348971	-0.599978	-0.548487	-0.7506	-0.176148	-0.670042	5.53577	28.9852	8.66345e-11	1.96571e-09	-0.515704	0.0010356	0.0188629	5.53577	9.36461e-07	1.64049e-05	5.53577	4.23266e-06	9.85131e-05	5.53577	1.56661e-06	6.09796e-05	5.53577	0.0861019	0.19127	5.53577	4.31149e-07	1.54198e-05	5.53577
ENSG00000162746	FCRLB	Fc receptor like B	2592	protein_coding	1.05888	1.00737	1.45926	1.94565	1.77513	1.23516	2.81551	29.0955	8.68562e-11	1.96827e-09	1.41358	0.000370207	0.0082649	2.81551	0.000849407	0.00450151	2.81551	8.11834e-06	0.000165866	2.81551	2.48995e-06	8.7492e-05	2.81551	4.9028e-07	1.86344e-05	2.81551	0.000148058	0.00142012	2.81551
ENSG00000124406	ATP8A1	ATPase phospholipid transporting 8A1	11199	protein_coding	0.58441	1.70944	2.30187	0.75041	1.2171	0.696332	1.6117	29.0316	8.91386e-11	2.01746e-09	1.20993	0.0269397	0.193815	1.6117	3.37313e-07	6.95458e-06	1.6117	9.52025e-10	9.14602e-08	1.6117	0.0250804	0.0725249	1.6117	7.03104e-05	0.000971698	1.6117	0.01519	0.0481734	1.6117
ENSG00000136883	KIF12	kinesin family member 12	3036	protein_coding	4.7668	2.73688	4.42421	3.20602	3.33258	4.2917	-2.47308	28.9993	9.03156e-11	2.04154e-09	3.79303	2.2548e-07	1.81803e-05	-2.47308	0.000809228	0.00432538	-2.47308	1.56668e-06	4.31996e-05	-2.47308	0.00070599	0.0057102	-2.47308	0.000139579	0.00167393	-2.47308	3.11991e-06	7.23979e-05	-2.47308
ENSG00000106078	COBL	cordon-bleu WH2 repeat protein	14349	protein_coding	-0.211519	2.12375	2.9642	3.14869	4.02683	4.29615	-3.63768	28.9836	9.08937e-11	2.05e-09	2.72468	0.709869	0.922968	-3.63768	0.000968264	0.00498939	-3.63768	1.97214e-05	0.000340199	-3.63768	0.000114178	0.00150304	-3.63768	2.63194e-07	1.13179e-05	-3.63768	7.73406e-08	3.9459e-06	-3.63768
ENSG00000169313	P2RY12	purinergic receptor P2Y12	1859	protein_coding	1.48452	2.21266	1.62069	1.15354	0.940701	1.72953	4.14508	28.983	9.09171e-11	2.05e-09	1.52361	1.75757e-05	0.00070698	4.14508	3.38358e-08	1.074e-06	4.14508	6.45745e-06	0.00013721	4.14508	0.00394041	0.0195785	4.14508	0.00383047	0.0208129	4.14508	5.47592e-06	0.000115009	4.14508
ENSG00000054793	ATP9A	ATPase phospholipid transporting 9A (putative)	8073	protein_coding	0.547206	1.15413	1.24578	0.844476	0.760787	0.980471	6.9979	28.9106	9.36342e-11	2.10864e-09	0.922142	0.00412952	0.0535415	6.9979	3.66919e-07	7.44764e-06	6.9979	1.14067e-07	4.69285e-06	6.9979	0.000971939	0.00719557	6.9979	0.000257625	0.00269362	6.9979	1.58351e-05	0.000260709	6.9979
ENSG00000126561	STAT5A	signal transducer and activator of transcription 5A	5754	protein_coding	0.665848	0.522367	0.859942	1.35552	0.964213	0.741063	6.5453	28.8795	9.38612e-11	2.11112e-09	0.851492	0.000230027	0.00566597	6.5453	0.0025328	0.0107534	6.5453	9.13123e-06	0.000182433	6.5453	3.90098e-07	2.19488e-05	6.5453	2.42408e-06	6.64582e-05	6.5453	0.00015319	0.00145926	6.5453
ENSG00000183671	GPR1	G protein-coupled receptor 1	2834	protein_coding	-1.01844	-1.25301	-1.37491	-1.90977	-1.39263	-1.80944	3.77025	28.8964	9.4178e-11	2.11561e-09	-1.4597	0.000614777	0.0124899	3.77025	6.67854e-05	0.000558922	3.77025	1.72321e-05	0.000304232	3.77025	7.14388e-06	0.000194903	3.77025	1.7304e-05	0.000314097	3.77025	8.31895e-07	2.58287e-05	3.77025
ENSG00000120645	IQSEC3	IQ motif and Sec7 domain 3	7679	protein_coding	0.857361	0.637347	1.5844	1.19768	1.67063	1.61363	1.77877	28.8684	9.52579e-11	2.13721e-09	1.26018	0.00138058	0.0236571	1.77877	0.0159925	0.0464746	1.77877	6.02667e-07	1.88972e-05	1.77877	0.000520022	0.00456791	1.77877	3.46467e-07	1.42049e-05	1.77877	1.03729e-06	3.08134e-05	1.77877
ENSG00000262179	MYMX	myomixer, myoblast fusion factor	854	protein_coding	0.518186	0.926322	2.21935	2.12819	2.94131	2.45696	-0.0563603	28.8001	9.79544e-11	2.19498e-09	1.86505	0.176878	0.553847	-0.0563603	0.0234837	0.0626961	-0.0563603	3.31747e-06	8.04253e-05	-0.0563603	9.69665e-05	0.00133281	-0.0563603	3.77912e-08	2.57565e-06	-0.0563603	1.38849e-06	3.90616e-05	-0.0563603
ENSG00000197321	SVIL	supervillin	9937	protein_coding	0.47403	1.65509	1.13621	0.780863	0.701531	1.25956	6.79594	28.7929	9.82422e-11	2.1987e-09	1.00121	0.0241774	0.180441	6.79594	4.56916e-09	2.26092e-07	6.79594	4.52304e-06	0.000103015	6.79594	0.00560834	0.0250848	6.79594	0.00203947	0.0130021	6.79594	2.47923e-06	6.00232e-05	6.79594
ENSG00000156711	MAPK13	mitogen-activated protein kinase 13	7034	protein_coding	-0.695763	-1.02544	-1.34264	-1.13251	-1.11192	-0.88259	3.56684	28.785	9.85596e-11	2.20308e-09	-1.03181	0.00121066	0.0213893	3.56684	1.50886e-05	0.000163575	3.56684	1.71941e-07	6.664e-06	3.56684	0.000118629	0.00154921	3.56684	4.84919e-06	0.00011539	3.56684	0.000243442	0.00208083	3.56684
ENSG00000135972	MRPS9	mitochondrial ribosomal protein S9	1829	protein_coding	0.524637	0.737621	0.380594	0.770055	0.499404	0.769114	4.22718	28.6273	1.00326e-10	2.23978e-09	0.613571	6.63791e-05	0.00208774	4.22718	5.38156e-07	1.02801e-05	4.22718	0.00235896	0.0157506	4.22718	1.13817e-05	0.000276669	4.22718	0.000181244	0.00205619	4.22718	6.77353e-07	2.16909e-05	4.22718
ENSG00000184831	APOO	apolipoprotein O	2357	protein_coding	0.563552	1.0767	0.565023	1.10798	0.629332	0.76178	2.71827	28.6238	1.00469e-10	2.2402e-09	0.78406	0.000570783	0.0117014	2.71827	7.06365e-08	1.91844e-06	2.71827	0.000671028	0.00578074	2.71827	1.96802e-06	7.25397e-05	2.71827	0.000253416	0.00265947	2.71827	3.93158e-05	0.000524821	2.71827
ENSG00000198734	F5	coagulation factor V	9371	protein_coding	2.13724	1.70055	2.01573	2.5416	0.88302	2.06689	2.79268	28.6853	1.02666e-10	2.28639e-09	1.89084	1.07783e-06	6.8304e-05	2.79268	5.19025e-05	0.000452547	2.79268	4.15949e-06	9.71858e-05	2.79268	2.51936e-06	8.81826e-05	2.79268	0.0212902	0.0720937	2.79268	5.84616e-06	0.000120534	2.79268
ENSG00000245060	LINC00847	long intergenic non-protein coding RNA 847	6088	lncRNA	0.607	1.18588	0.975183	1.31832	1.0513	0.492675	4.64185	28.6822	1.02797e-10	2.28648e-09	0.938393	0.00217123	0.0334311	4.64185	4.95403e-07	9.64167e-06	4.64185	1.08368e-05	0.000210682	4.64185	4.39567e-06	0.000134788	4.64185	4.66393e-06	0.000111866	4.64185	0.0166418	0.0514583	4.64185
ENSG00000133246	PRAM1	PML-RARA regulated adaptor molecule 1	3291	protein_coding	2.30804	1.82863	2.36642	3.59034	2.78448	1.74856	-0.793437	28.6583	1.0381e-10	2.30615e-09	2.43775	2.1885e-05	0.000855553	-0.793437	0.000573266	0.00326646	-0.793437	2.3402e-05	0.000391355	-0.793437	6.44869e-07	3.11417e-05	-0.793437	3.13771e-06	8.17751e-05	-0.793437	0.0012721	0.00728684	-0.793437
ENSG00000247746	USP51	ubiquitin specific peptidase 51	4407	protein_coding	0.933196	1.94163	1.40111	0.936657	0.932226	1.53938	2.00301	28.6493	1.04195e-10	2.31187e-09	1.2807	0.000691624	0.0136668	2.00301	2.16188e-08	7.55236e-07	2.00301	5.41029e-06	0.00011873	2.00301	0.00529943	0.0241699	2.00301	0.00106417	0.0080217	2.00301	2.77288e-06	6.5723e-05	2.00301
ENSG00000144381	HSPD1	heat shock protein family D (Hsp60) member 1	4123	protein_coding	0.708928	1.24793	0.773091	0.629311	0.452988	0.941854	8.70561	28.5307	1.04403e-10	2.31365e-09	0.79235	8.00233e-05	0.00242908	8.70561	6.93324e-09	3.12465e-07	8.70561	2.845e-05	0.000457149	8.70561	0.00406763	0.0200287	8.70561	0.00854828	0.0373686	8.70561	4.08457e-06	9.01851e-05	8.70561
ENSG00000124532	MRS2	magnesium transporter MRS2	5133	protein_coding	0.390887	0.796669	0.664286	0.573489	0.449494	0.633673	4.97501	28.525	1.0465e-10	2.31629e-09	0.584749	0.0013731	0.0235738	4.97501	8.67525e-08	2.26095e-06	4.97501	2.02715e-06	5.38417e-05	4.97501	0.000397937	0.0037708	4.97501	0.000477573	0.00430866	4.97501	1.04989e-05	0.000190319	4.97501
ENSG00000163536	SERPINI1	serpin family I member 1	2418	protein_coding	0.329394	1.83801	1.07794	0.40441	0.550661	0.916099	2.9168	28.5386	1.06627e-10	2.35714e-09	0.852753	0.084378	0.381274	2.9168	1.7785e-10	1.66433e-08	2.9168	3.64387e-06	8.68231e-05	2.9168	0.0963501	0.193353	2.9168	0.00747611	0.0339261	2.9168	7.87776e-05	0.000884828	2.9168
ENSG00000197301	HMGA2-AS1	HMGA2 antisense RNA 1	6033	lncRNA	-0.625004	-0.160382	-1.14297	-2.24253	-1.79168	-1.04474	0.929001	28.4361	1.08643e-10	2.39877e-09	-1.16788	0.014892	0.130755	0.929001	0.517239	0.641875	0.929001	6.09672e-05	0.000848328	0.929001	1.04347e-07	8.48927e-06	0.929001	5.77573e-08	3.59709e-06	0.929001	0.000437062	0.00325131	0.929001
ENSG00000108846	ABCC3	ATP binding cassette subfamily C member 3	9615	protein_coding	-0.387156	-0.967403	-1.03431	-0.35845	-1.1444	-1.08523	4.97283	28.4843	1.11517e-10	2.45878e-09	-0.829491	0.0281684	0.200564	4.97283	3.8931e-06	5.37153e-05	4.97283	1.33959e-06	3.74319e-05	4.97283	0.110957	0.214194	4.97283	3.57009e-07	1.45224e-05	4.97283	1.74081e-06	4.58988e-05	4.97283
ENSG00000225746	MEG8	maternally expressed 8, small nucleolar RNA host gene	27506	lncRNA	-0.456039	-0.776534	-0.844563	-1.68696	-1.03999	-1.4476	1.16128	28.369	1.11633e-10	2.45878e-09	-1.04195	0.0264556	0.191432	1.16128	0.000508866	0.00296951	1.16128	0.000184504	0.00203067	1.16128	3.63025e-07	2.05709e-05	1.16128	1.40924e-05	0.000268052	1.16128	1.96184e-07	8.35679e-06	1.16128
ENSG00000165124	SVEP1	sushi, von Willebrand factor type A, EGF and pentraxin domain containing 1	14193	protein_coding	-0.580908	-1.75708	-1.13753	-1.87169	-1.69238	-1.78097	7.54731	28.4254	1.14261e-10	2.51361e-09	-1.47009	0.0469706	0.271468	7.54731	8.84064e-07	1.55929e-05	7.54731	0.000409846	0.00389182	7.54731	1.64383e-05	0.000358134	7.54731	3.49814e-06	8.86114e-05	7.54731	1.96515e-06	5.00601e-05	7.54731
ENSG00000127863	TNFRSF19	TNF receptor superfamily member 19	5113	protein_coding	-0.476894	-1.87798	-1.55704	-1.82888	-1.84025	-1.40243	2.6508	28.4195	1.14541e-10	2.5167e-09	-1.49724	0.111499	0.445231	2.6508	6.73522e-07	1.24254e-05	2.6508	1.10822e-05	0.0002143	2.6508	5.17957e-05	0.000842018	2.6508	9.14938e-07	3.02097e-05	2.6508	0.000133746	0.00132071	2.6508
ENSG00000166073	GPR176	G protein-coupled receptor 176	5119	protein_coding	-0.457292	-1.14464	-1.0889	-1.22653	-0.958854	-0.932529	6.37252	28.4141	1.14794e-10	2.5192e-09	-0.968125	0.018309	0.150513	6.37252	9.42057e-07	1.6471e-05	6.37252	2.4677e-06	6.35794e-05	6.37252	1.66707e-05	0.000361886	6.37252	2.60371e-05	0.000436231	6.37252	5.16063e-05	0.000640891	6.37252
ENSG00000245522	LINC02709	long intergenic non-protein coding RNA 2709	2632	lncRNA	-0.582939	-1.59664	-1.36087	-1.27673	-1.49103	-0.795288	2.10921	28.3938	1.15381e-10	2.52899e-09	-1.18392	0.0178403	0.147802	2.10921	2.26058e-07	4.96696e-06	2.10921	2.83685e-06	7.09645e-05	2.10921	0.000256372	0.00271364	2.10921	7.2713e-07	2.54017e-05	2.10921	0.0038758	0.0169248	2.10921
ENSG00000124343	XG	Xg glycoprotein (Xg blood group)	3349	protein_coding	-0.462031	-0.50118	-0.767944	-1.25011	-0.688314	-1.17893	4.74302	28.2583	1.18699e-10	2.59542e-09	-0.808085	0.00461063	0.0582325	4.74302	0.0026403	0.011137	4.74302	2.31548e-05	0.00038758	4.74302	6.41482e-07	3.10697e-05	4.74302	0.000125973	0.00154881	4.74302	6.29677e-08	3.37466e-06	4.74302
ENSG00000185924	RTN4RL1	reticulon 4 receptor like 1	3614	protein_coding	1.47488	0.956892	1.37684	2.92563	1.8024	2.48259	4.63658	28.3357	1.18582e-10	2.59542e-09	1.83654	0.000166308	0.00440424	4.63658	0.00994711	0.0318537	4.63658	0.00043872	0.00411836	4.63658	2.72745e-07	1.67553e-05	4.63658	2.01537e-05	0.000357559	4.63658	2.20885e-07	9.10824e-06	4.63658
ENSG00000102996	MMP15	matrix metallopeptidase 15	4231	protein_coding	1.41068	0.938293	1.94434	2.56654	2.24384	2.09655	4.95074	28.3237	1.1917e-10	2.60258e-09	1.86671	0.000392696	0.00864937	4.95074	0.0134939	0.0406255	4.95074	7.88263e-06	0.000161966	4.95074	4.33807e-06	0.000133703	4.95074	1.11844e-06	3.54389e-05	4.95074	5.97012e-06	0.000122114	4.95074
ENSG00000005249	PRKAR2B	protein kinase cAMP-dependent type II regulatory subunit beta	4262	protein_coding	1.05456	1.78187	1.53254	0.657782	0.993937	1.04537	7.93395	28.3149	1.1961e-10	2.60903e-09	1.17768	0.000101765	0.0029314	7.93395	2.28004e-08	7.88884e-07	7.93395	4.46759e-07	1.46441e-05	7.93395	0.0400669	0.102037	7.93395	0.000318543	0.00315764	7.93395	0.000267776	0.00223903	7.93395
ENSG00000136960	ENPP2	ectonucleotide pyrophosphatase/phosphodiesterase 2	6729	protein_coding	-0.325618	0.586665	-1.08601	-0.809514	-1.12637	-1.60833	6.82458	28.2918	1.20762e-10	2.63098e-09	-0.728198	0.0882232	0.391691	6.82458	0.00360127	0.0142325	6.82458	3.00254e-06	7.42862e-05	6.82458	0.00210968	0.012644	6.82458	2.84009e-06	7.59924e-05	6.82458	7.13595e-09	6.16662e-07	6.82458
ENSG00000079150	FKBP7	FKBP prolyl isomerase 7	3080	protein_coding	-0.584116	-0.759803	-0.628102	-1.28478	-0.839067	-0.94578	4.33327	28.1924	1.21608e-10	2.64621e-09	-0.840275	0.000734719	0.0143302	4.33327	4.05356e-05	0.000368081	4.33327	0.00038036	0.00367953	4.33327	6.54205e-07	3.13411e-05	4.33327	1.22709e-05	0.000239335	4.33327	4.42344e-06	9.63779e-05	4.33327
ENSG00000164116	GUCY1A1	guanylate cyclase 1 soluble subunit alpha 1	5766	protein_coding	0.916436	3.21342	2.40671	3.37932	1.47228	3.44466	-2.11994	28.2714	1.21788e-10	2.64695e-09	2.47214	0.0618219	0.317657	-2.11994	3.88017e-07	7.82934e-06	-2.11994	3.06144e-05	0.00048673	-2.11994	3.38265e-06	0.000110879	-2.11994	0.00625725	0.02974	-2.11994	2.10414e-07	8.80179e-06	-2.11994
ENSG00000265107	GJA5	gap junction protein alpha 5	3288	protein_coding	2.8449	0.90405	3.8366	3.10241	2.91803	1.58041	-1.26212	28.2616	1.2228e-10	2.65445e-09	2.53107	4.44475e-06	0.000226131	-1.26212	0.093208	0.181339	-1.26212	4.37601e-08	2.07441e-06	-1.26212	2.83318e-05	0.00054669	-1.26212	7.07792e-06	0.000154017	-1.26212	0.00666223	0.0256998	-1.26212
ENSG00000127954	STEAP4	STEAP4 metalloreductase	11245	protein_coding	-0.550337	-3.66845	-1.95471	-1.62502	-2.73643	-2.37316	5.7466	28.2404	1.23364e-10	2.67476e-09	-2.15135	0.222885	0.613555	5.7466	5.76612e-09	2.69797e-07	5.7466	0.000153633	0.00175396	5.7466	0.0083389	0.0330066	5.7466	2.20177e-06	6.18448e-05	5.7466	2.73313e-05	0.000397024	5.7466
ENSG00000136521	NDUFB5	NADH:ubiquinone oxidoreductase subunit B5	5871	protein_coding	0.402608	0.862607	0.512858	0.888352	0.622315	0.599901	6.69487	28.0573	1.27132e-10	2.75315e-09	0.648107	0.00269056	0.0389377	6.69487	1.09801e-07	2.7278e-06	6.69487	0.000275907	0.00283295	6.69487	5.91242e-06	0.00017012	6.69487	3.66396e-05	0.000579972	6.69487	9.01396e-05	0.00098014	6.69487
ENSG00000150054	MPP7	membrane palmitoylated protein 7	6167	protein_coding	0.697526	1.75297	1.50266	0.720912	0.555688	0.705584	2.73963	28.1517	1.28002e-10	2.76704e-09	0.989223	0.0018618	0.0299697	2.73963	3.93394e-09	2.03584e-07	2.73963	6.82485e-08	3.02859e-06	2.73963	0.00936246	0.0357309	2.73963	0.013621	0.0525884	2.73963	0.00318156	0.0145364	2.73963
ENSG00000253374	AC023644.1	novel transcript	928	lncRNA	1.78094	2.52196	2.2937	2.21012	1.97464	4.27268	-2.7163	28.1502	1.28079e-10	2.76704e-09	2.50901	0.000897707	0.0168539	-2.7163	2.17465e-05	0.000220902	-2.7163	7.28214e-05	0.000975544	-2.7163	0.000893191	0.00676391	-2.7163	0.000577359	0.00497504	-2.7163	4.40139e-09	4.29695e-07	-2.7163
ENSG00000092964	DPYSL2	dihydropyrimidinase like 2	7296	protein_coding	-0.336172	-0.348999	-0.341238	-1.21369	-0.706489	-1.26049	8.27676	28.0357	1.28287e-10	2.76821e-09	-0.70118	0.020916	0.164333	8.27676	0.0168178	0.0482521	8.27676	0.0206513	0.0827694	8.27676	2.05577e-07	1.38304e-05	8.27676	3.57685e-05	0.000567676	8.27676	2.44159e-09	2.5788e-07	8.27676
ENSG00000116096	SPR	sepiapterin reductase	1458	protein_coding	0.495468	0.999112	0.586093	0.672178	1.06157	0.596008	4.20314	28.0212	1.29071e-10	2.78181e-09	0.735072	0.00181177	0.0294001	4.20314	2.08833e-07	4.69515e-06	4.20314	0.000404761	0.00386635	4.20314	0.00112903	0.00799348	4.20314	8.92946e-08	4.92118e-06	4.20314	0.000628258	0.00429484	4.20314
ENSG00000166435	XRRA1	X-ray radiation resistance associated 1	9086	protein_coding	0.277733	0.784766	0.833532	1.2457	0.430411	1.3066	3.83793	28.007	1.30858e-10	2.81695e-09	0.813124	0.0856025	0.384402	3.83793	3.41893e-05	0.000321611	3.83793	1.37234e-05	0.000254997	3.83793	9.92963e-07	4.32142e-05	3.83793	0.0125445	0.0494039	3.83793	1.76391e-08	1.2642e-06	3.83793
ENSG00000114631	PODXL2	podocalyxin like 2	2175	protein_coding	1.14207	1.09771	1.0398	2.13528	1.54927	1.79932	2.83828	28.0345	1.3442e-10	2.89018e-09	1.46057	0.000222912	0.00552265	2.83828	0.000481195	0.00284363	2.83828	0.000779372	0.00651678	2.83828	8.91699e-07	3.96674e-05	2.83828	7.10875e-06	0.000154423	2.83828	1.07458e-06	3.16606e-05	2.83828
ENSG00000154274	C4orf19	chromosome 4 open reading frame 19	4470	protein_coding	2.99811	3.23226	3.43995	2.89553	1.98255	2.28517	-2.437	28.0228	1.35079e-10	2.90091e-09	2.80559	4.0246e-06	0.000207089	-2.437	2.20088e-06	3.34878e-05	-2.437	7.15275e-07	2.19601e-05	-2.437	0.000119026	0.00155215	-2.437	0.00137738	0.00966844	-2.437	0.000348838	0.00274287	-2.437
ENSG00000156502	SUPV3L1	Suv3 like RNA helicase	4281	protein_coding	0.246657	0.711952	0.336709	0.604798	0.327118	0.458515	4.7005	27.8666	1.3774e-10	2.95054e-09	0.447625	0.00806847	0.0864322	4.7005	7.7122e-09	3.41397e-07	4.7005	0.000640355	0.00557909	4.7005	9.32105e-06	0.000237109	4.7005	0.001033	0.00782371	4.7005	3.38883e-05	0.00046865	4.7005
ENSG00000163075	CFAP221	cilia and flagella associated protein 221	9655	protein_coding	1.0339	1.68445	1.52862	1.83899	1.03127	1.47853	1.52275	27.9775	1.37664e-10	2.95054e-09	1.43263	0.000550386	0.0114654	1.52275	1.17169e-06	1.99077e-05	1.52275	4.93083e-06	0.000110218	1.52275	7.27538e-06	0.000197298	1.52275	0.000883615	0.00691463	1.52275	1.67523e-05	0.000274061	1.52275
ENSG00000232774	AL355916.1	novel transcript	2861	lncRNA	-0.854255	-1.80468	-1.49108	-1.37079	-1.79467	-0.936712	1.85126	27.9737	1.3788e-10	2.95054e-09	-1.37537	0.00361723	0.0486092	1.85126	3.59533e-07	7.32077e-06	1.85126	6.87604e-06	0.000144405	1.85126	0.000605755	0.00509099	1.85126	3.87902e-07	1.53976e-05	1.85126	0.0034802	0.0156358	1.85126
ENSG00000154734	ADAMTS1	ADAM metallopeptidase with thrombospondin type 1 motif 1	7055	protein_coding	-0.512342	-1.48686	-0.96433	-1.00456	-1.14041	-0.747168	8.16133	27.9561	1.38905e-10	2.96894e-09	-0.975945	0.0124985	0.116299	8.16133	1.96139e-08	6.96044e-07	8.16133	3.12331e-05	0.000494825	8.16133	0.000370647	0.00358749	8.16133	4.5744e-06	0.000110011	8.16133	0.00107491	0.0064339	8.16133
ENSG00000135070	ISCA1	iron-sulfur cluster assembly 1	3251	protein_coding	0.479725	0.508425	0.687193	0.717198	0.669263	0.88726	6.26981	27.8383	1.39392e-10	2.97583e-09	0.658178	0.000557868	0.011533	6.26981	0.000302139	0.00195874	6.26981	6.60318e-06	0.000140141	6.26981	0.000120573	0.00156555	6.26981	1.44744e-05	0.000273455	6.26981	2.80736e-07	1.09748e-05	6.26981
ENSG00000089159	PXN	paxillin	7460	protein_coding	-0.79901	-0.875965	-0.914886	-0.553055	-0.604357	-0.580215	6.40538	27.8306	1.39841e-10	2.98189e-09	-0.721248	3.49645e-06	0.000184109	6.40538	8.24907e-07	1.48098e-05	6.40538	4.62254e-07	1.50158e-05	6.40538	0.0046838	0.0221579	6.40538	0.000266184	0.00274874	6.40538	0.000540809	0.00382591	6.40538
ENSG00000151093	OXSM	3-oxoacyl-ACP synthase, mitochondrial	2476	protein_coding	0.487035	1.18929	0.745204	0.771984	0.808915	0.658214	3.60711	27.823	1.40294e-10	2.98803e-09	0.776773	0.00305174	0.0428929	3.60711	1.97915e-08	6.98466e-07	3.60711	3.87533e-05	0.000584717	3.60711	0.000412605	0.00387317	3.60711	1.57878e-05	0.00029381	3.60711	0.000350386	0.00274865	3.60711
ENSG00000172878	METAP1D	methionyl aminopeptidase type 1D, mitochondrial	4490	protein_coding	0.436445	0.779924	0.570764	0.661761	0.549025	0.837998	3.52637	27.7638	1.43842e-10	3.05999e-09	0.63932	0.0010881	0.0196326	3.52637	7.00476e-07	1.28963e-05	3.52637	6.60037e-05	0.000902836	3.52637	0.000186967	0.0021522	3.52637	0.000131277	0.00159663	3.52637	4.972e-07	1.73024e-05	3.52637
ENSG00000134775	FHOD3	formin homology 2 domain containing 3	7965	protein_coding	1.26622	0.35687	0.520695	0.310047	1.10641	0.17572	3.4598	27.7527	1.44518e-10	3.07076e-09	0.622661	1.18206e-09	2.84655e-07	3.4598	0.0208808	0.0572447	3.4598	0.00122763	0.00934746	3.4598	0.100861	0.199763	3.4598	3.45028e-08	2.37845e-06	3.4598	0.261912	0.39929	3.4598
ENSG00000130559	CAMSAP1	calmodulin regulated spectrin associated protein 1	8960	protein_coding	0.542041	0.530488	1.10142	0.991756	0.781488	0.707175	5.72839	27.7826	1.46149e-10	3.10087e-09	0.775729	0.00106636	0.0193174	5.72839	0.00137335	0.00655499	5.72839	5.48529e-08	2.5081e-06	5.72839	1.95742e-05	0.000410126	5.72839	2.21163e-05	0.000382242	5.72839	0.00013124	0.00130525	5.72839
ENSG00000138018	SELENOI	selenoprotein I	8552	protein_coding	0.80626	1.30147	1.26442	0.488497	0.502203	0.739196	5.27766	27.8328	1.46279e-10	3.10087e-09	0.850341	6.64664e-05	0.00208774	5.27766	3.78557e-08	1.17476e-06	5.27766	6.85535e-08	3.02914e-06	5.27766	0.0374536	0.097373	5.27766	0.00873481	0.0379229	5.27766	0.000429759	0.0032127	5.27766
ENSG00000119723	COQ6	coenzyme Q6, monooxygenase	6686	protein_coding	0.38947	0.705061	0.671191	0.710122	0.724972	0.636124	4.42357	27.6751	1.49346e-10	3.16219e-09	0.63949	0.00323636	0.044894	4.42357	3.79407e-06	5.25094e-05	4.42357	7.7049e-06	0.000158856	4.42357	9.57024e-05	0.0013185	4.42357	3.12974e-06	8.1739e-05	4.42357	3.79251e-05	0.000509647	4.42357
ENSG00000214708	AC116407.1	novel transcript, antisense to RHOT1	1599	lncRNA	2.49986	3.25258	2.71272	1.40767	2.10274	1.2471	-1.49575	27.7728	1.50024e-10	3.17281e-09	2.20378	3.5233e-06	0.000184984	-1.49575	7.02196e-08	1.91e-06	-1.49575	1.47974e-06	4.09902e-05	-1.49575	0.0147194	0.0491763	-1.49575	8.33841e-05	0.00111226	-1.49575	0.0123839	0.0412591	-1.49575
ENSG00000162194	LBHD1	LBH domain containing 1	3362	protein_coding	1.88076	1.76155	2.10282	4.02853	2.05266	3.02636	6.53991	27.7667	1.50411e-10	3.17728e-09	2.47545	0.000293587	0.00692213	6.53991	0.000585899	0.00332556	6.53991	8.4873e-05	0.00110359	6.53991	2.56118e-07	1.6006e-05	6.53991	0.00014963	0.00176979	6.53991	1.16545e-06	3.38413e-05	6.53991
ENSG00000155368	DBI	diazepam binding inhibitor, acyl-CoA binding protein	2509	protein_coding	0.976738	1.94492	1.1136	0.851479	1.4935	0.284212	9.45035	27.7376	1.52267e-10	3.21274e-09	1.11074	0.000265647	0.00637166	9.45035	4.41218e-09	2.21973e-07	9.45035	5.95352e-05	0.000832248	9.45035	0.00969017	0.0366228	9.45035	1.31754e-06	4.0264e-05	9.45035	0.268625	0.407025	9.45035
ENSG00000101333	PLCB4	phospholipase C beta 4	6900	protein_coding	-0.567471	-2.03089	-1.01959	-2.45046	-1.64295	-1.36839	0.687194	27.7169	1.53604e-10	3.23715e-09	-1.51329	0.0651178	0.327329	0.687194	2.37094e-07	5.17169e-06	0.687194	0.00189621	0.0131771	0.687194	8.53055e-07	3.84215e-05	0.687194	7.59029e-06	0.0001632	0.687194	0.000217616	0.00190334	0.687194
ENSG00000163017	ACTG2	actin gamma 2, smooth muscle	3811	protein_coding	1.41582	-2.86156	0.421665	1.19666	1.73711	1.83128	3.26302	27.697	1.549e-10	3.26066e-09	0.623498	0.000121024	0.00339738	3.26302	1.51913e-09	9.6115e-08	3.26302	0.2023	0.401643	3.26302	0.00650068	0.0276581	3.26302	1.26106e-05	0.00024464	3.26302	1.06351e-05	0.000192081	3.26302
ENSG00000143473	KCNH1	potassium voltage-gated channel subfamily H member 1	9797	protein_coding	-1.32479	-2.9361	-2.09959	-3.24923	-1.57299	-2.07917	-2.08155	27.6363	1.5767e-10	3.3151e-09	-2.21031	0.00364477	0.0488703	-2.08155	1.47949e-07	3.50178e-06	-2.08155	2.64937e-05	0.000432251	-2.08155	2.68507e-06	9.32598e-05	-2.08155	0.000849162	0.00670898	-2.08155	9.69171e-05	0.00103447	-2.08155
ENSG00000023839	ABCC2	ATP binding cassette subfamily C member 2	7837	protein_coding	-1.30344	-1.53059	-1.48765	-1.93504	-1.46522	-1.51277	2.83768	27.6117	1.60584e-10	3.37244e-09	-1.53912	8.74294e-05	0.00260571	2.83768	1.22084e-05	0.000137638	2.83768	1.59521e-05	0.000286678	2.83768	1.87339e-05	0.000396198	2.83768	2.19743e-05	0.000381247	2.83768	4.0333e-05	0.000536418	2.83768
ENSG00000134317	GRHL1	grainyhead like transcription factor 1	7952	protein_coding	1.34275	0.57398	1.41744	1.51448	0.681014	0.926666	1.16057	27.4475	1.64523e-10	3.45117e-09	1.07606	4.9265e-07	3.5878e-05	1.16057	0.0116042	0.0361445	1.16057	2.74346e-07	9.90992e-06	1.16057	3.51139e-06	0.000113859	1.16057	0.00374932	0.0205202	1.16057	0.000271453	0.00226139	1.16057
ENSG00000108559	NUP88	nucleoporin 88	6003	protein_coding	0.327032	0.746504	0.393441	0.623452	0.328549	0.742898	4.92023	27.4036	1.67637e-10	3.51239e-09	0.526979	0.00319979	0.0445271	4.92023	6.45282e-08	1.79526e-06	4.92023	0.000661884	0.00572523	4.92023	5.6255e-05	0.000886581	4.92023	0.00402256	0.0215887	4.92023	2.12886e-07	8.8593e-06	4.92023
ENSG00000101311	FERMT1	fermitin family member 1	5359	protein_coding	0.507093	1.36058	0.896798	0.473925	1.03984	0.636108	2.89143	27.3831	1.6911e-10	3.53916e-09	0.819057	0.00504075	0.0617646	2.89143	1.1415e-08	4.61146e-07	2.89143	1.27727e-05	0.000240551	2.89143	0.0342433	0.0910315	2.89143	1.72784e-06	5.04143e-05	2.89143	0.00141099	0.00786052	2.89143
ENSG00000147400	CETN2	centrin 2	1902	protein_coding	0.751937	1.17642	0.776469	0.699759	0.895634	0.7982	6.18464	27.4811	1.69732e-10	3.54593e-09	0.849737	8.519e-05	0.00256864	6.18464	8.45042e-08	2.21858e-06	6.18464	6.40656e-05	0.000879916	6.18464	0.00282553	0.0153295	6.18464	1.31507e-05	0.000253357	6.18464	9.91728e-05	0.001053	6.18464
ENSG00000198369	SPRED2	sprouty related EVH1 domain containing 2	5505	protein_coding	-0.330422	-1.04824	-0.472991	-0.741201	-0.699756	-0.641097	5.14724	27.3733	1.69826e-10	3.54593e-09	-0.655619	0.0166322	0.140853	5.14724	1.0155e-08	4.19701e-07	5.14724	0.0011936	0.00912301	5.14724	0.000145572	0.00179221	5.14724	1.56258e-05	0.000291848	5.14724	8.45497e-05	0.000932836	5.14724
ENSG00000168827	GFM1	G elongation factor mitochondrial 1	9032	protein_coding	0.721042	1.06431	0.994238	0.489918	0.46597	0.747298	6.37808	27.4062	1.71345e-10	3.57351e-09	0.747129	4.15884e-05	0.00144448	6.37808	8.60744e-08	2.24977e-06	6.37808	3.42926e-07	1.19107e-05	6.37808	0.0175177	0.0560672	6.37808	0.00530246	0.0263171	6.37808	6.66266e-05	0.000780378	6.37808
ENSG00000239332	LINC01119	long intergenic non-protein coding RNA 1119	4070	lncRNA	-1.46601	-1.10753	-2.66588	-1.69162	-2.52045	-1.42259	1.65091	27.4137	1.74675e-10	3.63876e-09	-1.81235	0.000400045	0.00875784	1.65091	0.00564472	0.0203167	1.65091	6.2868e-08	2.81054e-06	1.65091	0.00159452	0.0103332	1.65091	1.93917e-07	8.88917e-06	1.65091	0.00134781	0.00761651	1.65091
ENSG00000165209	STRBP	spermatid perinuclear RNA binding protein	8121	protein_coding	0.933476	1.3634	1.01193	0.992339	0.641633	0.630869	2.54488	27.2122	1.8197e-10	3.78201e-09	0.928942	1.68559e-05	0.00068106	2.54488	5.02867e-08	1.4768e-06	2.54488	6.9092e-06	0.000144933	2.54488	0.000177238	0.00206923	2.54488	0.00189051	0.0122786	2.54488	0.00299757	0.0138783	2.54488
ENSG00000177426	TGIF1	TGFB induced factor homeobox 1	8222	protein_coding	-0.358758	-1.02464	-1.07549	-0.764416	-0.708582	-0.865444	4.97613	27.2956	1.819e-10	3.78201e-09	-0.799556	0.0303466	0.21048	4.97613	5.58998e-07	1.06025e-05	4.97613	2.40471e-07	8.8999e-06	4.97613	0.000857883	0.0065737	4.97613	0.000160764	0.00186844	4.97613	2.08164e-05	0.000325793	4.97613
ENSG00000267272	LINC01140	long intergenic non-protein coding RNA 1140	6717	lncRNA	0.96492	0.974595	0.837232	1.22864	0.680841	0.713712	3.85209	27.2714	1.83301e-10	3.80529e-09	0.89999	3.82886e-06	0.000199865	3.85209	4.65939e-06	6.22896e-05	3.85209	3.81903e-05	0.000577543	3.85209	4.2972e-06	0.000133354	3.85209	0.0005454	0.0047702	3.85209	0.000502552	0.00362339	3.85209
ENSG00000110841	PPFIBP1	PPFIA binding protein 1	11690	protein_coding	-0.51653	-0.562438	-0.61839	-0.969503	-1.38746	-0.757199	6.06523	27.2618	1.86373e-10	3.86463e-09	-0.801919	0.00338092	0.0461243	6.06523	0.00169538	0.00779315	6.06523	0.000738992	0.00624856	6.06523	7.57631e-05	0.00110709	6.06523	5.70574e-09	5.75706e-07	6.06523	0.00015082	0.00143973	6.06523
ENSG00000185973	TMLHE	trimethyllysine hydroxylase, epsilon	5042	protein_coding	0.641826	1.03712	0.84663	0.719914	0.597023	0.830933	3.91806	27.1447	1.87333e-10	3.88006e-09	0.778907	0.000179089	0.00466744	3.91806	2.04445e-07	4.60984e-06	3.91806	5.39527e-06	0.000118545	3.91806	0.000784338	0.00617252	3.91806	0.000577357	0.00497504	3.91806	1.66164e-05	0.000272084	3.91806
ENSG00000013293	SLC7A14	solute carrier family 7 member 14	10496	protein_coding	-1.08898	-1.18565	-2.01521	-2.70411	-1.78641	-1.97642	-0.18808	27.197	1.91619e-10	3.96431e-09	-1.7928	0.00337705	0.0461243	-0.18808	0.00182744	0.00828865	-0.18808	2.35374e-06	6.10789e-05	-0.18808	1.83519e-06	6.8624e-05	-0.18808	1.6057e-05	0.000297137	-0.18808	1.19688e-05	0.00020895	-0.18808
ENSG00000108861	DUSP3	dual specificity phosphatase 3	4997	protein_coding	0.539239	0.421255	0.890993	0.723711	0.785809	0.71113	6.28456	27.032	1.9666e-10	4.06394e-09	0.678689	0.000319133	0.00737775	6.28456	0.00339172	0.0135706	6.28456	2.72772e-07	9.89264e-06	6.28456	0.000232947	0.00251931	6.28456	3.45474e-06	8.78817e-05	6.28456	2.51581e-05	0.000374592	6.28456
ENSG00000117592	PRDX6	peroxiredoxin 6	2311	protein_coding	0.46162	1.1249	0.72332	0.653602	1.07132	0.85364	8.7712	27.0412	1.97674e-10	4.08022e-09	0.814734	0.00827898	0.0877344	8.7712	1.43912e-07	3.43809e-06	8.7712	0.000135764	0.00158811	8.7712	0.00465144	0.0220672	8.7712	7.55486e-07	2.60895e-05	8.7712	3.74036e-05	0.000504139	8.7712
ENSG00000198574	SH2D1B	SH2 domain containing 1B	2795	protein_coding	1.91861	3.85515	2.98869	1.7014	2.56485	2.7878	-2.04265	27.1031	1.99502e-10	4.11324e-09	2.63608	0.000872956	0.0164577	-2.04265	7.64954e-08	2.04983e-06	-2.04265	5.01225e-06	0.000111486	-2.04265	0.0123219	0.0433614	-2.04265	6.40607e-05	0.000900389	-2.04265	2.43875e-05	0.000365226	-2.04265
ENSG00000138073	PREB	prolactin regulatory element binding	3212	protein_coding	0.773277	0.616083	0.597511	1.58794	1.07925	1.24178	6.01816	27.0659	2.02728e-10	4.17499e-09	0.982641	0.000279338	0.00666463	6.01816	0.0026462	0.011151	6.01816	0.00360979	0.0219221	6.01816	4.41032e-07	2.42112e-05	6.01816	5.45295e-06	0.00012578	6.01816	1.06533e-06	3.14393e-05	6.01816
ENSG00000247121	AC009126.1	novel transcript, antisense to LNPEP and ERAP2	4193	lncRNA	1.21299	1.17995	1.46847	2.08132	1.60439	1.54833	0.457948	27.021	2.06687e-10	4.25168e-09	1.51591	0.000208557	0.00521711	0.457948	0.000394234	0.00242846	0.457948	2.48289e-05	0.000409904	0.457948	3.27088e-06	0.000108197	0.457948	9.51186e-06	0.000195888	0.457948	2.40119e-05	0.000361098	0.457948
ENSG00000242265	PEG10	paternally expressed 10	6689	protein_coding	1.08191	1.20083	1.54509	0.931736	0.112899	0.357061	7.73482	27.0081	2.07838e-10	4.27048e-09	0.871588	4.54716e-06	0.000228764	7.73482	7.92332e-07	1.4339e-05	7.73482	9.7596e-09	6.12042e-07	7.73482	0.000867405	0.006613	7.73482	0.574401	0.708645	7.73482	0.0929758	0.186665	7.73482
ENSG00000050767	COL23A1	collagen type XXIII alpha 1 chain	3604	protein_coding	2.5178	0.727734	2.2732	2.47283	2.90248	2.61638	-2.7379	27.0037	2.08226e-10	4.27361e-09	2.25174	4.06111e-06	0.000208374	-2.7379	0.121518	0.222703	-2.7379	2.71121e-05	0.000440749	-2.7379	0.000107303	0.00143982	-2.7379	1.04935e-06	3.36631e-05	-2.7379	6.17547e-06	0.000125603	-2.7379
ENSG00000086300	SNX10	sorting nexin 10	3518	protein_coding	1.55355	1.2571	0.520007	0.540665	0.269288	1.23734	3.84743	26.9549	2.12666e-10	4.35977e-09	0.896325	6.90643e-09	1.09418e-06	3.84743	5.38453e-07	1.02801e-05	3.84743	0.0120073	0.0553735	3.84743	0.0349195	0.092421	3.84743	0.182434	0.323006	3.84743	1.64786e-06	4.42876e-05	3.84743
ENSG00000070785	EIF2B3	eukaryotic translation initiation factor 2B subunit gamma	3411	protein_coding	0.472292	1.00115	0.412866	0.688525	0.613878	0.680271	4.8813	26.8462	2.13157e-10	4.36488e-09	0.64483	0.000852129	0.0161155	4.8813	1.62654e-08	6.01988e-07	4.8813	0.00322213	0.0200241	4.8813	0.000244679	0.00261668	4.8813	6.35458e-05	0.000894123	4.8813	2.77134e-05	0.000400088	4.8813
ENSG00000231982	AC112907.2	MCF.2 cell line derived transforming sequence-like 2 (MCF2L2) pseudogene	330	unprocessed_pseudogene	1.55375	2.46201	2.61979	2.32784	2.76652	1.57474	-1.80255	26.8883	2.18874e-10	4.47687e-09	2.21744	0.00119793	0.0212116	-1.80255	6.68099e-06	8.30457e-05	-1.80255	2.30609e-06	6.01882e-05	-1.80255	0.000172813	0.0020307	-1.80255	1.43126e-06	4.31552e-05	-1.80255	0.00203942	0.0103933	-1.80255
ENSG00000160145	KALRN	kalirin RhoGEF kinase	24490	protein_coding	1.4266	0.34978	1.55106	0.998531	1.05397	0.975436	2.56708	26.8837	2.19311e-10	4.48074e-09	1.05923	3.10396e-07	2.35549e-05	2.56708	0.123032	0.224816	2.56708	1.00593e-07	4.19587e-06	2.56708	0.00100284	0.00735674	2.56708	5.7344e-05	0.000828552	2.56708	0.000223553	0.00194302	2.56708
ENSG00000169231	THBS3	thrombospondin 3	4623	protein_coding	-0.50124	-1.52089	-0.812031	-0.38387	-0.689779	-1.16268	4.5322	26.8517	2.22369e-10	4.53809e-09	-0.845081	0.00896337	0.0923488	4.5322	3.84479e-09	2.00118e-07	4.5322	0.000107351	0.00132436	4.5322	0.110364	0.213299	4.5322	0.000811392	0.00647572	4.5322	1.69838e-06	4.50431e-05	4.5322
ENSG00000104450	SPAG1	sperm associated antigen 1	5055	protein_coding	0.886671	0.940091	1.46826	0.495812	0.748304	1.14691	2.12983	26.7218	2.25023e-10	4.58706e-09	0.947675	7.20591e-05	0.00223619	2.12983	4.81483e-05	0.000425444	2.12983	3.1863e-08	1.63954e-06	2.12983	0.0505972	0.12099	2.12983	0.000767216	0.00619432	2.12983	5.58672e-06	0.000116311	2.12983
ENSG00000165637	VDAC2	voltage dependent anion channel 2	2827	protein_coding	0.266614	0.755965	0.269536	0.596041	0.423391	0.694701	7.04738	26.7002	2.27153e-10	4.62527e-09	0.501041	0.0125942	0.116768	7.04738	2.9545e-08	9.6669e-07	7.04738	0.0124681	0.0569083	7.04738	9.0006e-05	0.00126309	7.04738	0.000350487	0.00339965	7.04738	5.15903e-07	1.785e-05	7.04738
ENSG00000130150	MOSPD2	motile sperm domain containing 2	5676	protein_coding	0.709131	1.17784	1.35273	1.227	0.699999	1.02315	5.56696	26.7777	2.29626e-10	4.67035e-09	1.03164	0.00134479	0.0232202	5.56696	2.57652e-06	3.82371e-05	5.56696	2.73911e-07	9.90992e-06	5.56696	5.7212e-05	0.000897747	5.56696	0.00204869	0.0130471	5.56696	5.06742e-05	0.000634034	5.56696
ENSG00000125965	GDF5	growth differentiation factor 5	2631	protein_coding	-1.26549	-1.44471	-1.72902	-1.39547	-1.29843	-0.433383	2.36962	26.7633	2.31067e-10	4.68845e-09	-1.26108	3.00943e-05	0.00113089	2.36962	5.59081e-06	7.23321e-05	2.36962	2.51652e-07	9.20632e-06	2.36962	0.000273076	0.00285253	2.36962	2.57221e-05	0.000432155	2.36962	0.12972	0.238824	2.36962
ENSG00000162129	CLPB	ClpB homolog, mitochondrial AAA ATPase chaperonin	12428	protein_coding	0.560812	0.882566	0.686469	0.618036	0.836721	0.679848	4.7912	26.6626	2.30908e-10	4.68845e-09	0.710742	0.000355188	0.00802884	4.7912	8.08004e-07	1.45497e-05	4.7912	3.59126e-05	0.000550609	4.7912	0.00175647	0.0110682	4.7912	2.63406e-06	7.1325e-05	4.7912	8.79181e-05	0.00096061	4.7912
ENSG00000278981	AC079298.1	novel transcript, antisense to DCHS2	1619	lncRNA	-0.664605	-1.5861	-1.2878	-2.21145	-2.17259	-1.29304	-0.72581	26.6698	2.31295e-10	4.68845e-09	-1.53593	0.0392829	0.244736	-0.72581	2.16751e-05	0.000220424	-0.72581	0.000266901	0.00276247	-0.72581	8.10668e-06	0.000215	-0.72581	1.38321e-07	6.92025e-06	-0.72581	0.00062063	0.00425235	-0.72581
ENSG00000147251	DOCK11	dedicator of cytokinesis 11	6721	protein_coding	1.02872	1.7471	1.791	1.05509	0.952419	1.27638	7.05225	26.7551	2.31898e-10	4.69015e-09	1.30845	0.000472747	0.0101525	7.05225	2.56303e-07	5.5174e-06	7.05225	1.98593e-07	7.55112e-06	7.05225	0.00443381	0.02127	7.05225	0.00143946	0.0100036	7.05225	9.23044e-05	0.000997075	7.05225
ENSG00000255364	SMILR	smooth muscle induced lncRNA, enhancer of proliferation	553	lncRNA	-1.57199	-3.44336	-2.03525	-2.11231	-2.64406	-1.62747	0.439114	26.7555	2.31851e-10	4.69015e-09	-2.23907	0.00156934	0.0262443	0.439114	2.99803e-08	9.79156e-07	0.439114	0.000101231	0.00126353	0.439114	0.00143049	0.00957578	0.439114	2.75288e-06	7.39878e-05	0.439114	0.00263715	0.0126108	0.439114
ENSG00000139668	WDFY2	WD repeat and FYVE domain containing 2	16199	protein_coding	-0.548263	-0.60151	-0.658778	-0.959447	-1.02398	-0.805761	3.63295	26.6291	2.34317e-10	4.73379e-09	-0.76629	0.000939392	0.0174551	3.63295	0.000433124	0.00262505	3.63295	0.000142078	0.00164914	3.63295	3.17689e-05	0.000593974	3.63295	2.46907e-07	1.08501e-05	3.63295	2.69302e-05	0.000393199	3.63295
ENSG00000142227	EMP3	epithelial membrane protein 3	1645	protein_coding	-0.768535	-0.622192	-1.20039	-1.56593	-0.422414	-1.8575	5.85287	26.7037	2.37132e-10	4.78529e-09	-1.07283	0.00105076	0.0190923	5.85287	0.00648938	0.0226833	5.85287	4.85247e-06	0.00010887	5.85287	3.7039e-06	0.000117362	5.85287	0.0642838	0.156073	5.85287	5.86228e-09	5.3474e-07	5.85287
ENSG00000102683	SGCG	sarcoglycan gamma	1624	protein_coding	0.414291	2.49446	1.61192	1.64627	1.87201	0.47576	1.703	26.6956	2.37978e-10	4.79702e-09	1.41912	0.188301	0.570096	1.703	1.39665e-08	5.36533e-07	1.703	1.9591e-05	0.000338468	1.703	0.000220154	0.00242304	1.703	2.90368e-06	7.72362e-05	1.703	0.160962	0.280368	1.703
ENSG00000267069	AP005264.1	novel transcript	733	lncRNA	2.10906	1.5313	1.59862	2.79307	2.03892	3.02157	-2.06387	26.6871	2.38857e-10	4.80937e-09	2.18209	1.98734e-05	0.000787134	-2.06387	0.00121971	0.00596673	-2.06387	0.000754231	0.00635659	-2.06387	8.60207e-06	0.000224185	-2.06387	6.23534e-05	0.000883267	-2.06387	1.99732e-07	8.48792e-06	-2.06387
ENSG00000138190	EXOC6	exocyst complex component 6	6487	protein_coding	1.09916	1.56333	1.66801	1.0795	0.996916	0.495596	2.14062	26.6698	2.40662e-10	4.84031e-09	1.15042	5.89358e-05	0.00188397	2.14062	4.47486e-07	8.8425e-06	2.14062	1.25342e-07	5.12172e-06	2.14062	0.00103697	0.00752764	2.14062	0.000312521	0.00311332	2.14062	0.0576159	0.13045	2.14062
ENSG00000130052	STARD8	StAR related lipid transfer domain containing 8	5558	protein_coding	0.893743	0.939558	0.984224	1.88318	1.08576	1.68144	3.22077	26.6508	2.42668e-10	4.87522e-09	1.24465	0.000699389	0.01376	3.22077	0.000559065	0.00320476	3.22077	0.0003158	0.00316343	3.22077	7.76884e-07	3.57942e-05	3.22077	0.000126781	0.00155662	3.22077	3.21067e-07	1.2106e-05	3.22077
ENSG00000177374	HIC1	HIC ZBTB transcriptional repressor 1	8108	protein_coding	-0.351564	-2.78978	-0.73499	-1.0226	-0.28218	-0.795147	3.38393	26.6458	2.43196e-10	4.8804e-09	-0.996044	0.167024	0.540258	3.38393	9.89245e-12	1.71796e-09	3.38393	0.00648396	0.034606	3.38393	0.00390059	0.0194502	3.38393	0.273601	0.426852	3.38393	0.00632818	0.0246641	3.38393
ENSG00000145990	GFOD1	glucose-fructose oxidoreductase domain containing 1	10686	protein_coding	0.548071	1.10221	1.43853	0.966809	0.592729	0.690269	3.46495	26.6188	2.43707e-10	4.88524e-09	0.88977	0.00491887	0.0608491	3.46495	1.88399e-06	2.9529e-05	3.46495	1.44031e-08	8.53307e-07	3.46495	0.000239014	0.00256954	3.46495	0.00352525	0.0196147	3.46495	0.00131492	0.00748228	3.46495
ENSG00000061794	MRPS35	mitochondrial ribosomal protein S35	1930	protein_coding	0.382986	0.862985	0.468209	0.425741	0.459746	0.464356	5.63051	26.5244	2.45327e-10	4.9068e-09	0.510671	0.000900293	0.0168541	5.63051	4.71601e-09	2.30205e-07	5.63051	0.00011169	0.00136826	5.63051	0.0036454	0.0184315	5.63051	0.000185306	0.00208394	5.63051	0.000251384	0.00212857	5.63051
ENSG00000096093	EFHC1	EF-hand domain containing 1	22744	protein_coding	-0.548332	-1.09624	-0.642324	-0.536595	-0.866493	-0.69994	3.25617	26.5265	2.45101e-10	4.9068e-09	-0.731654	0.000822338	0.0156669	3.25617	5.10009e-08	1.48569e-06	3.25617	0.000163607	0.00184061	3.25617	0.00905689	0.0348673	3.25617	3.1318e-06	8.1739e-05	3.25617	0.000139697	0.00136235	3.25617
ENSG00000120068	HOXB8	homeobox B8	2404	protein_coding	1.04274	1.904	1.95388	0.180813	2.00116	0.299316	0.371329	26.5825	2.47608e-10	4.94148e-09	1.23032	0.00076234	0.0147101	0.371329	2.7812e-07	5.90957e-06	0.371329	1.56647e-07	6.21803e-06	0.371329	0.610061	0.725796	0.371329	1.45489e-07	7.15987e-06	0.371329	0.322443	0.465743	0.371329
ENSG00000197077	KIAA1671	KIAA1671	16439	protein_coding	0.937141	0.912594	1.43624	1.02683	0.882925	1.0238	3.61597	26.6057	2.47489e-10	4.94148e-09	1.03659	6.53563e-05	0.00206364	3.61597	0.000123959	0.000935182	3.61597	1.15508e-07	4.74134e-06	3.61597	0.000400073	0.00378508	3.61597	0.000210902	0.00231275	3.61597	5.42879e-05	0.000669737	3.61597
ENSG00000087301	TXNDC16	thioredoxin domain containing 16	4733	protein_coding	0.806958	0.857537	1.49176	1.10982	0.832262	1.25561	3.83818	26.5795	2.5034e-10	4.9905e-09	1.05899	0.000501654	0.0106593	3.83818	0.000336631	0.0021348	3.83818	9.14185e-08	3.92188e-06	3.83818	0.000227218	0.00247514	3.83818	0.000531975	0.00467088	3.83818	4.29568e-06	9.40415e-05	3.83818
ENSG00000187288	CIDEC	cell death inducing DFFA like effector c	1926	protein_coding	1.13361	0.825646	1.12621	2.07625	1.84794	1.57055	9.25309	26.5217	2.56741e-10	5.11247e-09	1.43003	0.00032079	0.00739948	9.25309	0.00552218	0.0199952	9.25309	0.000367683	0.00357798	9.25309	3.90166e-06	0.000122128	9.25309	5.80854e-07	2.11083e-05	9.25309	1.31407e-05	0.000223058	9.25309
ENSG00000170027	YWHAG	tyrosine 3-monooxygenase/tryptophan 5-monooxygenase activation protein gamma	3705	protein_coding	0.400326	1.06787	0.932214	0.25447	0.690944	0.259684	9.41251	26.4137	2.57557e-10	5.12307e-09	0.600918	0.00547713	0.0653816	9.41251	8.69037e-09	3.74598e-07	9.41251	1.47005e-07	5.91326e-06	9.41251	0.154151	0.272339	9.41251	2.91974e-05	0.000480706	9.41251	0.0796909	0.166701	9.41251
ENSG00000183624	HMCES	5-hydroxymethylcytosine binding, ES cell specific	2783	protein_coding	0.340778	0.518045	0.392386	0.763028	0.740769	0.420628	4.77478	26.3785	2.61594e-10	5.19764e-09	0.529272	0.00300137	0.0423602	4.77478	3.92178e-05	0.00035864	4.77478	0.000951703	0.00764622	4.77478	5.15942e-06	0.000152014	4.77478	1.98067e-07	8.98814e-06	4.77478	0.000868318	0.00544727	4.77478
ENSG00000152256	PDK1	pyruvate dehydrogenase kinase 1	14883	protein_coding	1.27695	1.8059	1.45746	1.08635	0.856357	1.64551	6.9429	26.4757	2.61978e-10	5.19954e-09	1.35476	4.95393e-05	0.0016357	6.9429	2.24873e-07	4.94693e-06	6.9429	8.68133e-06	0.000174993	6.9429	0.00429192	0.0208321	6.9429	0.00437815	0.0228471	6.9429	3.77615e-06	8.48471e-05	6.9429
ENSG00000137831	UACA	uveal autoantigen with coiled-coil domains and ankyrin repeats	10996	protein_coding	-0.626031	-0.669744	-1.00357	-2.00646	-1.71138	-1.1079	5.99975	26.4469	2.65308e-10	5.25783e-09	-1.18751	0.0140704	0.125872	5.99975	0.00943911	0.0305839	5.99975	0.000283336	0.00288952	5.99975	5.1913e-07	2.65609e-05	5.99975	1.89536e-07	8.75503e-06	5.99975	0.000175548	0.00161434	5.99975
ENSG00000171303	KCNK3	potassium two pore domain channel subfamily K member 3	6223	protein_coding	0.99691	0.800681	1.02754	1.44243	1.32544	1.15075	6.02474	26.4452	2.65497e-10	5.25783e-09	1.12396	7.4186e-05	0.0022802	6.02474	0.000890882	0.00467548	6.02474	5.69791e-05	0.000803357	6.02474	1.87257e-05	0.000396198	6.02474	2.02465e-06	5.7677e-05	6.02474	2.91567e-05	0.00041554	6.02474
ENSG00000283071	LBHD2	LBH domain containing 2	732	protein_coding	2.73139	3.36658	3.64197	5.55626	3.66875	4.19175	-2.93255	26.392	2.71773e-10	5.37623e-09	3.85945	0.000912427	0.0170241	-2.93255	0.000132176	0.000986463	-2.93255	5.29812e-05	0.00075346	-2.93255	9.72043e-07	4.25086e-05	-2.93255	7.68478e-05	0.00103888	-2.93255	9.03275e-06	0.000169233	-2.93255
ENSG00000159335	PTMS	parathymosin	1515	protein_coding	-0.304613	-0.300291	-0.809988	-1.36843	0.0946184	-2.04764	6.07959	26.381	2.73094e-10	5.39645e-09	-0.789391	0.105756	0.432167	6.07959	0.112099	0.209005	6.07959	0.000146572	0.00168722	6.07959	3.25298e-06	0.000108	6.07959	0.622706	0.747139	6.07959	3.42758e-11	8.36562e-09	6.07959
ENSG00000138670	RASGEF1B	RasGEF domain family member 1B	10183	protein_coding	1.42052	2.29669	1.71931	1.28503	0.91771	1.31082	0.738934	26.3724	2.74125e-10	5.41089e-09	1.49168	4.83486e-05	0.00160815	0.738934	3.34331e-08	1.06309e-06	0.738934	4.40037e-06	0.000101761	0.738934	0.00187325	0.0115866	0.738934	0.00609393	0.0291634	0.738934	0.000308885	0.00248719	0.738934
ENSG00000163053	SLC16A14	solute carrier family 16 member 14	4932	protein_coding	1.22231	1.55688	2.45323	2.37585	1.85143	1.48867	-0.358418	26.3124	2.81466e-10	5.54973e-09	1.82473	0.00189985	0.030312	-0.358418	0.000225649	0.00152703	-0.358418	2.77577e-07	9.98667e-06	-0.358418	1.21461e-05	0.000289406	-0.358418	3.16738e-05	0.000512598	-0.358418	0.00057669	0.00401526	-0.358418
ENSG00000082212	ME2	malic enzyme 2	15897	protein_coding	0.570061	1.39462	0.844231	0.388953	0.560879	0.754596	5.08185	26.2824	2.83448e-10	5.58272e-09	0.752224	0.00126937	0.0221508	5.08185	2.06135e-09	1.241e-07	5.08185	1.44563e-05	0.000264803	5.08185	0.0698344	0.152901	5.08185	0.00199259	0.0127708	5.08185	0.000138747	0.00135674	5.08185
ENSG00000145555	MYO10	myosin X	13982	protein_coding	-0.30666	-0.957677	-0.682307	-1.05407	-1.17419	-0.864594	4.83816	26.2707	2.8669e-10	5.6389e-09	-0.839916	0.0804238	0.369898	4.83816	5.43281e-06	7.05406e-05	4.83816	0.00042788	0.00403337	4.83816	5.00799e-05	0.000822267	4.83816	2.69297e-07	1.15255e-05	4.83816	5.64478e-05	0.000690253	4.83816
ENSG00000170458	CD14	CD14 molecule	1648	protein_coding	1.31091	2.11745	1.35764	3.9351	2.1708	3.87905	2.89131	26.2689	2.86925e-10	5.6389e-09	2.46183	0.010932	0.106079	2.89131	0.000219776	0.00149957	2.89131	0.0105725	0.0502368	2.89131	3.6891e-07	2.08215e-05	2.89131	0.000203243	0.00224237	2.89131	3.72925e-08	2.20089e-06	2.89131
ENSG00000182704	TSKU	tsukushi, small leucine rich proteoglycan	4013	protein_coding	0.751462	0.732293	1.19645	1.39346	1.55032	1.36798	7.30818	26.2435	2.90155e-10	5.69618e-09	1.16533	0.00279504	0.0400326	7.30818	0.00334295	0.0134022	7.30818	1.69461e-05	0.000300062	7.30818	7.4584e-05	0.00109339	7.30818	4.65276e-07	1.78795e-05	7.30818	6.27373e-06	0.000127029	7.30818
ENSG00000162817	C1orf115	chromosome 1 open reading frame 115	2891	protein_coding	0.585382	1.27685	1.11298	0.846748	0.912953	1.13616	2.65569	26.1892	2.91797e-10	5.7222e-09	0.978513	0.00506482	0.0619335	2.65569	5.40579e-07	1.0292e-05	2.65569	4.46939e-06	0.000102569	2.65569	0.00178126	0.0111784	2.65569	9.06179e-05	0.00119116	2.65569	7.48348e-06	0.000145786	2.65569
ENSG00000105971	CAV2	caveolin 2	6578	protein_coding	0.472237	0.725317	1.20283	0.817868	0.870826	0.716428	7.92774	26.1683	2.93719e-10	5.75365e-09	0.800917	0.00656498	0.0743386	7.92774	0.000100012	0.000782975	7.92774	4.41218e-08	2.08609e-06	7.92774	0.000566636	0.00485658	7.92774	1.59874e-05	0.000296152	7.92774	0.000284066	0.0023363	7.92774
ENSG00000181997	AQP7P2	aquaporin 7 pseudogene 2	1041	unprocessed_pseudogene	2.31721	2.31056	2.36996	2.52815	3.90013	2.44038	-0.807849	26.1877	2.97406e-10	5.81956e-09	2.6444	0.000121695	0.00340238	-0.807849	0.000196082	0.00136577	-0.807849	0.00013327	0.00156807	-0.807849	0.000504576	0.00447161	-0.807849	1.03501e-07	5.47445e-06	-0.807849	0.000157356	0.00148952	-0.807849
ENSG00000184194	GPR173	G protein-coupled receptor 173	4608	protein_coding	-0.734795	-1.83198	-1.10398	-1.42011	-0.731938	-1.74647	1.01943	26.0963	3.01302e-10	5.88942e-09	-1.26155	0.00645275	0.0734361	1.01943	7.12747e-08	1.93287e-06	1.01943	0.000145124	0.00167481	1.01943	0.000176306	0.00206213	1.01943	0.00743019	0.0337686	1.01943	5.91494e-07	1.95182e-05	1.01943
ENSG00000196639	HRH1	histamine receptor H1	5546	protein_coding	-0.938149	-1.11504	-1.69233	-1.22491	-1.90485	-1.45565	2.95791	26.1376	3.04072e-10	5.93713e-09	-1.38849	0.00221387	0.033828	2.95791	0.000489025	0.00287884	2.95791	1.63973e-06	4.50077e-05	2.95791	0.00241327	0.013823	2.95791	2.55511e-07	1.10666e-05	2.95791	4.93418e-05	0.000623626	2.95791
ENSG00000125319	C17orf53	chromosome 17 open reading frame 53	3005	protein_coding	0.749941	0.793868	0.971922	1.53085	1.18643	1.30885	1.66516	26.0211	3.08908e-10	6.02414e-09	1.09031	0.00129008	0.0224256	1.66516	0.000974586	0.00501624	1.66516	9.73759e-05	0.00122217	1.66516	3.60992e-06	0.000115552	1.66516	8.4841e-06	0.0001788	1.66516	3.12264e-06	7.23979e-05	1.66516
ENSG00000177076	ACER2	alkaline ceramidase 2	2773	protein_coding	0.924337	1.38859	1.86234	0.667488	1.13763	1.15098	3.39144	26.0999	3.09196e-10	6.02414e-09	1.18856	0.000683698	0.0135398	3.39144	5.69164e-06	7.32693e-05	3.39144	3.33343e-08	1.69115e-06	3.39144	0.038834	0.0997129	3.39144	0.000103959	0.00132599	3.39144	0.00013695	0.00134471	3.39144
ENSG00000164929	BAALC	BAALC binder of MAP3K1 and KLF4	3994	protein_coding	-1.03872	-0.879573	-1.20094	-1.79606	-0.874295	-2.2119	1.5271	26.0909	3.1043e-10	6.04168e-09	-1.33358	0.000369813	0.0082649	1.5271	0.00215504	0.00942654	1.5271	7.16517e-05	0.00096359	1.5271	1.20536e-05	0.000287963	1.5271	0.00225798	0.0140105	1.5271	1.33575e-08	1.02224e-06	1.5271
ENSG00000151067	CACNA1C	calcium voltage-gated channel subunit alpha1 C	19681	protein_coding	-0.264294	-1.70474	-0.406492	-1.05531	-0.434213	-0.560155	4.08112	26.0281	3.15628e-10	6.13624e-09	-0.737534	0.12821	0.476754	4.08112	1.07903e-10	1.10217e-08	4.08112	0.0239905	0.0922781	4.08112	4.85185e-05	0.000808493	4.08112	0.0181499	0.0643135	4.08112	0.00472527	0.0197361	4.08112
ENSG00000179152	TCAIM	T cell activation inhibitor, mitochondrial	8743	protein_coding	0.436405	1.17087	0.762984	0.973336	0.420704	0.56687	5.10444	25.9701	3.18292e-10	6.18136e-09	0.721862	0.00598681	0.0695803	5.10444	1.34467e-08	5.22281e-07	5.10444	1.9188e-05	0.000333226	5.10444	2.03374e-05	0.000424149	5.10444	0.00977036	0.0410664	5.10444	0.00123809	0.00713728	5.10444
ENSG00000100412	ACO2	aconitase 2	4049	protein_coding	1.0031	1.00245	1.21947	1.72078	1.42686	1.39237	8.08243	26.0054	3.22458e-10	6.25554e-09	1.29417	0.000375099	0.00833357	8.08243	0.000354695	0.00223133	8.08243	3.8213e-05	0.000577543	8.08243	1.27311e-05	0.000297459	8.08243	6.45553e-06	0.000143171	8.08243	1.55951e-05	0.000257226	8.08243
ENSG00000147155	EBP	EBP cholestenol delta-isomerase	1768	protein_coding	1.18291	1.391	1.2192	1.83079	1.59538	1.13604	4.14445	25.9828	3.2571e-10	6.31185e-09	1.39255	0.00014523	0.00398027	4.14445	2.4098e-05	0.000240993	4.14445	0.000126392	0.00151077	4.14445	1.17457e-05	0.000281726	4.14445	4.02642e-06	9.92104e-05	4.14445	0.000518662	0.00370992	4.14445
ENSG00000154783	FGD5	FYVE, RhoGEF and PH domain containing 5	8099	protein_coding	1.16452	2.32162	5.69699	4.49692	2.38865	4.17761	-2.03662	25.9508	3.30396e-10	6.3958e-09	3.37438	0.106694	0.434399	-2.03662	0.00353687	0.0140302	-2.03662	1.40863e-08	8.39644e-07	-2.03662	1.32696e-05	0.000305303	-2.03662	0.00340172	0.0190981	-2.03662	5.73856e-06	0.000118994	-2.03662
ENSG00000125931	CITED1	Cbp/p300 interacting transactivator with Glu/Asp rich carboxy-terminal domain 1	1760	protein_coding	2.57453	1.59536	3.3728	3.30009	3.50644	1.19818	-2.27707	25.9402	3.31962e-10	6.41923e-09	2.59123	4.18198e-05	0.00144973	-2.27707	0.00722109	0.0247148	-2.27707	1.1697e-06	3.32169e-05	-2.27707	2.62016e-05	0.000517281	-2.27707	9.90271e-07	3.21678e-05	-2.27707	0.0441557	0.107176	-2.27707
ENSG00000132305	IMMT	inner membrane mitochondrial protein	3986	protein_coding	0.48801	0.933125	0.547817	0.640555	0.471839	0.530873	6.74155	25.8293	3.33988e-10	6.4515e-09	0.602036	0.000362725	0.00816018	6.74155	1.8478e-08	6.65185e-07	6.74155	0.000105657	0.00130758	6.74155	0.00034123	0.00336039	6.74155	0.000773229	0.00622617	6.74155	0.00031476	0.00252325	6.74155
ENSG00000244405	ETV5	ETS variant 5	5773	protein_coding	-0.366901	-0.537239	-0.874401	-1.34887	-0.874172	-1.62246	3.75255	25.912	3.3615e-10	6.48633e-09	-0.937341	0.0613044	0.316452	3.75255	0.00894994	0.0292994	3.75255	8.15031e-05	0.00106669	3.75255	7.65543e-06	0.000205751	3.75255	9.67125e-05	0.00125483	3.75255	1.20374e-08	9.5354e-07	3.75255
ENSG00000174808	BTC	betacellulin	2653	protein_coding	1.78633	2.30738	1.47892	1.90092	1.22702	0.827805	-0.413664	25.9057	3.37097e-10	6.49765e-09	1.58806	5.16721e-06	0.000254986	-0.413664	1.18479e-07	2.91136e-06	-0.413664	9.72882e-05	0.00122192	-0.413664	5.58683e-05	0.000885599	-0.413664	0.000968702	0.00746405	-0.413664	0.0222383	0.063987	-0.413664
ENSG00000106976	DNM1	dynamin 1	10775	protein_coding	-1.82424	-1.67183	-1.70413	-1.53927	-2.46827	-2.4586	2.40966	25.8574	3.44459e-10	6.62543e-09	-1.94439	5.82507e-05	0.00186536	2.40966	0.000197794	0.00137663	2.40966	0.000139998	0.00162919	2.40966	0.00555777	0.0249141	2.40966	7.2156e-07	2.5256e-05	2.40966	3.05985e-06	7.13083e-05	2.40966
ENSG00000107249	GLIS3	GLIS family zinc finger 3	11978	protein_coding	-0.473835	-0.753874	-0.444103	-0.76008	-0.987284	-1.09391	4.10245	25.7616	3.44292e-10	6.62543e-09	-0.752181	0.00404932	0.052894	4.10245	3.58685e-05	0.000334446	4.10245	0.00707576	0.0369907	4.10245	0.000632203	0.00524734	4.10245	6.98754e-07	2.47941e-05	4.10245	2.99763e-07	1.15932e-05	4.10245
ENSG00000169282	KCNAB1	potassium voltage-gated channel subfamily A member regulatory beta subunit 1	6852	protein_coding	1.34943	1.06148	2.01561	1.75479	2.09232	1.84833	3.87623	25.8354	3.47869e-10	6.6768e-09	1.68699	0.000362805	0.00816018	3.87623	0.00429541	0.0164015	3.87623	2.22022e-06	5.8284e-05	3.87623	0.000281429	0.0029212	3.87623	1.66695e-06	4.91941e-05	3.87623	1.78605e-05	0.000288532	3.87623
ENSG00000186312	CA5BP1	carbonic anhydrase 5B pseudogene 1	2409	transcribed_unprocessed_pseudogene	0.10645	0.0133858	0.24586	1.40579	0.409117	1.34945	3.57026	25.7396	3.47712e-10	6.6768e-09	0.588342	0.439848	0.792838	3.57026	0.923977	0.950881	3.57026	0.085957	0.227368	3.57026	8.94998e-09	1.21538e-06	3.57026	0.00695119	0.0321371	3.57026	5.59252e-10	8.70746e-08	3.57026
ENSG00000165526	RPUSD4	RNA pseudouridine synthase D4	4081	protein_coding	0.337345	0.533515	0.476768	0.652823	0.629636	0.963024	4.60418	25.6958	3.54642e-10	6.79955e-09	0.598852	0.00845349	0.0890252	4.60418	0.000138184	0.00102326	4.60418	0.000482312	0.00445122	4.60418	0.000221022	0.0024277	4.60418	2.00832e-05	0.00035666	4.60418	3.45892e-08	2.06859e-06	4.60418
ENSG00000152465	NMT2	N-myristoyltransferase 2	6470	protein_coding	0.390406	0.868546	0.446511	0.632529	0.219563	0.418404	5.72233	25.6778	3.5753e-10	6.84766e-09	0.495993	0.000698163	0.0137508	5.72233	3.58486e-09	1.89871e-07	5.72233	0.000182175	0.0020124	5.72233	5.59971e-05	0.000885599	5.72233	0.0480627	0.127618	5.72233	0.00071581	0.00472524	5.72233
ENSG00000140391	TSPAN3	tetraspanin 3	8400	protein_coding	0.683211	1.31616	0.83784	0.538432	0.654621	0.543023	8.6229	25.6837	3.59551e-10	6.87907e-09	0.762215	0.000200699	0.00508565	8.6229	5.25933e-09	2.51293e-07	8.6229	1.60501e-05	0.000287866	8.6229	0.0155802	0.0512839	8.6229	0.000506538	0.00451639	8.6229	0.00375109	0.0164958	8.6229
ENSG00000214193	SH3D21	SH3 domain containing 21	8142	protein_coding	-0.954103	-1.89651	-1.32514	-1.11193	-1.29067	-0.941754	3.15462	25.7513	3.61222e-10	6.90374e-09	-1.25335	0.000786378	0.0151093	3.15462	5.09695e-08	1.48569e-06	3.15462	1.6316e-05	0.00029119	3.15462	0.00242159	0.0138538	3.15462	2.69609e-05	0.000450037	3.15462	0.00198704	0.0101828	3.15462
ENSG00000130830	MPP1	membrane palmitoylated protein 1	5396	protein_coding	0.170493	0.510493	0.553473	0.786083	0.580882	0.530777	4.29878	25.6517	3.61761e-10	6.90672e-09	0.522034	0.114351	0.451726	4.29878	4.87582e-05	0.000429572	4.29878	1.53846e-05	0.000278697	4.29878	2.98873e-06	0.000101848	4.29878	9.88199e-06	0.000202794	4.29878	6.11117e-05	0.000730953	4.29878
ENSG00000115616	SLC9A2	solute carrier family 9 member A2	6175	protein_coding	3.63773	3.45639	2.94248	3.01259	0.760152	1.28642	-2.55495	25.7404	3.62995e-10	6.92298e-09	2.51596	1.56983e-07	1.32489e-05	-2.55495	7.01366e-07	1.28996e-05	-2.55495	8.20502e-06	0.000167258	-2.55495	7.82227e-05	0.00113441	-2.55495	0.182524	0.323066	-2.55495	0.0296889	0.0795447	-2.55495
ENSG00000135093	USP30	ubiquitin specific peptidase 30	5142	protein_coding	0.347275	0.71534	0.705815	0.765434	0.600885	0.614186	3.94881	25.6406	3.63582e-10	6.92686e-09	0.624822	0.0084584	0.0890252	3.94881	3.95271e-06	5.43302e-05	3.94881	4.49493e-06	0.000102867	3.94881	4.17699e-05	0.00072749	3.94881	5.59709e-05	0.00081196	3.94881	7.21866e-05	0.000828838	3.94881
ENSG00000071575	TRIB2	tribbles pseudokinase 2	4588	protein_coding	-0.475389	-0.928153	-0.896263	-0.573883	-1.24493	-0.78117	4.49783	25.6949	3.70482e-10	7.05087e-09	-0.816632	0.00879247	0.0911601	4.49783	8.70755e-06	0.00010415	4.49783	1.37554e-05	0.00025533	4.49783	0.0145025	0.0485954	4.49783	8.56482e-08	4.83404e-06	4.49783	0.000196171	0.00174836	4.49783
ENSG00000188313	PLSCR1	phospholipid scramblase 1	4332	protein_coding	-0.255674	-0.983124	-0.654242	-0.687879	-0.732172	-0.478672	4.15824	25.5724	3.74959e-10	7.12857e-09	-0.631961	0.0612959	0.316452	4.15824	4.84534e-08	1.43235e-06	4.15824	3.2765e-05	0.000512354	4.15824	0.000395759	0.00376002	4.15824	8.39979e-06	0.000177437	4.15824	0.00218018	0.0109005	4.15824
ENSG00000129595	EPB41L4A	erythrocyte membrane protein band 4.1 like 4A	8579	protein_coding	0.105025	1.87171	0.830584	0.315138	-0.418118	0.689403	1.61412	25.5696	3.75434e-10	7.1301e-09	0.565624	0.556665	0.861432	1.61412	4.37753e-11	5.3784e-09	1.61412	7.70549e-05	0.00101955	1.61412	0.175075	0.297912	1.61412	0.0298205	0.0912398	1.61412	0.00114452	0.00672501	1.61412
ENSG00000134243	SORT1	sortilin 1	9127	protein_coding	0.970009	1.26376	1.26453	0.433711	0.804901	0.443343	8.76328	25.6281	3.81777e-10	7.24294e-09	0.863375	1.37298e-05	0.00057269	8.76328	1.75682e-07	4.04203e-06	8.76328	2.1839e-07	8.21737e-06	8.76328	0.0831999	0.173941	8.76328	0.000252523	0.00265164	8.76328	0.0335083	0.0870526	8.76328
ENSG00000107798	LIPA	lipase A, lysosomal acid type	4891	protein_coding	0.483566	1.24353	0.814005	0.556321	0.57692	0.876188	7.60297	25.5539	3.86696e-10	7.32856e-09	0.758421	0.00478348	0.0597472	7.60297	1.29087e-08	5.06354e-07	7.60297	2.01797e-05	0.000345464	7.60297	0.0117065	0.0418549	7.60297	0.00152688	0.0104498	7.60297	1.74946e-05	0.000283207	7.60297
ENSG00000100605	ITPK1	inositol-tetrakisphosphate 1-kinase	6790	protein_coding	0.833231	0.934794	0.942142	1.84418	1.29262	1.49393	5.87924	25.5963	3.87296e-10	7.33224e-09	1.22348	0.00150256	0.0254336	5.87924	0.000503743	0.00294914	5.87924	0.000495465	0.00453783	5.87924	1.98998e-06	7.31998e-05	5.87924	1.29333e-05	0.000250095	5.87924	2.62663e-06	6.29345e-05	5.87924
ENSG00000139083	ETV6	ETS variant 6	7075	protein_coding	-0.230164	-0.735	-0.412306	-0.898248	-0.648473	-0.79327	4.3241	25.4965	3.88082e-10	7.33942e-09	-0.619577	0.0737151	0.352961	4.3241	2.76122e-06	4.0578e-05	4.3241	0.00268153	0.0174088	4.3241	5.95139e-06	0.000170616	4.3241	2.16255e-05	0.000376601	4.3241	2.22947e-06	5.51599e-05	4.3241
ENSG00000101542	CDH20	cadherin 20	4277	protein_coding	0.899154	0.501776	1.58316	0.801094	0.97544	-0.000466825	2.40505	25.4878	3.89612e-10	7.36065e-09	0.793359	3.64177e-05	0.00129476	2.40505	0.0126995	0.0388415	2.40505	3.30644e-09	2.49865e-07	2.40505	0.0019403	0.0118954	2.40505	1.98108e-05	0.00035356	2.40505	0.998133	0.998852	2.40505
ENSG00000204568	MRPS18B	mitochondrial ribosomal protein S18B	1757	protein_coding	0.466649	1.03271	0.529414	0.956488	0.950641	0.779554	5.87659	25.5586	3.91551e-10	7.38955e-09	0.785909	0.00613644	0.0709087	5.87659	4.43302e-07	8.77904e-06	5.87659	0.00245912	0.0162392	5.87659	6.98187e-05	0.00103957	5.87659	2.91229e-06	7.72377e-05	5.87659	8.0934e-05	0.000900038	5.87659
ENSG00000246523	FZD4-DT	FZD4 divergent transcript	1988	lncRNA	0.860823	1.33117	1.06939	0.999494	0.87411	0.79137	1.38076	25.4692	3.92914e-10	7.40753e-09	0.987726	0.00013686	0.00376803	1.38076	3.21324e-07	6.67062e-06	1.38076	9.85807e-06	0.000195013	1.38076	0.000395725	0.00376002	1.38076	0.000180527	0.00205063	1.38076	0.000775266	0.00503129	1.38076
ENSG00000176115	AQP7P4	aquaporin 7 pseudogene 4	1042	unprocessed_pseudogene	2.02411	2.47057	2.20451	2.04441	3.38141	2.65828	-0.590344	25.5568	3.94251e-10	7.41851e-09	2.46388	0.000281039	0.00669637	-0.590344	3.80032e-05	0.000349621	-0.590344	0.000146388	0.00168617	-0.590344	0.00216994	0.0128651	-0.590344	4.09661e-07	1.60149e-05	-0.590344	2.32241e-05	0.000353256	-0.590344
ENSG00000250041	AC069360.1	novel transcript	2227	lncRNA	0.674629	2.35722	0.745482	1.24911	1.61622	1.69842	-0.0357207	25.5357	3.94317e-10	7.41851e-09	1.39018	0.0282988	0.201143	-0.0357207	1.49192e-08	5.66082e-07	-0.0357207	0.0185421	0.0762845	-0.0357207	0.00214692	0.0127677	-0.0357207	1.18776e-05	0.000233884	-0.0357207	9.06281e-06	0.00016962	-0.0357207
ENSG00000189420	ZFP92	ZFP92 zinc finger protein	6105	protein_coding	0.941891	0.57997	1.47943	2.13341	1.28964	1.7736	-0.0614897	25.4531	3.99697e-10	7.5119e-09	1.36632	0.00163418	0.0271028	-0.0614897	0.0460919	0.105871	-0.0614897	1.03956e-05	0.000203199	-0.0614897	9.92393e-07	4.32142e-05	-0.0614897	8.77007e-05	0.00116126	-0.0614897	1.39844e-06	3.92193e-05	-0.0614897
ENSG00000160209	PDXK	pyridoxal kinase	11912	protein_coding	0.554076	0.743349	1.1159	1.19518	1.32168	0.9079	7.51466	25.5238	4.0017e-10	7.51297e-09	0.973016	0.00849711	0.0892765	7.51466	0.000690991	0.00379446	7.51466	4.629e-06	0.000104767	7.51466	6.94692e-05	0.00103607	7.51466	4.89765e-07	1.86344e-05	7.51466	0.000180417	0.00164655	7.51466
ENSG00000053438	NNAT	neuronatin	1329	protein_coding	1.42943	0.927495	1.76998	2.07465	1.9624	0.990906	2.35972	25.4984	4.04797e-10	7.59194e-09	1.52581	7.34278e-05	0.00227085	2.35972	0.00681486	0.0235476	2.35972	5.19703e-06	0.000114748	2.35972	1.0684e-05	0.000262179	2.35972	1.43463e-06	4.31849e-05	2.35972	0.00571491	0.0227701	2.35972
ENSG00000084092	NOA1	nitric oxide associated 1	2218	protein_coding	0.0685095	0.317232	0.293216	0.575433	0.581249	0.915069	4.18634	25.3743	4.10246e-10	7.68616e-09	0.458451	0.499595	0.832491	4.18634	0.00428625	0.0163839	4.18634	0.0074519	0.0383881	4.18634	0.000124558	0.00159892	4.18634	5.08631e-06	0.000118995	4.18634	3.18114e-09	3.24602e-07	4.18634
ENSG00000186815	TPCN1	two pore segment channel 1	8728	protein_coding	-0.512713	-1.44346	-0.849269	-0.133381	-0.641207	-0.0820187	4.97916	25.3921	4.16117e-10	7.78808e-09	-0.610342	0.00199456	0.0315169	4.97916	2.99022e-10	2.5003e-08	4.97916	5.61767e-06	0.00012242	4.97916	0.501181	0.632706	4.97916	0.000302222	0.00303246	4.97916	0.616625	0.732596	4.97916
ENSG00000006625	GGCT	gamma-glutamylcyclotransferase	1594	protein_coding	0.851662	0.885409	0.914787	0.928118	1.0462	0.811646	5.15976	25.4246	4.18556e-10	7.82561e-09	0.906304	4.85955e-05	0.00161137	5.15976	3.33944e-05	0.000315283	5.15976	2.19802e-05	0.000371361	5.15976	0.000389176	0.00371311	5.15976	4.16009e-06	0.000101397	5.15976	0.000214189	0.00187699	5.15976
ENSG00000272851	AC096772.1	novel transcript	564	lncRNA	1.70622	2.85941	1.66449	1.53224	1.2852	1.31512	-0.624073	25.4071	4.21887e-10	7.87974e-09	1.72711	4.13113e-05	0.00143762	-0.624073	1.36831e-08	5.28055e-07	-0.624073	7.7747e-05	0.0010257	-0.624073	0.00173531	0.0109776	-0.624073	0.00161166	0.0109101	-0.624073	0.00166101	0.00888613	-0.624073
ENSG00000137642	SORL1	sortilin related receptor 1	19408	protein_coding	1.6577	3.32105	1.9783	0.489892	2.05594	2.09638	-1.30431	25.397	4.23812e-10	7.90751e-09	1.93321	0.000396838	0.00871933	-1.30431	1.71091e-08	6.26929e-07	-1.30431	6.70587e-05	0.000914073	-1.30431	0.350996	0.491726	-1.30431	5.53865e-05	0.000804129	-1.30431	5.77403e-05	0.000701782	-1.30431
ENSG00000157551	KCNJ15	potassium voltage-gated channel subfamily J member 15	10342	protein_coding	-0.712906	-1.70338	-1.89287	-1.58195	-2.22809	-1.88488	2.15013	25.3868	4.25781e-10	7.93606e-09	-1.66735	0.0461343	0.268524	2.15013	3.46015e-05	0.000324199	2.15013	6.73408e-06	0.000142084	2.15013	0.00159897	0.0103509	2.15013	5.40483e-07	1.98005e-05	2.15013	2.4922e-05	0.000371997	2.15013
ENSG00000152137	HSPB8	heat shock protein family B (small) member 8	2860	protein_coding	0.282198	0.870478	0.536334	1.11157	0.983145	1.43943	5.1621	25.3767	4.27734e-10	7.96424e-09	0.870524	0.126146	0.472581	5.1621	4.65842e-05	0.000414054	5.1621	0.00622875	0.0335413	5.1621	4.98187e-05	0.000819467	5.1621	1.18878e-05	0.000233884	5.1621	3.85168e-08	2.24363e-06	5.1621
ENSG00000183060	LYSMD4	LysM domain containing 4	5697	protein_coding	0.477918	0.243247	0.734171	1.13346	1.07807	1.22003	3.31848	25.2521	4.38004e-10	8.14706e-09	0.814482	0.00837013	0.088457	3.31848	0.170087	0.284782	3.31848	0.000197849	0.00215262	3.31848	1.36616e-05	0.000311544	3.31848	1.13786e-06	3.56788e-05	3.31848	2.68263e-07	1.06268e-05	3.31848
ENSG00000145284	SCD5	stearoyl-CoA desaturase 5	4231	protein_coding	-0.460303	-0.93083	-0.520717	-1.18491	-0.432448	-0.860137	3.80192	25.2284	4.38486e-10	8.14764e-09	-0.731557	0.00333692	0.0456576	3.80192	6.57515e-07	1.21674e-05	3.80192	0.00123167	0.00937036	3.80192	7.73801e-07	3.57433e-05	3.80192	0.00645624	0.0304455	3.80192	6.50494e-06	0.000130724	3.80192
ENSG00000136048	DRAM1	DNA damage regulated autophagy modulator 1	3940	protein_coding	-0.290025	-0.778191	-0.984002	-1.48167	-1.04817	-1.75064	4.77595	25.3115	4.40611e-10	8.1787e-09	-1.05545	0.189133	0.57094	4.77595	0.0013185	0.00635024	4.77595	0.000102793	0.00127948	4.77595	1.33096e-05	0.000305832	4.77595	6.10772e-05	0.00086928	4.77595	3.43639e-08	2.06195e-06	4.77595
ENSG00000118113	MMP8	matrix metallopeptidase 8	3437	protein_coding	-3.551	-2.94317	-2.50862	-2.83856	-2.61821	-4.69415	-0.41665	25.2764	4.47711e-10	8.30196e-09	-3.19228	4.63681e-06	0.000230704	-0.41665	7.28039e-05	0.000600965	-0.41665	0.000404949	0.00386635	-0.41665	0.00224799	0.013131	-0.41665	0.000254099	0.00266354	-0.41665	2.61333e-07	1.04655e-05	-0.41665
ENSG00000205609	EIF3CL	eukaryotic translation initiation factor 3 subunit C like	3091	protein_coding	0.206458	0.457369	0.286602	2.12023	0.428613	1.90715	3.92339	25.2683	4.49367e-10	8.32411e-09	0.90107	0.309005	0.701123	3.92339	0.0328775	0.0813203	3.92339	0.168497	0.356726	3.92339	5.12749e-09	7.98342e-07	3.92339	0.0470735	0.125824	3.92339	1.23528e-09	1.48736e-07	3.92339
ENSG00000023228	NDUFS1	NADH:ubiquinone oxidoreductase core subunit S1	12174	protein_coding	0.591373	1.15983	0.993226	0.264614	0.50516	0.383847	7.7819	25.1523	4.5404e-10	8.40206e-09	0.649675	0.000351609	0.00796451	7.7819	1.01387e-08	4.19701e-07	7.7819	2.34689e-07	8.73963e-06	7.7819	0.174753	0.297469	7.7819	0.00242157	0.0147906	7.7819	0.0204504	0.0602339	7.7819
ENSG00000162783	IER5	immediate early response 5	4201	protein_coding	-0.573699	-1.16609	-0.97939	-1.37424	-0.584192	-1.23069	3.72982	25.2329	4.5666e-10	8.4419e-09	-0.984716	0.00598567	0.0695803	3.72982	2.10292e-06	3.22418e-05	3.72982	2.52814e-05	0.000415475	3.72982	8.40472e-06	0.000221926	3.72982	0.00614487	0.0293605	3.72982	2.56126e-06	6.16785e-05	3.72982
ENSG00000240602	AADACP1	arylacetamide deacetylase pseudogene 1	2012	transcribed_unprocessed_pseudogene	4.27557	3.18664	2.94711	2.74204	2.63542	1.75698	-3.40591	25.2223	4.5889e-10	8.47445e-09	2.92396	7.47839e-08	7.38072e-06	-3.40591	1.4187e-05	0.00015548	-3.40591	4.40504e-05	0.000649995	-3.40591	0.000856437	0.0065682	-3.40591	0.000263096	0.0027262	-3.40591	0.00904896	0.0323758	-3.40591
ENSG00000141293	SKAP1	src kinase associated phosphoprotein 1	2646	protein_coding	3.41727	4.37121	3.1639	2.70782	2.23503	2.87407	-2.41791	25.2101	4.61448e-10	8.51298e-09	3.12822	7.19594e-06	0.000334103	-2.41791	2.38855e-07	5.19755e-06	-2.41791	3.40979e-05	0.000528701	-2.41791	0.00139285	0.00938554	-2.41791	0.0022048	0.0137884	-2.41791	0.000173274	0.0015975	-2.41791
ENSG00000162433	AK4	adenylate kinase 4	7578	protein_coding	0.651153	0.881232	1.10357	0.588386	0.580034	0.94908	8.3576	25.1455	4.62145e-10	8.51715e-09	0.792243	0.000384602	0.0085022	8.3576	7.3814e-06	9.05406e-05	8.3576	2.28884e-07	8.54105e-06	8.3576	0.0094863	0.0360889	8.3576	0.00179665	0.0118385	8.3576	7.69733e-06	0.000148948	8.3576
ENSG00000285043	AC093512.2	uncharaterized LOC112694756	3369	protein_coding	1.4271	0.877373	2.35069	3.77299	3.07785	3.90581	2.61283	25.1993	4.63732e-10	8.53767e-09	2.56864	0.0113094	0.108619	2.61283	0.120176	0.220872	2.61283	0.000173617	0.00193204	2.61283	3.02332e-06	0.000102639	2.61283	6.81684e-06	0.000149235	2.61283	1.7411e-07	7.59567e-06	2.61283
ENSG00000167291	TBC1D16	TBC1 domain family member 16	11579	protein_coding	0.3713	0.564334	1.13099	1.23565	1.25769	1.17763	8.73654	25.1889	4.6593e-10	8.56941e-09	0.956265	0.0694448	0.340457	8.73654	0.00745173	0.0253692	8.73654	4.03714e-06	9.48177e-05	8.73654	4.84009e-05	0.000808493	8.73654	1.25538e-06	3.86919e-05	8.73654	5.9174e-06	0.000121448	8.73654
ENSG00000164105	SAP30	Sin3A associated protein 30	1309	protein_coding	-0.731498	-0.831607	-1.18958	-1.08867	-0.875427	-1.06554	2.18612	25.0937	4.66431e-10	8.56989e-09	-0.963721	0.000604648	0.0122979	2.18612	0.000176656	0.00125023	2.18612	9.72672e-07	2.85185e-05	2.18612	0.000150665	0.00183615	2.18612	9.56111e-05	0.00124143	2.18612	1.73416e-05	0.00028166	2.18612
ENSG00000052795	FNIP2	folliculin interacting protein 2	10981	protein_coding	0.754648	1.31371	1.27008	0.218345	0.721413	0.752065	4.99774	25.1792	4.68e-10	8.58999e-09	0.838376	0.000293964	0.00692213	4.99774	9.92719e-08	2.50412e-06	4.99774	1.86396e-07	7.1324e-06	4.99774	0.363783	0.504533	4.99774	0.000676546	0.00561024	4.99774	0.000661766	0.00446476	4.99774
ENSG00000115459	ELMOD3	ELMO domain containing 3	7259	protein_coding	0.42595	0.852616	0.905514	1.46896	1.07634	1.1888	5.26851	25.1637	4.71321e-10	8.64216e-09	0.986364	0.0385925	0.242525	5.26851	0.000185896	0.00130336	5.26851	9.30979e-05	0.00118661	5.26851	3.45217e-06	0.000112342	5.26851	1.2113e-05	0.000236767	5.26851	4.93223e-06	0.000105797	5.26851
ENSG00000138821	SLC39A8	solute carrier family 39 member 8	6480	protein_coding	-0.632215	1.30834	-0.96381	-0.725214	-1.0415	-0.259475	4.19991	25.1432	4.75764e-10	8.71479e-09	-0.385645	0.00119066	0.0211451	4.19991	5.36638e-08	1.53845e-06	4.19991	8.39439e-06	0.000170158	4.19991	0.00359353	0.0182209	4.19991	3.32839e-06	8.60001e-05	4.19991	0.181436	0.306111	4.19991
ENSG00000157693	TMEM268	transmembrane protein 268	4792	protein_coding	0.358224	0.825967	0.955866	0.904812	0.802121	0.999299	4.44384	25.0876	4.83556e-10	8.84854e-09	0.807715	0.035408	0.232125	4.44384	2.71999e-05	0.000267225	4.44384	3.06536e-06	7.5427e-05	4.44384	0.000173933	0.00203988	4.44384	4.97296e-05	0.00073984	4.44384	3.8191e-06	8.53673e-05	4.44384
ENSG00000072210	ALDH3A2	aldehyde dehydrogenase 3 family member A2	15331	protein_coding	0.575762	1.10155	0.808797	0.787821	0.557848	0.672867	6.87893	25.0487	4.86806e-10	8.89899e-09	0.750774	0.000736765	0.0143459	6.87893	6.57785e-08	1.81933e-06	6.87893	1.30089e-05	0.000243462	6.87893	0.00045715	0.00415787	6.87893	0.00144472	0.0100127	6.87893	0.000302657	0.00244905	6.87893
ENSG00000270212	AC008738.6	novel transcript	569	lncRNA	4.13446	2.08261	2.08086	4.3344	3.53118	3.11016	-2.84064	25.0764	4.90541e-10	8.9582e-09	3.21228	5.26431e-07	3.80315e-05	-2.84064	0.00380326	0.0148617	-2.84064	0.00389818	0.0233284	-2.84064	6.20435e-06	0.000174689	-2.84064	1.76801e-05	0.000320281	-2.84064	8.08422e-05	0.000899915	-2.84064
ENSG00000161249	DMKN	dermokine	7444	protein_coding	0.782582	1.13078	1.35339	3.64115	1.40116	1.94074	4.13185	25.0655	4.93016e-10	8.9943e-09	1.7083	0.0325858	0.220192	4.13185	0.00365381	0.0143866	4.13185	0.000696505	0.00595342	4.13185	6.24857e-09	9.10124e-07	4.13185	0.000594972	0.00508797	4.13185	1.68514e-05	0.000275184	4.13185
ENSG00000164117	FBXO8	F-box protein 8	2810	protein_coding	0.257397	1.16948	0.510031	0.717497	0.485419	0.939473	4.52165	24.9587	4.96329e-10	9.04562e-09	0.679883	0.0849582	0.382746	4.52165	1.07179e-08	4.38946e-07	4.52165	0.00162479	0.0115989	4.52165	0.000623626	0.00519442	4.52165	0.00292891	0.0170148	4.52165	1.57023e-06	4.27969e-05	4.52165
ENSG00000139428	MMAB	metabolism of cobalamin associated B	6018	protein_coding	1.10144	0.88563	0.946078	2.35028	1.52841	1.94672	5.58334	25.0477	4.97045e-10	9.04953e-09	1.45976	0.000656082	0.0131224	5.58334	0.00482654	0.0179588	5.58334	0.00295613	0.0187929	5.58334	8.55984e-07	3.84576e-05	5.58334	1.84845e-05	0.000332519	5.58334	8.20821e-07	2.55601e-05	5.58334
ENSG00000148730	EIF4EBP2	eukaryotic translation initiation factor 4E binding protein 2	7491	protein_coding	0.812777	1.55146	1.3414	0.31334	0.748286	0.777944	8.31452	25.0328	5.00467e-10	9.10264e-09	0.924201	0.000426013	0.009259	8.31452	2.40017e-08	8.23239e-07	8.31452	4.30106e-07	1.43536e-05	8.31452	0.249309	0.383353	8.31452	0.00144352	0.0100127	8.31452	0.00136179	0.00766687	8.31452
ENSG00000006210	CX3CL1	C-X3-C motif chemokine ligand 1	5960	protein_coding	2.51019	1.42234	1.84443	1.09403	1.81984	0.973701	1.92124	25.0253	5.0218e-10	9.12462e-09	1.61076	3.95608e-08	4.33035e-06	1.92124	0.00032235	0.00206307	1.92124	1.06172e-05	0.000207081	1.92124	0.0150555	0.049994	1.92124	1.781e-05	0.000321973	1.92124	0.0117907	0.0396412	1.92124
ENSG00000198189	HSD17B11	hydroxysteroid 17-beta dehydrogenase 11	2332	protein_coding	-0.290732	-1.01943	-0.801961	-1.30334	-0.857748	-0.696134	3.97522	24.9856	5.05467e-10	9.17511e-09	-0.828225	0.0970518	0.41468	3.97522	2.23386e-06	3.39325e-05	3.97522	6.43577e-05	0.000883256	3.97522	2.49791e-06	8.76016e-05	3.97522	3.23419e-05	0.000518898	3.97522	0.000730841	0.0047999	3.97522
ENSG00000158859	ADAMTS4	ADAM metallopeptidase with thrombospondin type 1 motif 4	10338	protein_coding	1.04355	1.45058	1.53002	1.79676	1.53076	1.30286	4.95918	24.9872	5.11066e-10	9.26744e-09	1.44242	0.00100845	0.0183975	4.95918	2.5469e-05	0.000253023	4.95918	1.21153e-05	0.000230573	4.95918	3.73454e-05	0.000669806	4.95918	1.58476e-05	0.000294468	4.95918	0.000207458	0.00183175	4.95918
ENSG00000121858	TNFSF10	TNF superfamily member 10	3441	protein_coding	-1.86247	-1.6747	-1.90784	-3.05534	-1.84228	-2.91334	0.935685	24.9582	5.17925e-10	9.38238e-09	-2.20933	0.000152145	0.00411439	0.935685	0.000566361	0.00323704	0.935685	0.000115264	0.00140093	0.935685	9.58145e-06	0.000240053	0.935685	0.000184183	0.0020739	0.935685	9.98004e-07	2.99916e-05	0.935685
ENSG00000033170	FUT8	fucosyltransferase 8	6700	protein_coding	-0.740923	-0.517125	-0.68132	-1.15766	-0.964474	-0.807466	4.78981	24.9312	5.19585e-10	9.40303e-09	-0.811495	7.69159e-05	0.00234658	4.78981	0.00348012	0.0138446	4.78981	0.000238256	0.00250638	4.78981	6.24367e-06	0.000174899	4.78981	2.8699e-06	7.65632e-05	4.78981	6.77453e-05	0.000790406	4.78981
ENSG00000132681	ATP1A4	ATPase Na+/K+ transporting subunit alpha 4	6284	protein_coding	1.37113	1.52758	1.36655	1.8935	1.54599	1.39087	-0.824808	24.8651	5.22492e-10	9.44617e-09	1.51594	7.53068e-05	0.00230919	-0.824808	2.65755e-05	0.000261998	-0.824808	0.00010402	0.00129207	-0.824808	2.34923e-05	0.000476484	-0.824808	2.75417e-05	0.000457617	-0.824808	0.000154192	0.00146727	-0.824808
ENSG00000114248	LRRC31	leucine rich repeat containing 31	3125	protein_coding	4.29563	3.51513	4.17022	1.96704	2.53253	1.91678	-3.40432	24.9169	5.27854e-10	9.53226e-09	3.06622	2.69149e-07	2.10437e-05	-3.40432	1.03064e-05	0.000118715	-3.40432	7.49474e-07	2.27118e-05	-3.40432	0.0191101	0.0596808	-3.40432	0.000893424	0.00697936	-3.40432	0.00834325	0.0304604	-3.40432
ENSG00000166391	MOGAT2	monoacylglycerol O-acyltransferase 2	4120	protein_coding	2.10622	1.98328	1.93302	2.09469	2.19831	2.74198	-2.47505	24.9151	5.28309e-10	9.53226e-09	2.17625	3.24609e-05	0.0011892	-2.47505	0.000107994	0.000835324	-2.47505	0.000136532	0.00159606	-2.47505	0.000497215	0.00442375	-2.47505	3.7707e-05	0.000590656	-2.47505	1.80498e-06	4.71094e-05	-2.47505
ENSG00000026508	CD44	CD44 molecule (Indian blood group)	10004	protein_coding	-0.308641	-0.904098	-0.771961	-0.93692	-1.07446	-1.11325	8.80466	24.8926	5.2894e-10	9.53411e-09	-0.851555	0.0882206	0.391691	8.80466	1.7144e-05	0.000181712	8.80466	0.000159173	0.00180579	8.80466	0.000285072	0.00294378	8.80466	2.67608e-06	7.23544e-05	8.80466	2.00141e-06	5.07329e-05	8.80466
ENSG00000164104	HMGB2	high mobility group box 2	2401	protein_coding	-0.531034	-0.732789	-1.08331	-0.835828	-0.790382	-0.938558	3.59015	24.8237	5.30716e-10	9.5566e-09	-0.81865	0.00314293	0.0438512	3.59015	0.000148128	0.00108259	3.59015	4.38769e-07	1.44874e-05	3.59015	0.000569804	0.00487505	3.59015	6.16643e-05	0.000876222	3.59015	1.35268e-05	0.000228539	3.59015
ENSG00000113645	WWC1	WW and C2 domain containing 1	10076	protein_coding	1.13414	0.927292	0.517384	1.21638	0.559197	1.04259	3.18589	24.8405	5.35255e-10	9.60958e-09	0.899498	5.8168e-07	4.11989e-05	3.18589	1.98979e-05	0.000205946	3.18589	0.00758779	0.0388995	3.18589	9.30901e-06	0.000237109	3.18589	0.00489318	0.0248386	3.18589	7.37333e-06	0.000144279	3.18589
ENSG00000151503	NCAPD3	non-SMC condensin II complex subunit D3	9114	protein_coding	0.424236	0.499754	0.639939	0.601514	0.353629	0.662125	4.29058	24.7958	5.35205e-10	9.60958e-09	0.5302	0.000358326	0.00808967	4.29058	6.37056e-05	0.000538412	4.29058	1.66721e-06	4.56236e-05	4.29058	0.00012211	0.00157643	4.29058	0.00281051	0.0165222	4.29058	2.51067e-06	6.06219e-05	4.29058
ENSG00000273117	AC144652.1	novel transcript	1624	lncRNA	0.93191	1.30306	1.81888	1.86449	1.85966	1.7852	0.0358224	24.8908	5.34255e-10	9.60958e-09	1.59387	0.00667169	0.0749458	0.0358224	0.00044884	0.00270037	0.0358224	5.61907e-06	0.00012242	0.0358224	7.28018e-05	0.00107162	0.0358224	5.55546e-06	0.000127981	0.0358224	1.53841e-05	0.000254443	0.0358224
ENSG00000197696	NMB	neuromedin B	1022	protein_coding	0.677885	0.8374	1.29796	1.10522	1.52914	0.547796	2.38275	24.8495	5.41239e-10	9.70737e-09	0.999233	0.00327532	0.0451915	2.38275	0.000605165	0.00340601	2.38275	1.68367e-06	4.59347e-05	2.38275	0.000304011	0.00309686	2.38275	1.39909e-07	6.9804e-06	2.38275	0.0226183	0.064812	2.38275
ENSG00000143374	TARS2	threonyl-tRNA synthetase 2, mitochondrial	4077	protein_coding	0.471236	0.75715	0.599179	1.03954	0.801668	0.836738	4.4554	24.7463	5.52078e-10	9.89195e-09	0.750918	0.00358548	0.0482544	4.4554	2.61483e-05	0.0002585	4.4554	0.00043942	0.00412279	4.4554	8.48558e-06	0.000222759	4.4554	1.46688e-05	0.00027626	4.4554	1.41947e-05	0.000238262	4.4554
ENSG00000121897	LIAS	lipoic acid synthetase	11318	protein_coding	0.579989	1.12946	0.603142	0.734591	0.581142	0.390079	3.66533	24.7049	5.58284e-10	9.99323e-09	0.669734	0.000281502	0.00669855	3.66533	1.3216e-08	5.14428e-07	3.66533	0.000218227	0.00233357	3.66533	0.000331077	0.00329454	3.66533	0.000397209	0.00375768	3.66533	0.0151128	0.0479874	3.66533
ENSG00000131389	SLC6A6	solute carrier family 6 member 6	8254	protein_coding	-0.297934	-0.71273	-1.03659	-1.54045	-1.43638	-1.33103	5.22075	24.7774	5.62998e-10	1.00676e-08	-1.05919	0.187712	0.569697	5.22075	0.00340513	0.0136054	5.22075	7.28485e-05	0.000975544	5.22075	1.03075e-05	0.000254671	5.22075	8.73705e-07	2.92764e-05	5.22075	5.38467e-06	0.000114012	5.22075
ENSG00000146085	MMUT	methylmalonyl-CoA mutase	3811	protein_coding	0.262248	0.863548	0.765394	0.46264	0.341444	0.521705	6.00867	24.6825	5.64133e-10	1.0078e-08	0.536163	0.0309871	0.213773	6.00867	3.99878e-08	1.21996e-06	6.00867	4.06747e-07	1.37538e-05	6.00867	0.00465757	0.0220835	6.00867	0.00807741	0.0358091	6.00867	0.000240247	0.0020584	6.00867
ENSG00000185565	LSAMP	limbic system associated membrane protein	10286	protein_coding	-0.531611	-0.266836	-1.00422	-1.48702	-1.18793	-1.90232	2.46541	24.7572	5.68278e-10	1.0142e-08	-1.06332	0.0251614	0.18541	2.46541	0.252483	0.381375	2.46541	0.000129407	0.00153866	2.46541	2.54632e-05	0.000508729	2.46541	1.59733e-05	0.000296152	2.46541	1.84462e-08	1.31164e-06	2.46541
ENSG00000104321	TRPA1	transient receptor potential cation channel subfamily A member 1	6345	protein_coding	-0.741567	-1.402	-1.81642	-1.88765	-2.36398	-2.45965	-1.24531	24.7251	5.72203e-10	1.01945e-08	-1.77855	0.0539364	0.293948	-1.24531	0.00080709	0.00431807	-1.24531	3.55766e-05	0.000547316	-1.24531	0.000600036	0.00506177	-1.24531	7.31268e-07	2.54568e-05	-1.24531	1.40426e-06	3.93215e-05	-1.24531
ENSG00000176422	SPRYD4	SPRY domain containing 4	10769	protein_coding	0.480929	0.883164	0.776248	0.72183	0.827905	0.634613	4.11955	24.6515	5.72351e-10	1.01945e-08	0.720782	0.00261623	0.0381062	4.11955	2.10914e-06	3.22824e-05	4.11955	1.40399e-05	0.000259278	4.11955	0.000627053	0.00521658	4.11955	7.04828e-06	0.000153646	4.11955	0.000369973	0.0028617	4.11955
ENSG00000205707	ETFRF1	electron transfer flavoprotein regulatory factor 1	2466	protein_coding	0.459497	1.15505	0.741714	0.839488	0.599993	0.779909	4.62799	24.6638	5.85242e-10	1.04138e-08	0.762609	0.00624322	0.0716839	4.62799	5.75422e-08	1.64182e-06	4.62799	6.20241e-05	0.000859721	4.62799	0.000259699	0.00273813	4.62799	0.000849801	0.00671109	4.62799	6.95334e-05	0.000806061	4.62799
ENSG00000265158	LRRC37A7P	leucine rich repeat containing 37 member A7, pseudogene	2759	transcribed_processed_pseudogene	1.24741	1.47137	1.48072	2.05917	0.910025	1.14007	-0.479838	24.5985	5.86691e-10	1.04294e-08	1.38479	9.35161e-05	0.00273531	-0.479838	1.50792e-05	0.000163575	-0.479838	1.25507e-05	0.000237359	-0.479838	2.17362e-06	7.86729e-05	-0.479838	0.00353798	0.0196674	-0.479838	0.000595954	0.00411765	-0.479838
ENSG00000251257	AC010457.1	novel transcript	726	lncRNA	1.84529	2.98645	1.76757	1.79367	1.52827	2.33396	-1.79725	24.6824	5.88356e-10	1.04487e-08	2.04253	0.000111424	0.00316419	-1.79725	1.19601e-07	2.93095e-06	-1.79725	0.000251611	0.00261771	-1.79725	0.00162151	0.010463	-1.79725	0.00143246	0.00997749	-1.79725	1.26983e-05	0.000218215	-1.79725
ENSG00000163814	CDCP1	CUB domain containing protein 1	6508	protein_coding	-1.19968	-1.24898	-2.21825	-2.47154	-2.51578	-3.35285	-0.0404233	24.6598	5.94557e-10	1.05484e-08	-2.16785	0.0116229	0.110485	-0.0404233	0.00967585	0.0311952	-0.0404233	2.91827e-05	0.000466845	-0.0404233	0.000255199	0.00270648	-0.0404233	5.17238e-06	0.000120707	-0.0404233	1.80955e-07	7.85633e-06	-0.0404233
ENSG00000100418	DESI1	desumoylating isopeptidase 1	4919	protein_coding	0.433386	0.810931	0.593031	0.100534	0.555038	0.346282	5.62175	24.5506	5.99959e-10	1.06338e-08	0.4732	0.000310719	0.00723183	5.62175	2.47433e-08	8.40015e-07	5.62175	5.93404e-06	0.000127893	5.62175	0.469563	0.605297	5.62175	2.20402e-05	0.000381657	5.62175	0.00486629	0.0201768	5.62175
ENSG00000073060	SCARB1	scavenger receptor class B member 1	7741	protein_coding	0.943376	0.5794	1.10029	1.93081	1.08107	1.006	6.05433	24.6344	6.01612e-10	1.06527e-08	1.10683	0.000207147	0.0052107	6.05433	0.0142968	0.0425073	6.05433	3.41617e-05	0.000528701	6.05433	2.98524e-07	1.79565e-05	6.05433	5.94629e-05	0.000852035	6.05433	0.000227442	0.00196453	6.05433
ENSG00000201643	SNORA14A	small nucleolar RNA, H/ACA box 14A	135	snoRNA	1.47756	1.73265	1.43338	1.27759	1.07057	0.730432	-0.715177	24.5407	6.02744e-10	1.06623e-08	1.28703	5.25509e-06	0.000256519	-0.715177	6.30822e-07	1.17658e-05	-0.715177	1.13454e-05	0.000217989	-0.715177	0.000676064	0.00553197	-0.715177	0.000550426	0.00480485	-0.715177	0.0155265	0.0489141	-0.715177
ENSG00000179820	MYADM	myeloid associated differentiation marker	4298	protein_coding	-0.297931	-1.60033	-0.76968	-1.46849	-0.439161	-1.03393	7.4759	24.5914	6.13801e-10	1.08472e-08	-0.93492	0.150049	0.513554	7.4759	1.19736e-08	4.77384e-07	7.4759	0.000769946	0.0064589	7.4759	4.90919e-06	0.000147529	7.4759	0.0467342	0.12514	7.4759	4.70837e-05	0.000603533	7.4759
ENSG00000106025	TSPAN12	tetraspanin 12	3309	protein_coding	0.49329	1.13197	1.06763	1.20649	0.850011	1.0427	1.80856	24.4983	6.14833e-10	1.08548e-08	0.965348	0.0165907	0.140678	1.80856	4.18033e-06	5.66056e-05	1.80856	9.12284e-06	0.000182433	1.80856	3.67417e-05	0.000665392	1.80856	0.00023052	0.00247621	1.80856	2.73681e-05	0.000397024	1.80856
ENSG00000055163	CYFIP2	cytoplasmic FMR1 interacting protein 2	10498	protein_coding	0.151661	-2.89477	0.270048	0.618737	0.574018	1.02858	1.09576	24.5607	6.15478e-10	1.08556e-08	-0.041953	0.554618	0.8609	1.09576	7.69075e-12	1.40859e-09	1.09576	0.302441	0.519831	1.09576	0.0700075	0.153243	1.09576	0.0361862	0.104733	1.09576	0.000813501	0.00519529	1.09576
ENSG00000160049	DFFA	DNA fragmentation factor subunit alpha	6625	protein_coding	0.3213	0.533069	0.502707	0.283772	0.62488	0.459187	6.19901	24.4766	6.21137e-10	1.09447e-08	0.454152	0.00213133	0.0329289	6.19901	5.34125e-06	6.9753e-05	6.19901	1.43307e-05	0.000263303	6.19901	0.0296039	0.0820307	6.19901	7.38681e-07	2.56071e-05	6.19901	0.000107726	0.00112205	6.19901
ENSG00000184867	ARMCX2	armadillo repeat containing X-linked 2	3548	protein_coding	-0.398388	-1.09607	-0.712453	-0.595789	-0.636234	-0.379136	5.14204	24.4611	6.2567e-10	1.10139e-08	-0.636345	0.00693927	0.0771369	5.14204	1.18876e-08	4.76057e-07	5.14204	1.81574e-05	0.000319319	5.14204	0.00232537	0.0134654	5.14204	0.000110365	0.00139391	5.14204	0.0155583	0.0489688	5.14204
ENSG00000157570	TSPAN18	tetraspanin 18	6014	protein_coding	0.247772	-2.43117	0.439632	-0.848964	0.702452	0.404381	3.16418	24.5146	6.36184e-10	1.1188e-08	-0.247649	0.274133	0.667506	3.16418	2.04158e-11	2.97363e-09	3.16418	0.0606571	0.17892	3.16418	0.00647452	0.0275829	3.16418	0.00457316	0.0236393	3.16418	0.103688	0.202477	3.16418
ENSG00000139624	CERS5	ceramide synthase 5	6756	protein_coding	-0.393043	-0.664785	-0.569025	-0.619888	-0.507852	-0.60318	4.41055	24.4168	6.38793e-10	1.1223e-08	-0.559629	0.00146733	0.0249308	4.41055	2.51794e-06	3.74909e-05	4.41055	2.39767e-05	0.000398017	4.41055	0.000202759	0.00228163	4.41055	0.000132094	0.00160549	4.41055	2.6788e-05	0.000391755	4.41055
ENSG00000237515	SHISA9	shisa family member 9	10180	protein_coding	2.05346	5.38738	4.51733	2.89624	3.62827	3.30603	-2.74595	24.4781	6.47124e-10	1.13583e-08	3.63145	0.010988	0.106499	-2.74595	1.60525e-07	3.77998e-06	-2.74595	3.35857e-06	8.10952e-05	-2.74595	0.00361254	0.0182967	-2.74595	0.00011321	0.00142288	-2.74595	0.000266888	0.00223368	-2.74595
ENSG00000136379	ABHD17C	abhydrolase domain containing 17C	3620	protein_coding	-0.495739	-0.602436	-1.27308	-0.744597	-1.40536	-0.497929	2.17989	24.3825	6.49197e-10	1.13836e-08	-0.836524	0.012837	0.118195	2.17989	0.00362008	0.014285	2.17989	2.36702e-07	8.79645e-06	2.17989	0.00500571	0.0231994	2.17989	4.62868e-08	3.018e-06	2.17989	0.0205379	0.0604326	2.17989
ENSG00000154719	MRPL39	mitochondrial ribosomal protein L39	1199	protein_coding	0.355216	0.813293	0.563383	0.791552	0.627234	0.749694	4.27446	24.3173	6.69429e-10	1.1727e-08	0.650062	0.0112267	0.108363	4.27446	1.38817e-06	2.30017e-05	4.27446	0.000219098	0.0023415	4.27446	6.49001e-05	0.000985931	4.27446	7.42205e-05	0.00101246	4.27446	1.15406e-05	0.000204319	4.27446
ENSG00000246363	LINC02458	long intergenic non-protein coding RNA 2458	4324	lncRNA	1.70691	1.35463	1.20555	1.71299	1.41713	0.627183	-0.125602	24.3176	6.78564e-10	1.18755e-08	1.3374	1.05958e-06	6.7622e-05	-0.125602	4.94873e-05	0.000435358	-0.125602	0.000192962	0.00210452	-0.125602	3.57126e-05	0.00065152	-0.125602	3.25277e-05	0.000521281	-0.125602	0.0432015	0.105526	-0.125602
ENSG00000110871	COQ5	coenzyme Q5, methyltransferase	2501	protein_coding	0.0986934	0.743652	0.25756	0.823806	0.58755	0.792935	4.60568	24.2733	6.8348e-10	1.195e-08	0.550699	0.410518	0.774248	4.60568	1.06529e-06	1.82372e-05	4.60568	0.040277	0.134017	4.60568	9.5773e-06	0.000240053	4.60568	4.58804e-05	0.000692268	4.60568	9.67612e-07	2.93715e-05	4.60568
ENSG00000132465	JCHAIN	joining chain of multimeric IgA and IgM	1651	protein_coding	-0.981569	-2.78336	-2.91209	-1.94194	-1.98088	-1.90566	-0.126895	24.3593	6.84167e-10	1.19504e-08	-2.08425	0.0334437	0.223948	-0.126895	8.98795e-07	1.58307e-05	-0.126895	3.48334e-07	1.20522e-05	-0.126895	0.00246929	0.0140435	-0.126895	0.000114323	0.00143289	-0.126895	0.000476934	0.00347756	-0.126895
ENSG00000167085	PHB	prohibitin	3838	protein_coding	0.551801	1.00658	0.401161	0.789958	1.05047	0.799741	6.86926	24.332	6.87518e-10	1.19974e-08	0.766618	0.00180272	0.0293276	6.86926	8.16753e-07	1.46926e-05	6.86926	0.0191993	0.0783627	6.86926	0.000756829	0.00600575	6.86926	7.8756e-07	2.7053e-05	6.86926	7.17422e-05	0.000825603	6.86926
ENSG00000166997	CNPY4	canopy FGF signaling regulator 4	2451	protein_coding	-0.531205	-0.93019	-0.845051	-1.0447	-0.43102	-0.984148	3.70372	24.1915	7.10411e-10	1.23849e-08	-0.794386	0.00234619	0.0351364	3.70372	3.44431e-06	4.85618e-05	3.70372	1.30205e-05	0.000243462	3.70372	2.56183e-05	0.000511262	3.70372	0.0129259	0.0505096	3.70372	3.95953e-06	8.82835e-05	3.70372
ENSG00000182749	PAQR7	progestin and adipoQ receptor family member 7	3297	protein_coding	-0.599717	-1.56017	-0.822747	-0.665541	-0.515323	-0.828398	3.49598	24.2522	7.11296e-10	1.23883e-08	-0.831983	0.00244391	0.0363588	3.49598	2.92793e-09	1.64228e-07	3.49598	0.000100401	0.00125491	3.49598	0.0086852	0.0338871	3.49598	0.00909549	0.0390942	3.49598	0.000222693	0.00193835	3.49598
ENSG00000184545	DUSP8	dual specificity phosphatase 8	4960	protein_coding	1.37746	1.36972	2.2345	3.0995	2.00753	2.21758	0.131546	24.2536	7.19028e-10	1.25109e-08	2.05105	0.00231072	0.0348363	0.131546	0.00323588	0.0130892	0.131546	1.25295e-05	0.000237208	0.131546	1.62526e-06	6.24551e-05	0.131546	7.41961e-05	0.00101246	0.131546	2.67396e-05	0.000391365	0.131546
ENSG00000166923	GREM1	gremlin 1, DAN family BMP antagonist	14784	protein_coding	-0.401038	-1.72642	-1.95009	-1.80189	-2.04496	-0.761092	8.096	24.2497	7.20342e-10	1.25217e-08	-1.44758	0.217685	0.609389	8.096	8.85207e-06	0.00010539	8.096	1.65265e-06	4.52936e-05	8.096	0.000144113	0.0017852	8.096	1.35118e-06	4.10835e-05	8.096	0.0327835	0.0857624	8.096
ENSG00000136870	ZNF189	zinc finger protein 189	3433	protein_coding	0.521712	1.05931	0.818454	0.505747	0.446638	0.792576	4.73706	24.1739	7.2205e-10	1.25394e-08	0.69074	0.00124546	0.0218179	4.73706	8.04672e-08	2.13409e-06	4.73706	6.0921e-06	0.000130521	4.73706	0.0119283	0.0423257	4.73706	0.00599278	0.0288014	4.73706	2.2934e-05	0.000350729	4.73706
ENSG00000204540	PSORS1C1	psoriasis susceptibility 1 candidate 1	5781	protein_coding	-0.957	-1.86422	-2.27557	-1.29142	-1.92879	-1.02918	-0.715112	24.2129	7.24607e-10	1.25717e-08	-1.5577	0.00773273	0.0834501	-0.715112	6.78988e-06	8.40521e-05	-0.715112	2.2306e-07	8.37563e-06	-0.715112	0.00671413	0.0282784	-0.715112	3.9603e-06	9.80923e-05	-0.715112	0.00865369	0.0313215	-0.715112
ENSG00000108179	PPIF	peptidylprolyl isomerase F	2671	protein_coding	0.780628	1.06704	0.848	0.805274	0.987292	0.759521	7.14592	24.2279	7.27779e-10	1.26146e-08	0.874626	0.000146448	0.00400151	7.14592	1.74345e-06	2.77187e-05	7.14592	5.80607e-05	0.000816693	7.14592	0.00173133	0.0109679	7.14592	1.09032e-05	0.000218318	7.14592	0.000449323	0.00331234	7.14592
ENSG00000258311	AC009779.3	novel protein	3510	protein_coding	0.87619	-0.367656	1.60809	2.00249	1.66689	1.18008	2.99671	24.2217	7.29918e-10	1.26395e-08	1.16101	0.00313617	0.0438069	2.99671	0.197938	0.318114	2.99671	3.07957e-06	7.56562e-05	2.99671	3.00607e-06	0.000102246	2.99671	2.36181e-06	6.54242e-05	2.99671	0.000374634	0.00289404	2.99671
ENSG00000244026	FAM86DP	family with sequence similarity 86 member D, pseudogene	3626	transcribed_unprocessed_pseudogene	0.90612	0.710866	0.822328	1.08189	0.99791	0.653701	3.73354	24.1793	7.38012e-10	1.27675e-08	0.862137	1.5077e-05	0.000618376	3.73354	0.000417123	0.00254344	3.73354	7.09244e-05	0.00095452	3.73354	4.00277e-05	0.000706604	3.73354	6.13581e-06	0.000137152	3.73354	0.00158222	0.00855072	3.73354
ENSG00000182378	PLCXD1	phosphatidylinositol specific phospholipase C X domain containing 1	6065	protein_coding	0.658153	1.08149	1.3994	2.33306	1.4236	1.23133	1.98057	24.1758	7.4591e-10	1.28812e-08	1.35451	0.025119	0.18536	1.98057	0.000768219	0.00414792	1.98057	3.48422e-05	0.000536932	1.98057	3.35408e-07	1.94785e-05	1.98057	3.67816e-05	0.00058053	1.98057	0.000308045	0.00248486	1.98057
ENSG00000235770	LINC00607	long intergenic non-protein coding RNA 607	6958	lncRNA	-0.791716	-0.955514	-1.07032	-2.08872	-1.42921	-1.03543	2.35777	24.1755	7.4601e-10	1.28812e-08	-1.22848	0.00373576	0.0496479	2.35777	0.000799115	0.00428617	2.35777	0.000215124	0.00230312	2.35777	7.47049e-07	3.47744e-05	2.35777	5.02016e-06	0.000118059	2.35777	0.000727743	0.00478651	2.35777
ENSG00000198873	GRK5	G protein-coupled receptor kinase 5	7021	protein_coding	-0.149704	-1.94644	-0.711578	-0.993444	-0.218985	-0.36986	4.37237	24.1581	7.52183e-10	1.29753e-08	-0.731668	0.438698	0.791858	4.37237	8.4257e-11	9.33599e-09	4.37237	0.000943141	0.00759094	4.37237	0.000426035	0.00395937	4.37237	0.273338	0.426571	4.37237	0.0834305	0.172624	4.37237
ENSG00000163565	IFI16	interferon gamma inducible protein 16	5294	protein_coding	-0.270674	-0.72804	-0.828333	-0.675759	-1.24125	-1.43019	6.7045	24.1542	7.53568e-10	1.29868e-08	-0.862374	0.163807	0.535792	6.7045	0.000649766	0.00360979	6.7045	0.000177587	0.00197014	6.7045	0.0101856	0.0379172	6.7045	9.07927e-07	3.00882e-05	6.7045	1.11329e-07	5.33344e-06	6.7045
ENSG00000120332	TNN	tenascin N	5042	protein_coding	1.3749	2.32478	1.77233	1.8598	2.25674	2.43459	-1.66953	24.1496	7.55187e-10	1.30023e-08	2.00386	0.0020574	0.0321999	-1.66953	5.99406e-06	7.6664e-05	-1.66953	0.000204066	0.0022126	-1.66953	0.0010192	0.00743676	-1.66953	1.20074e-05	0.000235467	-1.66953	5.4415e-06	0.000114544	-1.66953
ENSG00000154262	ABCA6	ATP binding cassette subfamily A member 6	14158	protein_coding	-0.592797	-1.40494	-0.771325	-1.73509	-1.50439	-1.53354	4.22481	24.1119	7.68766e-10	1.32235e-08	-1.25701	0.0292311	0.205447	4.22481	1.00607e-05	0.000116479	4.22481	0.00610384	0.0330857	4.22481	1.93346e-05	0.000406522	4.22481	4.27113e-06	0.000103684	4.22481	7.49072e-06	0.000145786	4.22481
ENSG00000132432	SEC61G	SEC61 translocon gamma subunit	1842	protein_coding	-0.452347	-0.0159956	-0.815377	-1.64931	-0.50521	-1.51658	5.62446	24.1033	7.71914e-10	1.3265e-08	-0.825803	0.0178503	0.147802	5.62446	0.930198	0.954997	5.62446	0.000113526	0.00138353	5.62446	1.11626e-07	8.88138e-06	5.62446	0.011584	0.0465346	5.62446	1.49751e-08	1.10847e-06	5.62446
ENSG00000206527	HACD2	3-hydroxyacyl-CoA dehydratase 2	5219	protein_coding	0.933439	1.19152	1.40018	0.316935	0.77762	0.462291	7.09869	24.091	7.76423e-10	1.33298e-08	0.846996	3.55024e-05	0.00126721	7.09869	8.54174e-07	1.51406e-05	7.09869	5.97005e-08	2.70591e-06	7.09869	0.212741	0.34232	7.09869	0.000497889	0.00445829	7.09869	0.0315827	0.0833169	7.09869
ENSG00000014914	MTMR11	myotubularin related protein 11	4572	protein_coding	-0.69144	-1.93356	-1.29429	-0.691208	-1.15734	-0.893497	1.94692	24.0429	7.94335e-10	1.36115e-08	-1.11022	0.008139	0.086952	1.94692	1.53035e-08	5.79449e-07	1.94692	1.23463e-05	0.000234476	1.94692	0.0392436	0.100493	1.94692	6.3411e-05	0.000893799	1.94692	0.00216813	0.0108562	1.94692
ENSG00000167074	TEF	TEF transcription factor, PAR bZIP family member	4702	protein_coding	0.230073	0.721845	0.945835	1.44913	1.12906	1.12318	5.31752	24.0445	7.93736e-10	1.36115e-08	0.933186	0.249981	0.643883	5.31752	0.00106009	0.00534662	5.31752	5.20362e-05	0.000742359	5.31752	4.16194e-06	0.000129601	5.31752	5.8123e-06	0.000131879	5.31752	1.11673e-05	0.000199104	5.31752
ENSG00000147894	C9orf72	C9orf72-SMCR8 complex subunit	7016	protein_coding	0.833735	1.30642	1.37201	0.622499	0.610353	1.07849	2.88835	24.0292	7.99522e-10	1.36874e-08	0.970584	0.000342668	0.00782418	2.88835	1.02928e-06	1.77047e-05	2.88835	3.96532e-07	1.34873e-05	2.88835	0.0238785	0.0702621	2.88835	0.0076756	0.0344762	2.88835	3.70737e-05	0.000500066	2.88835
ENSG00000122696	SLC25A51	solute carrier family 25 member 51	3397	protein_coding	0.472512	0.680725	0.801731	0.665026	0.557126	0.291844	6.06359	23.8798	8.24034e-10	1.40936e-08	0.578161	0.000579467	0.0118374	6.06359	5.7768e-06	7.42597e-05	6.06359	4.59575e-07	1.49709e-05	6.06359	0.000252445	0.00267885	6.06359	0.000138609	0.00166561	6.06359	0.0339025	0.0877744	6.06359
ENSG00000055813	CCDC85A	coiled-coil domain containing 85A	4114	protein_coding	1.51724	0.590663	3.06684	2.05053	2.37516	0.878992	-0.43211	23.9519	8.29444e-10	1.41727e-08	1.74657	0.000617225	0.0125255	-0.43211	0.157	0.268368	-0.43211	2.82679e-08	1.51497e-06	-0.43211	0.000278285	0.00289857	-0.43211	3.58278e-06	9.02492e-05	-0.43211	0.0470423	0.112461	-0.43211
ENSG00000166402	TUB	TUB bipartite transcription factor	6722	protein_coding	0.722653	1.045	0.821485	0.210317	1.02343	0.921318	5.8652	23.8845	8.56487e-10	1.4618e-08	0.7907	0.00025083	0.00608904	5.8652	1.66445e-06	2.66977e-05	5.8652	6.04318e-05	0.000842825	5.8652	0.357048	0.497696	5.8652	3.7936e-06	9.46357e-05	5.8652	2.98496e-05	0.000423533	5.8652
ENSG00000186480	INSIG1	insulin induced gene 1	3650	protein_coding	1.35728	1.31464	1.33601	1.94492	0.981137	1.58759	9.35615	23.883	8.57123e-10	1.4618e-08	1.42026	4.27803e-05	0.00147172	9.35615	5.94475e-05	0.000508923	9.35615	5.68163e-05	0.000801688	9.35615	1.2756e-05	0.000297657	9.35615	0.00222091	0.013846	9.35615	1.37386e-05	0.000231467	9.35615
ENSG00000138646	HERC5	HECT and RLD domain containing E3 ubiquitin protein ligase 5	4764	protein_coding	2.01378	1.87819	2.91945	2.62191	1.84639	1.36419	-0.106453	23.8411	8.74453e-10	1.48995e-08	2.10732	7.35739e-05	0.00227148	-0.106453	0.000255369	0.00169567	-0.106453	4.21986e-07	1.41401e-05	-0.106453	4.26161e-05	0.000740086	-0.106453	0.000372638	0.00357041	-0.106453	0.00677863	0.02601	-0.106453
ENSG00000047634	SCML1	Scm polycomb group protein like 1	5497	protein_coding	0.538894	0.9129	0.889563	0.445068	0.263718	0.756735	4.84867	23.7529	8.75704e-10	1.49068e-08	0.63448	0.00050294	0.010674	4.84867	3.94835e-07	7.9411e-06	4.84867	6.16549e-07	1.92655e-05	4.84867	0.0182489	0.0576638	4.84867	0.0731692	0.170782	4.84867	1.92375e-05	0.000305258	4.84867
ENSG00000187997	C17orf99	chromosome 17 open reading frame 99	2763	protein_coding	2.66663	2.37613	2.87582	4.1881	3.15196	1.75034	-2.34983	23.802	8.90924e-10	1.51516e-08	2.83483	8.72597e-05	0.00260496	-2.34983	0.0005083	0.00296717	-2.34983	4.9705e-05	0.000714179	-2.34983	2.80722e-06	9.67578e-05	-2.34983	2.18378e-05	0.000379242	-2.34983	0.00891867	0.0320196	-2.34983
ENSG00000049192	ADAMTS6	ADAM metallopeptidase with thrombospondin type 1 motif 6	8565	protein_coding	-0.806526	-0.430781	-0.442503	-2.07095	-1.62204	-1.94925	2.0588	23.7731	9.03345e-10	1.53484e-08	-1.22034	0.00478031	0.0597472	2.0588	0.118187	0.217964	2.0588	0.106011	0.261451	2.0588	1.93548e-06	7.14861e-05	2.0588	1.51992e-06	4.53042e-05	2.0588	2.21616e-07	9.11755e-06	2.0588
ENSG00000180875	GREM2	gremlin 2, DAN family BMP antagonist	4176	protein_coding	-1.10912	-0.907391	-1.46779	-2.04125	-1.65422	-1.42208	3.59708	23.7606	9.08763e-10	1.54135e-08	-1.43364	0.00069565	0.0137163	3.59708	0.00467962	0.0175465	3.59708	2.67314e-05	0.000435305	3.59708	1.14728e-05	0.00027739	3.59708	5.64059e-06	0.000129612	3.59708	0.000113605	0.00116686	3.59708
ENSG00000233381	AK4P3	adenylate kinase 4 pseudogene 3	669	processed_pseudogene	0.443496	0.492914	1.27825	3.0681	0.909362	3.00677	0.904484	23.7603	9.08887e-10	1.54135e-08	1.53315	0.200821	0.587184	0.904484	0.168634	0.282945	0.904484	0.000962911	0.0077191	0.904484	8.16129e-08	6.95288e-06	0.904484	0.0158481	0.0585702	0.904484	5.57362e-09	5.10991e-07	0.904484
ENSG00000261801	LOXL1-AS1	LOXL1 antisense RNA 1	5345	lncRNA	-0.678457	-0.62914	-0.914197	-1.58017	-0.729771	-0.988595	2.26156	23.6629	9.14483e-10	1.54939e-08	-0.920054	0.000981709	0.018074	2.26156	0.00228847	0.0098999	2.26156	3.46179e-05	0.000534388	2.26156	4.33609e-07	2.39493e-05	2.26156	0.000565249	0.00490344	2.26156	3.33963e-05	0.00046362	2.26156
ENSG00000234362	LINC01914	long intergenic non-protein coding RNA 1914	1084	lncRNA	1.69863	1.64323	1.13773	0.891834	1.6455	0.460079	3.17333	23.7412	9.1727e-10	1.55265e-08	1.24617	9.3241e-07	6.05765e-05	3.17333	2.51434e-06	3.74682e-05	3.17333	0.000319703	0.00319146	3.17333	0.0152933	0.0505327	3.17333	2.97428e-06	7.85225e-05	3.17333	0.126909	0.235353	3.17333
ENSG00000103528	SYT17	synaptotagmin 17	7545	protein_coding	1.205	1.96594	2.0385	2.3698	1.71872	1.25442	1.57729	23.7184	9.27337e-10	1.56822e-08	1.75873	0.00236862	0.0354136	1.57729	1.29458e-05	0.000143862	1.57729	6.86955e-06	0.000144405	1.57729	1.43571e-05	0.000322117	1.57729	9.72433e-05	0.00125991	1.57729	0.00310451	0.0142637	1.57729
ENSG00000163359	COL6A3	collagen type VI alpha 3 chain	19633	protein_coding	-0.760041	-1.46641	-0.823938	-0.591632	-1.45463	-0.760809	11.1416	23.6683	9.49921e-10	1.60491e-08	-0.976244	0.00134164	0.0232036	11.1416	1.81387e-07	4.15739e-06	11.1416	0.000698865	0.00597076	11.1416	0.0407917	0.103257	11.1416	4.92145e-07	1.86344e-05	11.1416	0.00237664	0.0116706	11.1416
ENSG00000109220	CHIC2	cysteine rich hydrophobic domain 2	1233	protein_coding	-0.67994	-0.352812	-0.978113	-1.63649	-0.853137	-1.4046	2.98647	23.6523	9.5164e-10	1.60632e-08	-0.984181	0.00219348	0.0336588	2.98647	0.096337	0.18613	2.98647	4.63755e-05	0.00067766	2.98647	1.11512e-06	4.65132e-05	2.98647	0.000276484	0.00283053	2.98647	6.23231e-07	2.02814e-05	2.98647
ENSG00000180185	FAHD1	fumarylacetoacetate hydrolase domain containing 1	3039	protein_coding	0.432411	0.539492	0.577883	1.07657	0.770732	1.17432	4.9252	23.6341	9.56029e-10	1.61222e-08	0.761902	0.00979814	0.0985873	4.9252	0.00197154	0.00878126	4.9252	0.00105225	0.00827369	4.9252	1.13468e-05	0.000276192	4.9252	5.08544e-05	0.000751007	4.9252	1.31141e-07	6.10447e-06	4.9252
ENSG00000287815	AC005081.1	novel transcript	1029	lncRNA	1.57097	1.75141	1.92454	1.60499	1.69568	2.15906	-2.07188	23.5986	9.59652e-10	1.61682e-08	1.78444	0.000160148	0.00427242	-2.07188	6.11948e-05	0.000521191	-2.07188	1.56996e-05	0.000283266	-2.07188	0.00141332	0.0094857	-2.07188	0.00011359	0.00142567	-2.07188	5.77486e-06	0.000119292	-2.07188
ENSG00000129682	FGF13	fibroblast growth factor 13	20737	protein_coding	0.735167	1.8492	1.66958	0.773403	1.15034	0.64768	1.86034	23.6443	9.60956e-10	1.6175e-08	1.13756	0.00667438	0.0749458	1.86034	8.51751e-08	2.22949e-06	1.86034	4.65668e-07	1.50725e-05	1.86034	0.0218561	0.0657029	1.86034	0.000142611	0.00170351	1.86034	0.0233462	0.0664444	1.86034
ENSG00000082556	OPRK1	opioid receptor kappa 1	5738	protein_coding	2.27366	2.37807	3.38568	2.38415	2.88057	0.508543	-2.33627	23.642	9.62012e-10	1.61778e-08	2.30178	0.000104137	0.0029807	-2.33627	9.12281e-05	0.000726166	-2.33627	4.34565e-07	1.44277e-05	-2.33627	0.000713209	0.00574032	-2.33627	8.92994e-06	0.000185835	-2.33627	0.353895	0.497447	-2.33627
ENSG00000015133	CCDC88C	coiled-coil domain containing 88C	12426	protein_coding	0.822429	1.80696	2.10184	1.63295	1.37103	1.2763	-0.96492	23.5698	9.76465e-10	1.64055e-08	1.50192	0.014071	0.125872	-0.96492	5.65139e-06	7.30113e-05	-0.96492	4.37354e-07	1.44671e-05	-0.96492	0.00030006	0.00306426	-0.96492	0.000265095	0.0027422	-0.96492	0.000754345	0.00492917	-0.96492
ENSG00000151789	ZNF385D	zinc finger protein 385D	13400	protein_coding	-0.530931	-0.817074	-1.55795	-2.34407	-2.01726	-2.12353	1.54736	23.6082	9.77753e-10	1.64119e-08	-1.56514	0.122723	0.466728	1.54736	0.0224694	0.060585	1.54736	7.2906e-05	0.000975544	1.54736	1.17335e-05	0.000281726	1.54736	1.97077e-06	5.66785e-05	1.54736	2.93674e-06	6.9038e-05	1.54736
ENSG00000174804	FZD4	frizzled class receptor 4	7387	protein_coding	0.746403	1.17734	1.44217	0.393745	0.783659	0.442372	9.25232	23.5882	9.8726e-10	1.65561e-08	0.830948	0.000477881	0.0102381	9.25232	8.99303e-07	1.58307e-05	9.25232	2.98959e-08	1.56055e-06	9.25232	0.122254	0.22993	9.25232	0.000440762	0.00405326	9.25232	0.0378593	0.0954595	9.25232
ENSG00000230091	TMEM254-AS1	TMEM254 antisense RNA 1	3138	lncRNA	0.493112	0.78721	1.12773	1.08555	1.08474	0.882351	1.16308	23.4906	9.93929e-10	1.66525e-08	0.910117	0.0144046	0.127526	1.16308	0.000355961	0.00223696	1.16308	2.69996e-06	6.83926e-05	1.16308	0.000108418	0.0014494	1.16308	6.56138e-06	0.000144715	1.16308	0.000169475	0.00157049	1.16308
ENSG00000261701	HPR	haptoglobin-related protein	1924	protein_coding	1.47272	2.7058	1.43664	-0.190639	1.69379	1.81207	0.625449	23.5689	9.96463e-10	1.66794e-08	1.4884	0.000240039	0.00585067	0.625449	3.54148e-08	1.11046e-06	0.625449	0.000405024	0.00386635	0.625449	0.669859	0.773083	0.625449	7.53993e-05	0.00102377	0.625449	4.6414e-05	0.000597278	0.625449
ENSG00000095015	MAP3K1	mitogen-activated protein kinase kinase kinase 1	7741	protein_coding	0.594904	1.47932	1.04098	0.629155	0.562776	0.695647	3.11042	23.4966	1.01827e-09	1.70287e-08	0.833797	0.00290811	0.0413244	3.11042	1.31234e-08	5.11925e-07	3.11042	5.37133e-06	0.000118163	3.11042	0.0116419	0.0417131	3.11042	0.00595298	0.0286864	3.11042	0.00142149	0.00790443	3.11042
ENSG00000050165	DKK3	dickkopf WNT signaling pathway inhibitor 3	11958	protein_coding	-0.428972	-1.5166	-1.04622	-1.02179	-0.741576	-0.652599	4.72058	23.5164	1.02202e-09	1.70647e-08	-0.901292	0.0372032	0.23785	4.72058	2.55784e-08	8.60281e-07	4.72058	1.28844e-05	0.000242148	4.72058	0.000426015	0.00395937	4.72058	0.00102243	0.00776216	4.72058	0.00457745	0.0192488	4.72058
ENSG00000128805	ARHGAP22	Rho GTPase activating protein 22	6783	protein_coding	-0.890973	-0.979345	-1.75449	-0.784619	-1.269	-0.526846	2.71485	23.5158	1.02231e-09	1.70647e-08	-1.03421	0.000569159	0.0116813	2.71485	0.00024451	0.00163498	2.71485	2.86831e-08	1.51717e-06	2.71485	0.0144828	0.0485564	2.71485	8.31109e-06	0.000175769	2.71485	0.0437515	0.106467	2.71485
ENSG00000139211	AMIGO2	adhesion molecule with Ig like domain 2	3956	protein_coding	1.54332	0.390773	1.98546	0.772467	2.32151	0.989775	3.35655	23.4786	1.04089e-09	1.73587e-08	1.33388	2.77389e-05	0.00105472	3.35655	0.228556	0.353541	3.35655	8.3488e-07	2.50895e-05	3.35655	0.0583372	0.1343	3.35655	7.47849e-08	4.35706e-06	3.35655	0.00591106	0.023402	3.35655
ENSG00000237187	NR2F1-AS1	NR2F1 antisense RNA 1	22725	lncRNA	-0.463395	-0.490197	-0.716692	-1.3788	-1.03122	-0.735066	3.28613	23.3924	1.04245e-09	1.73687e-08	-0.802561	0.0105266	0.103271	3.28613	0.00810825	0.0271543	3.28613	0.000243696	0.00254858	3.28613	9.7022e-07	4.25086e-05	3.28613	1.94172e-06	5.62009e-05	3.28613	0.00041343	0.00312705	3.28613
ENSG00000183655	KLHL25	kelch like family member 25	7111	protein_coding	1.21443	0.709377	1.48932	2.77781	1.71089	2.15156	5.18463	23.4684	1.04604e-09	1.74125e-08	1.67556	0.00145463	0.0247616	5.18463	0.0510627	0.114228	5.18463	0.000202582	0.00220014	5.18463	9.70461e-07	4.25086e-05	5.18463	4.64375e-05	0.000699505	5.18463	2.99575e-06	6.99951e-05	5.18463
ENSG00000180354	MTURN	maturin, neural progenitor differentiation regulator homolog	6356	protein_coding	0.69143	0.84196	0.979575	0.615542	0.846979	0.519134	7.17406	23.4417	1.04786e-09	1.74268e-08	0.749104	0.000151422	0.00411254	7.17406	1.07739e-05	0.000123783	7.17406	1.22742e-06	3.47377e-05	7.17406	0.00585903	0.0258792	7.17406	1.81152e-05	0.000326851	7.17406	0.00483886	0.0200861	7.17406
ENSG00000177398	UMODL1	uromodulin like 1	7278	protein_coding	3.00835	3.71947	2.14051	2.29568	3.37965	3.84867	-2.43184	23.46	1.05027e-09	1.74506e-08	3.06539	5.44018e-05	0.0017624	-2.43184	4.62297e-06	6.19402e-05	-2.43184	0.00285197	0.0182658	-2.43184	0.00606221	0.026434	-2.43184	2.81405e-05	0.000465853	-2.43184	4.01158e-06	8.90088e-05	-2.43184
ENSG00000099194	SCD	stearoyl-CoA desaturase	5245	protein_coding	0.709058	1.24161	0.999115	0.85295	0.588898	0.471888	15.1977	23.3618	1.05811e-09	1.75648e-08	0.810586	0.000350708	0.00796451	15.1977	9.41144e-08	2.39072e-06	15.1977	4.43329e-06	0.000102096	15.1977	0.000796621	0.00625555	15.1977	0.00313066	0.017899	15.1977	0.0176892	0.0538933	15.1977
ENSG00000141337	ARSG	arylsulfatase G	6587	protein_coding	0.572304	0.422061	0.844089	1.41346	0.847521	0.959453	1.51472	23.3536	1.06232e-09	1.76185e-08	0.843148	0.00266152	0.0386043	1.51472	0.0249393	0.0655837	1.51472	5.19165e-05	0.000741237	1.51472	6.571e-07	3.13965e-05	1.51472	6.2727e-05	0.000886473	1.51472	1.9243e-05	0.000305258	1.51472
ENSG00000019991	HGF	hepatocyte growth factor	9753	protein_coding	-0.496745	-1.91249	-0.832805	-1.55053	-1.54602	-1.96091	3.88807	23.4196	1.07104e-09	1.77306e-08	-1.38325	0.105228	0.431055	3.88807	7.13652e-07	1.30988e-05	3.88807	0.009436	0.0461195	3.88807	0.000448703	0.00410535	3.88807	2.10157e-05	0.000369378	3.88807	1.49838e-06	4.14099e-05	3.88807
ENSG00000150687	PRSS23	serine protease 23	11444	protein_coding	-0.757736	-1.78898	-1.00602	-1.23318	-0.982899	-0.361935	7.0846	23.421	1.0703e-09	1.77306e-08	-1.02179	0.0024677	0.0366523	7.0846	1.5461e-08	5.81751e-07	7.0846	0.00016	0.00181177	7.0846	0.000256074	0.00271258	7.0846	0.000307988	0.00307835	7.0846	0.14812	0.263931	7.0846
ENSG00000113249	HAVCR1	hepatitis A virus cellular receptor 1	2151	protein_coding	2.58334	2.37681	2.25433	1.55913	2.01514	1.97897	-1.9047	23.4174	1.0722e-09	1.77336e-08	2.12795	2.43263e-06	0.000137729	-1.9047	1.41856e-05	0.00015548	-1.9047	2.71515e-05	0.000440993	-1.9047	0.00811565	0.0323536	-1.9047	0.000155868	0.00182802	-1.9047	0.000242269	0.00207277	-1.9047
ENSG00000234420	ZNF37BP	zinc finger protein 37B, pseudogene	10256	transcribed_processed_pseudogene	-0.482382	-0.91945	-0.467902	-1.13843	-1.11558	-0.786877	3.86462	23.3871	1.07604e-09	1.77807e-08	-0.818437	0.00921564	0.094036	3.86462	1.41691e-05	0.00015548	3.86462	0.0119626	0.0552574	3.86462	2.41876e-05	0.000488102	3.86462	7.85077e-07	2.7053e-05	3.86462	0.000239143	0.00205088	3.86462
ENSG00000172986	GXYLT2	glucoside xylosyltransferase 2	3683	protein_coding	0.550134	0.964981	1.28949	0.515813	0.518469	0.699201	5.50473	23.4009	1.08078e-09	1.78428e-08	0.756348	0.00263154	0.0382675	5.50473	3.61795e-06	5.05757e-05	5.50473	2.49643e-08	1.36218e-06	5.50473	0.0243361	0.0710647	5.50473	0.00552535	0.0271251	5.50473	0.000543494	0.00383889	5.50473
[truncated: 16,949 more rows]
