# Supplementary material for: Alternative isoform expression of key thermogenic genes in human beige adipocytes
Source: Front Endocrinol (Lausanne). 2024 May 24;15:1395750. doi: 10.3389/fendo.2024.1395750 (PMC11163967; doi:10.3389/fendo.2024.1395750)
Supplement: Supplementary file 4 [file Table_5.xlsx]

## Sheet: three_database_info_sig_junctio
cluster_id	annotation	chr	start	end	strand	deltapsi	p.adjust	transcript_ids	min_intron_number	mode_intron_number	gene	biotype	genes_in_cluster	is_first_intron	condition
clu_35616_-	fantom_cat	chr7	43749288	43750147	-	0.11671	2.19229e-123	MICT00000322465.1	1	1	ENSG00000106603.13	NA	COA1	TRUE	beige
clu_19605_-	gencode	chr17	17577027	17591531	-	-0.429651	4.36025e-104	ENST00000421096.5,ENST00000580147.5,ENST00000461404.1,ENST00000255389.10,ENST00000395781.6	1	1	PEMT	lncRNA,nonsense_mediated_decay,protein_coding	PEMT	TRUE	white
clu_19605_-	refseq	chr17	17577027	17577107	-	0.191809	4.36025e-104	rna-XM_006721418.5	1	1	PEMT	NA	PEMT	TRUE	beige
clu_1700_-	gencode	chr11	66872159	66907821	-	0.158686	8.71504e-104	ENST00000393955.6	1	1	PC	protein_coding	PC	TRUE	beige
clu_15162_+	gencode	chrX	15675778	15688661	+	-0.14688	5.67501e-100	ENST00000380333.5,ENST00000448692.5	1	1	CA5BP1	lncRNA	CA5BP1,CA5B	TRUE	white
clu_15162_+	gencode	chrX	15738352	15749971	+	0.127193	5.67501e-100	ENST00000478923.1,ENST00000318636.8	1	1	CA5B	retained_intron,protein_coding	CA5BP1,CA5B	TRUE	beige
clu_18227_+	gencode	chr3	12289134	12312380	+	-0.162935	5.20256e-89	ENST00000397026.7,ENST00000651735.1,ENST00000652431.1,ENST00000652098.1,ENST00000397012.7,ENST00000497594.5	1	1	PPARG	protein_coding,retained_intron	PPARG	TRUE	white
clu_18227_+	gencode	chr3	12351674	12379704	+	0.199776	5.20256e-89	ENST00000287820.10,ENST00000477039.5	1	1	PPARG	protein_coding,retained_intron	PPARG	TRUE	beige
clu_291_-	gencode	chrX	72302934	72305825	-	0.115403	6.87892e-82	ENST00000651998.1,ENST00000417400.1,ENST00000445983.5	1	1	CITED1	protein_coding	CITED1,AL133500.1,HDAC8	TRUE	beige
clu_291_-	gencode	chrX	72330076	72351733	-	-0.459901	6.87892e-82	ENST00000648459.1,ENST00000649181.1,ENST00000648850.1,ENST00000648731.1,ENST00000373583.6,ENST00000650471.1,ENST00000373589.9,ENST00000648276.1,ENST00000648939.1,ENST00000373573.9,ENST00000650076.1,ENST00000650604.1,ENST00000647980.1	4	9	HDAC8	protein_coding,nonsense_mediated_decay	CITED1,AL133500.1,HDAC8	FALSE	white
clu_291_-	gencode	chrX	72302934	72307025	-	0.381306	6.87892e-82	ENST00000373619.7	1	1	CITED1	protein_coding	CITED1,AL133500.1,HDAC8	TRUE	beige
clu_10876_+	gencode	chr12	55719223	55719499	+	-0.175589	9.54578e-81	ENST00000547076.5,ENST00000548556.1,ENST00000553100.1,ENST00000548925.5	2	2	BLOC1S1	protein_coding,nonsense_mediated_decay	BLOC1S1,AC009779.3,RDH5	FALSE	white
clu_38484_+	gencode	chr11	35190065	35214852	+	-0.107146	7.35055e-70	ENST00000442151.6,ENST00000425428.6,ENST00000263398.10	4	5	CD44	protein_coding,nonsense_mediated_decay	CD44	FALSE	white
clu_38484_+	gencode	chr11	35211449	35214852	+	0.131089	7.35055e-70	ENST00000525293.5,ENST00000428726.7,ENST00000526000.6,ENST00000415148.6,ENST00000639002.1,ENST00000434472.6,ENST00000433892.6	2	5	CD44	retained_intron,protein_coding	CD44	FALSE	beige
clu_7568_-	gencode	chr19	29708423	29714907	-	-0.10095	1.61869e-67	ENST00000392278.2	1	1	C19orf12	protein_coding	C19orf12	TRUE	white
clu_7568_-	gencode	chr19	29702977	29708254	-	0.237128	1.61869e-67	ENST00000592153.5,ENST00000614091.4,ENST00000392278.2,ENST00000591243.1,ENST00000323670.13	1	2	C19orf12	protein_coding	C19orf12	TRUE	beige
clu_11888_-	gencode	chr2	54987698	55010087	-	0.30603	7.94065e-66	ENST00000394609.6	1	1	RTN4	protein_coding	RTN4	TRUE	beige
clu_11888_-	gencode	chr2	54987698	55049745	-	-0.244368	7.94065e-66	ENST00000317610.11,ENST00000402434.6	1	1	RTN4	protein_coding	RTN4	TRUE	white
clu_32518_-	gencode	chr6	5109491	5132718	-	0.135135	5.0646e-63	ENST00000458438.2	1	1	LYRM4	lncRNA	LYRM4	TRUE	beige
clu_28856_-	gencode	chr1	160283639	160284131	-	0.205539	8.92966e-63	ENST00000462644.5,ENST00000392220.2	1	1	PEX19	nonsense_mediated_decay,protein_coding	PEX19,AL139011.2	TRUE	beige
clu_28856_-	gencode	chr1	160283639	160285055	-	-0.138496	8.92966e-63	ENST00000532643.5,ENST00000532508.5,ENST00000368072.9,ENST00000524939.1	1	1	PEX19	nonsense_mediated_decay,lncRNA,protein_coding,retained_intron	PEX19,AL139011.2	TRUE	white
clu_28856_-	gencode	chr1	160283109	160285055	-	-0.112379	8.92966e-63	ENST00000533104.1,ENST00000472750.5,ENST00000556710.6	1	1	PEX19,AL139011.2	lncRNA,nonsense_mediated_decay	PEX19,AL139011.2	TRUE	white
clu_10672_+	gencode	chr12	29149407	29270412	+	-0.245503	1.38753e-62	ENST00000547411.1,ENST00000536681.8	1	1	FAR2	lncRNA,protein_coding	FAR2	TRUE	white
clu_10672_+	gencode	chr12	29223894	29270412	+	0.241278	1.38753e-62	ENST00000182377.8	1	1	FAR2	protein_coding	FAR2	TRUE	beige
clu_2011_-	gencode	chr11	111844723	111845179	-	0.127529	2.03971e-62	ENST00000527294.5	1	1	ALG9	lncRNA	ALG9,AP001781.2	TRUE	beige
clu_2011_-	gencode	chr11	111844723	111853380	-	-0.383614	2.03971e-62	ENST00000531154.5,ENST00000527714.5,ENST00000616540.5,ENST00000613181.4,ENST00000398006.6,ENST00000614444.4,ENST00000622211.4,ENST00000619129.4	3	8	ALG9,AP001781.2	protein_coding,retained_intron,nonsense_mediated_decay	ALG9,AP001781.2	FALSE	white
clu_2011_-	cryptic	chr11	111844723	111845565	-	0.134177	2.03971e-62	Unknown	NA	NA	NA	Unknown	NA	NA	beige
clu_8894_-	gencode	chr8	101719648	101790862	-	0.186133	1.59922e-61	ENST00000522951.5,ENST00000220931.11,ENST00000522448.5	1	1	NCALD	protein_coding	NCALD	TRUE	beige
clu_30968_+	gencode	chr2	11773745	11779519	+	-0.213414	2.77721e-57	ENST00000425416.6,ENST00000256720.6	5	5	LPIN1	protein_coding	LPIN1	FALSE	white
clu_15610_+	gencode	chrX	136204939	136206407	+	0.272423	8.76422e-56	ENST00000477080.1,ENST00000370674.3	1	1	FHL1	retained_intron,protein_coding	FHL1	TRUE	beige
clu_15610_+	gencode	chrX	136197134	136206407	+	-0.353878	8.76422e-56	ENST00000370683.6,ENST00000477204.5,ENST00000370676.7	1	1	FHL1	protein_coding,retained_intron	FHL1	TRUE	white
clu_37352_-	gencode	chr10	310092	311537	-	-0.14302	5.00893e-52	ENST00000634311.1	33	33	DIP2C	protein_coding	DIP2C	FALSE	white
clu_37352_-	gencode	chr10	311566	327006	-	-0.107806	5.00893e-52	ENST00000634311.1	32	32	DIP2C	protein_coding	DIP2C	FALSE	white
clu_37352_-	cryptic	chr10	310092	310469	-	0.145188	5.00893e-52	Unknown	NA	NA	NA	Unknown	NA	NA	beige
clu_37630_-	gencode	chr10	46016694	46030526	-	-0.133863	9.06049e-52	ENST00000581486.5	1	1	NCOA4	protein_coding	NCOA4	TRUE	white
clu_30022_+	gencode	chr10	110008299	110100625	+	0.116953	1.28717e-50	ENST00000475954.5,ENST00000487085.5,ENST00000497125.5,ENST00000356080.9,ENST00000277900.12	1	1	ADD3	lncRNA,protein_coding	ADD3	TRUE	beige
clu_33907_+	gencode	chr14	75661387	75663055	+	-0.178068	3.30657e-49	ENST00000556977.5,ENST00000298832.14,ENST00000286650.9,ENST00000557636.5	1	1	TTLL5	protein_coding	FLVCR2,TTLL5	TRUE	white
clu_41011_+	gencode	chr7	128456023	128457201	+	0.141765	4.61766e-48	ENST00000257696.5,ENST00000493710.1	1	1	HILPDA,AC010655.2	protein_coding,lncRNA	AC010655.2,AC010655.3,HILPDA,AC010655.4,METTL2B	TRUE	beige
clu_9756_-	cryptic	chr9	64637611	64638717	-	-0.142927	4.61766e-48	Unknown	NA	NA	NA	Unknown	NA	NA	white
clu_6192_-	gencode	chr5	142614161	142621297	-	-0.277823	8.06108e-46	ENST00000359370.10	1	1	FGF1	protein_coding	FGF1	TRUE	white
clu_6192_-	gencode	chr5	142697715	142697913	-	0.139144	8.06108e-46	ENST00000441680.6,ENST00000407758.5	1	1	FGF1	protein_coding	FGF1	TRUE	beige
clu_14762_+	gencode	chr1	201718755	201780421	+	-0.317047	2.24441e-43	ENST00000367302.5,ENST00000367296.8	3	3	NAV1	protein_coding	NAV1	FALSE	white
clu_14762_+	gencode	chr1	201739844	201780421	+	0.396359	2.24441e-43	ENST00000490213.5	1	1	NAV1	lncRNA	NAV1	TRUE	beige
clu_16766_-	fantom_cat	chr14	95475835	95481608	-	0.103391	5.53976e-42	FTMT25300047673.1	1	1	ENSG00000176438.8	NA	SNHG10	TRUE	beige
clu_16766_-	refseq	chr14	95475835	95516596	-	-0.219346	5.53976e-42	rna-NM_001384284.1,rna-NM_001363692.2,rna-NM_152592.6,rna-NM_001384281.1	1	1	SYNE3	NA	SNHG10	TRUE	white
clu_9008_-	gencode	chr8	129903350	129970943	-	-0.119805	5.56717e-41	ENST00000519020.5,ENST00000523509.5,ENST00000517654.5,ENST00000523288.5	2	2	FAM49B	protein_coding,retained_intron	FAM49B	FALSE	white
clu_31216_+	gencode	chr2	48530829	48580587	+	-0.118488	3.17142e-40	ENST00000406226.1	2	2	STON1	protein_coding	STON1,STON1-GTF2A1L	FALSE	white
clu_31216_+	gencode	chr2	48569086	48580587	+	0.39374	3.17142e-40	ENST00000394754.5	1	1	STON1-GTF2A1L	protein_coding	STON1,STON1-GTF2A1L	TRUE	beige
clu_31216_+	gencode	chr2	48530216	48580587	+	-0.220483	3.17142e-40	ENST00000404752.5	1	1	STON1	protein_coding	STON1,STON1-GTF2A1L	TRUE	white
clu_34526_+	gencode	chr17	28728860	28733983	+	-0.416966	5.30024e-40	ENST00000581000.1,ENST00000543014.1,ENST00000268766.11,ENST00000593261.1	1	1	NEK8	retained_intron,nonsense_mediated_decay,protein_coding,lncRNA	NEK8,AC010761.6	TRUE	white
clu_34526_+	gencode	chr17	28725972	28733983	+	0.368256	5.30024e-40	ENST00000579671.5	1	1	NEK8	protein_coding	NEK8,AC010761.6	TRUE	beige
clu_13883_+	gencode	chr1	87103589	87104470	+	-0.143253	1.00979e-39	ENST00000370550.10	6	6	HS2ST1	protein_coding	HS2ST1,AC093155.3,LINC01140	FALSE	white
clu_13883_+	gencode	chr1	87129994	87133614	+	0.158458	1.00979e-39	ENST00000469312.6,ENST00000471417.5,ENST00000490006.6,ENST00000461990.1	1	1	LINC01140	lncRNA	HS2ST1,AC093155.3,LINC01140	TRUE	beige
clu_16830_+	refseq	chr9	693786	710804	+	-0.137375	1.09983e-39	rna-NM_001354339.2,rna-NM_001354337.2,rna-NM_001354338.2	1	1	KANK1	NA	KANK1	TRUE	white
clu_16830_+	refseq	chr9	686921	710804	+	0.129141	1.09983e-39	rna-NM_001354336.2,rna-NM_001354335.2	1	1	KANK1	NA	KANK1	TRUE	beige
clu_32408_+	gencode	chr2	238848733	238909842	+	-0.320945	3.3766e-38	ENST00000612363.2	1	1	TWIST2	protein_coding	TWIST2	TRUE	white
clu_32408_+	cryptic	chr2	238909563	238909842	+	0.400904	3.3766e-38	Unknown	NA	NA	NA	Unknown	NA	NA	beige
clu_33213_-	gencode	chr6	111592094	111605776	-	-0.142202	1.09807e-37	ENST00000359831.8,ENST00000650649.1,ENST00000528599.1,ENST00000368761.11	1	1	TRAF3IP2	protein_coding,retained_intron	TRAF3IP2	TRUE	white
clu_33213_-	gencode	chr6	111580389	111591258	-	0.204945	1.09807e-37	ENST00000392556.8,ENST00000340026.10,ENST00000359831.8,ENST00000532708.5,ENST00000528599.1,ENST00000368761.11	2	2	TRAF3IP2	protein_coding,retained_intron	TRAF3IP2	FALSE	beige
clu_31283_+	gencode	chr2	62706052	62706897	+	-0.109965	3.8537e-36	ENST00000431489.5,ENST00000263991.9	1	1	EHBP1	protein_coding	EHBP1	TRUE	white
clu_31283_+	gencode	chr2	62705736	62706897	+	-0.168202	3.8537e-36	ENST00000405482.5,ENST00000472809.5,ENST00000494958.1	1	1	EHBP1	protein_coding,retained_intron	EHBP1	TRUE	white
clu_31283_+	refseq	chr2	62698949	62706897	+	0.271265	3.8537e-36	rna-XM_047443748.1,rna-XM_047443745.1	1	1	EHBP1	NA	EHBP1	TRUE	beige
clu_30508_+	cryptic	chr15	62570852	62589687	+	0.243468	2.04162e-34	Unknown	NA	NA	NA	Unknown	NA	NA	beige
clu_36362_-	gencode	chr4	1200047	1201269	-	0.252161	2.56368e-33	ENST00000400762.7	3	3	SPON2	lncRNA	SPON2	FALSE	beige
clu_36362_-	gencode	chr4	1172679	1173080	-	-0.10572	2.56368e-33	ENST00000512150.5,ENST00000431380.5,ENST00000503765.5	1	1	SPON2	retained_intron,protein_coding	SPON2	TRUE	white
clu_1427_-	gencode	chr11	57310556	57312534	-	-0.209243	6.77635e-33	ENST00000528882.5,ENST00000358252.8,ENST00000532437.1	4	5	TNKS1BP1	nonsense_mediated_decay,protein_coding	TNKS1BP1	FALSE	white
clu_1427_-	gencode	chr11	57310556	57311238	-	0.220873	6.77635e-33	ENST00000530920.1	1	1	TNKS1BP1	protein_coding	TNKS1BP1	TRUE	beige
clu_1547_-	gencode	chr11	62664973	62667523	-	0.171093	7.42479e-33	ENST00000354588.7,ENST00000431002.6,ENST00000532208.5,ENST00000415855.6	2	4	LBHD1	protein_coding	AP001458.2,C11orf98,LBHD1	FALSE	beige
clu_1547_-	gencode	chr11	62664973	62665131	-	-0.234023	7.42479e-33	ENST00000528405.1,ENST00000524958.5,ENST00000525675.1	1	1	AP001458.2,C11orf98	protein_coding	AP001458.2,C11orf98,LBHD1	TRUE	white
clu_17065_+	refseq	chr9	63126236	63127334	+	-0.117622	4.03989e-31	rna-XR_001746483.2,rna-XR_007061524.1,rna-XR_001746481.3,rna-XR_001746480.2,rna-XR_001746478.3,rna-XR_001746482.2	1	1	LOC105379814	NA	AQP7P4	TRUE	white
clu_19554_-	gencode	chr17	15260761	15265154	-	0.117771	2.0219e-30	ENST00000312280.9,ENST00000646419.1,ENST00000471150.2	1	1	PMP22	protein_coding,retained_intron	PMP22	TRUE	beige
clu_19554_-	gencode	chr17	15260761	15262429	-	-0.129974	2.0219e-30	ENST00000395938.6,ENST00000426385.3,ENST00000395936.6,ENST00000643451.1	1	1	PMP22	protein_coding,nonsense_mediated_decay	PMP22	TRUE	white
clu_18569_+	gencode	chr3	52287876	52290960	+	-0.341649	4.46577e-30	ENST00000471180.5	1	1	GLYCTK	protein_coding	GLYCTK	TRUE	white
clu_18569_+	gencode	chr3	52290719	52290960	+	0.356157	4.46577e-30	ENST00000305690.12,ENST00000486393.5,ENST00000489173.1,ENST00000477382.1,ENST00000473583.1,ENST00000436784.7,ENST00000473032.5	1	2	GLYCTK	protein_coding,nonsense_mediated_decay,retained_intron	GLYCTK	TRUE	beige
clu_36127_-	gencode	chr7	128403754	128405767	-	-0.118635	9.44623e-30	ENST00000484496.5,ENST00000473463.1,ENST00000626419.2,ENST00000491376.5,ENST00000480861.5,ENST00000470772.5,ENST00000496200.5,ENST00000354269.9,ENST00000469328.5,ENST00000348127.10,ENST00000338791.11,ENST00000496487.5	1	1	IMPDH1	nonsense_mediated_decay,protein_coding,retained_intron	IMPDH1	TRUE	white
clu_38210_+	gencode	chr11	314356	314922	+	-0.113362	8.2848e-29	ENST00000528780.5,ENST00000328221.5,ENST00000408968.4	1	2	IFITM1	protein_coding	IFITM2,IFITM1	TRUE	white
clu_10734_+	gencode	chr12	48119406	48122767	+	-0.11254	1.37436e-28	ENST00000548720.5,ENST00000546964.5,ENST00000548345.5,ENST00000551548.5,ENST00000359794.11,ENST00000552989.5,ENST00000547066.5,ENST00000551485.5,ENST00000629846.2	1	1	PFKM	retained_intron,protein_coding,lncRNA,nonsense_mediated_decay	PFKM	TRUE	white
clu_7381_-	gencode	chr19	12774897	12775405	-	0.167914	1.71933e-28	ENST00000587178.1,ENST00000586284.5,ENST00000397668.7,ENST00000589965.5,ENST00000592808.1,ENST00000264827.9,ENST00000589134.5	1	1	HOOK2	protein_coding,retained_intron,lncRNA	HOOK2	TRUE	beige
clu_7381_-	gencode	chr19	12774897	12778300	-	-0.122636	1.71933e-28	ENST00000589400.5,ENST00000590839.5,ENST00000592512.1	1	1	HOOK2	protein_coding,retained_intron	HOOK2	TRUE	white
clu_26694_+	gencode	chr19	35139767	35140076	+	0.206822	1.20982e-27	ENST00000588715.5	1	1	FXYD1	protein_coding	FXYD1,AC020907.2	TRUE	beige
clu_26694_+	gencode	chr19	35138894	35140076	+	-0.196633	1.20982e-27	ENST00000586871.5,ENST00000351325.8,ENST00000592818.5,ENST00000592174.1	1	1	AC020907.2,FXYD1	lncRNA,protein_coding,retained_intron	FXYD1,AC020907.2	TRUE	white
clu_27282_+	gencode	chr19	58401662	58415524	+	0.121831	6.28846e-27	ENST00000596921.5,ENST00000594993.1	1	1	ZNF584	lncRNA	ZNF584	TRUE	beige
clu_14521_+	gencode	chr1	161750145	161751655	+	-0.100539	6.46878e-27	ENST00000464004.2,ENST00000484291.5	1	1	DUSP12	nonsense_mediated_decay	FCRLB,DUSP12	TRUE	white
clu_14521_+	gencode	chr1	161750145	161751668	+	-0.111457	6.46878e-27	ENST00000367943.5	1	1	DUSP12	protein_coding	FCRLB,DUSP12	TRUE	white
clu_14521_+	gencode	chr1	161726993	161727247	+	0.113459	6.46878e-27	ENST00000367946.7,ENST00000367945.5,ENST00000495397.1,ENST00000336830.9,ENST00000367944.3,ENST00000367948.6	1	4	FCRLB	protein_coding,lncRNA	FCRLB,DUSP12	TRUE	beige
clu_471_-	gencode	chrX	136747592	136767144	-	-0.307746	5.38719e-26	ENST00000370620.5	1	1	ARHGEF6	protein_coding	ARHGEF6	TRUE	white
clu_471_-	gencode	chrX	136747592	136779414	-	0.323323	5.38719e-26	ENST00000250617.7	2	2	ARHGEF6	protein_coding	ARHGEF6	FALSE	beige
clu_17891_-	gencode	chr13	44436095	44573163	-	-0.10257	5.71886e-26	ENST00000458659.3	1	1	TSC22D1	protein_coding	TSC22D1	TRUE	white
clu_17891_-	gencode	chr13	44436095	44436504	-	0.133852	5.71886e-26	ENST00000487881.2,ENST00000261489.6	1	1	TSC22D1	lncRNA,protein_coding	TSC22D1	TRUE	beige
clu_36665_-	gencode	chr4	82829058	82844386	-	-0.129014	1.42056e-25	ENST00000509142.5,ENST00000500777.6,ENST00000513858.5,ENST00000311785.11,ENST00000511338.1	3	21	SEC31A	protein_coding	SEC31A	FALSE	white
clu_391_-	gencode	chrX	115017302	115017553	-	0.131709	1.68576e-25	ENST00000468224.1,ENST00000371936.5,ENST00000243213.2	1	2	IL13RA2	lncRNA,protein_coding	IL13RA2	TRUE	beige
clu_391_-	fantom_cat	chrX	115019977	115042445	-	-0.123456	1.68576e-25	ENCT00000480481.1	1	1	ENSG00000123496.3	NA	IL13RA2	TRUE	white
clu_37049_-	gencode	chr4	184803546	184825916	-	0.102557	5.24836e-25	ENST00000504900.5,ENST00000281455.7,ENST00000507295.5	1	1	ACSL1	protein_coding	ACSL1	TRUE	beige
clu_37849_-	gencode	chr10	89612048	89644600	-	-0.115774	6.02932e-25	ENST00000307534.8	1	1	PANK1	protein_coding	PANK1	TRUE	white
clu_37538_-	gencode	chr10	29569312	29657969	-	0.280787	7.7328e-25	ENST00000375400.7	3	3	SVIL	protein_coding	SVIL	FALSE	beige
clu_37538_-	gencode	chr10	29569312	29634420	-	-0.144937	7.7328e-25	ENST00000355867.8,ENST00000375398.6	1	1	SVIL	protein_coding	SVIL	TRUE	white
clu_40323_+	gencode	chr7	7157426	7234303	+	-0.117706	7.7328e-25	ENST00000429911.5	2	2	C1GALT1	protein_coding	C1GALT1	FALSE	white
clu_40323_+	gencode	chr7	7182820	7234303	+	0.126341	7.7328e-25	ENST00000419721.5,ENST00000436587.6,ENST00000476068.1	1	1	C1GALT1	protein_coding,retained_intron	C1GALT1	TRUE	beige
clu_37540_-	gencode	chr10	29686651	29736685	-	0.293115	1.01794e-24	ENST00000465422.1	1	1	SVIL	lncRNA	SVIL	TRUE	beige
clu_37540_-	refseq	chr10	29686651	29735755	-	-0.214189	1.01794e-24	rna-NM_001323600.1	1	1	SVIL	NA	SVIL	TRUE	white
clu_10973_+	gencode	chr12	59664943	59704772	+	0.301757	3.04378e-23	ENST00000548610.5	1	1	SLC16A7	protein_coding	SLC16A7	TRUE	beige
clu_10973_+	gencode	chr12	59655250	59704772	+	-0.307769	3.04378e-23	ENST00000549465.5,ENST00000547379.6	2	2	SLC16A7	protein_coding	SLC16A7	FALSE	white
clu_13899_+	gencode	chr1	89633322	89686470	+	-0.134309	1.06798e-22	ENST00000370453.5,ENST00000479252.1,ENST00000482063.1,ENST00000370454.9	1	1	AC093423.3,LRRC8C	nonsense_mediated_decay,lncRNA,protein_coding	LRRC8B,LRRC8C,AC093423.3	TRUE	white
clu_13899_+	gencode	chr1	89584789	89592771	+	0.118262	1.06798e-22	ENST00000439853.5,ENST00000640258.1,ENST00000330947.6,ENST00000639264.1	4	4	LRRC8B	protein_coding	LRRC8B,LRRC8C,AC093423.3	FALSE	beige
clu_12446_-	gencode	chr2	144235737	144332439	-	-0.132118	1.01784e-21	ENST00000429978.5,ENST00000463875.6,ENST00000542155.5	1	1	GTDC1	nonsense_mediated_decay,protein_coding	GTDC1	TRUE	white
clu_36318_-	refseq	chr7	155243716	155252293	-	0.183139	2.02812e-21	rna-XR_001745438.2	1	1	LOC105375587	NA	Unknown	TRUE	beige
clu_31289_+	gencode	chr2	62979335	62990716	+	0.116172	2.05741e-21	ENST00000431489.5,ENST00000496857.5,ENST00000405015.7,ENST00000491965.1	1	15	EHBP1	protein_coding,lncRNA,retained_intron	EHBP1	TRUE	beige
clu_19289_-	gencode	chr17	1495879	1496060	-	-0.137294	8.17411e-21	ENST00000487039.1,ENST00000421807.7,ENST00000350761.9,ENST00000406424.8,ENST00000320345.10	1	1	INPP5K	retained_intron,protein_coding,nonsense_mediated_decay	MYO1C,INPP5K	TRUE	white
clu_18550_+	gencode	chr3	51943046	51943349	+	-0.141627	2.73187e-20	ENST00000470601.5,ENST00000417220.6	1	1	PARP3	retained_intron,protein_coding	PARP3	TRUE	white
clu_18550_+	gencode	chr3	51942708	51943354	+	0.11007	2.73187e-20	ENST00000398755.7	1	1	PARP3	protein_coding	PARP3	TRUE	beige
clu_23678_+	gencode	chr6	106539529	106541586	+	-0.355668	3.89359e-20	ENST00000633556.1,ENST00000369066.7	7	7	CRYBG1	protein_coding	CRYBG1	FALSE	white
clu_23678_+	gencode	chr6	106541295	106541586	+	0.344325	3.89359e-20	ENST00000457437.1	1	1	CRYBG1	protein_coding	CRYBG1	TRUE	beige
clu_24510_-	gencode	chr16	48362430	48385204	-	-0.262077	5.29137e-20	ENST00000394725.3	1	1	SIAH1	protein_coding	SIAH1	TRUE	white
clu_24510_-	gencode	chr16	48362430	48365387	-	0.327443	5.29137e-20	ENST00000356721.3	1	1	SIAH1	protein_coding	SIAH1	TRUE	beige
clu_17336_+	gencode	chr9	113536918	113583450	+	0.125159	5.3659e-20	ENST00000374140.6,ENST00000462143.5,ENST00000496113.1,ENST00000478599.5,ENST00000343817.9,ENST00000350696.9	1	1	RGS3	protein_coding,retained_intron	RGS3	TRUE	beige
clu_29623_+	cryptic	chr10	51699209	51804585	+	0.25858	6.67474e-20	Unknown	NA	NA	NA	Unknown	NA	NA	beige
clu_29623_+	gencode	chr10	51467836	51804585	+	-0.304293	6.67474e-20	ENST00000643582.1,ENST00000645324.1,ENST00000643704.1,ENST00000373980.10,ENST00000401604.8,ENST00000373976.9	3	3	PRKG1	protein_coding	PRKG1	FALSE	white
clu_37534_-	gencode	chr10	29524715	29529705	-	-0.139459	8.07524e-20	ENST00000375400.7,ENST00000375398.6	11	11	SVIL	protein_coding	SVIL	FALSE	white
clu_39887_+	cryptic	chr4	99204269	99204357	+	0.28296	2.63057e-19	Unknown	NA	NA	NA	Unknown	NA	NA	beige
clu_39887_+	fantom_cat	chr4	99157579	99159421	+	-0.106596	2.63057e-19	FTMT21500004715.1,FTMT21500011762.1,FTMT21500009135.1,FTMT21500011761.1,MICT00000268586.1,MICT00000268590.1,ENCT00000321988.1,FTMT21500020522.1,FTMT21500008011.1,MICT00000268581.1,FTMT21500006712.1	1	1	ENSG00000246090.2	NA	AP002026.1	TRUE	white
clu_4326_-	gencode	chr3	157428488	157460181	-	0.290873	3.19681e-19	ENST00000392832.6,ENST00000479987.5,ENST00000392833.6,ENST00000362010.7	3	4	VEPH1	protein_coding	VEPH1	FALSE	beige
clu_4326_-	gencode	chr3	157428488	157436883	-	-0.566983	3.19681e-19	ENST00000482685.5	1	1	VEPH1	lncRNA	VEPH1	TRUE	white
clu_4326_-	gencode	chr3	157459926	157460181	-	0.157811	3.19681e-19	ENST00000537559.5,ENST00000490235.5	2	2	VEPH1	protein_coding,lncRNA	VEPH1	FALSE	beige
clu_39188_+	fantom_cat	chr11	112017470	112017777	+	0.114733	4.09409e-19	FTMT24300037885.1	1	1	ENSG00000150764.9	NA	DIXDC1	TRUE	beige
clu_39188_+	gencode	chr11	112016796	112017777	+	-0.121139	4.09409e-19	ENST00000618522.4,ENST00000615255.1,ENST00000440460.7,ENST00000526500.5	9	9	DIXDC1	retained_intron,protein_coding	DIXDC1	FALSE	white
clu_13940_+	gencode	chr1	95625565	95777147	+	-0.107054	5.79292e-19	ENST00000664663.1	1	1	LINC02607	lncRNA	LINC02607,AL683887.1	TRUE	white
clu_32650_-	gencode	chr6	30296237	30326354	-	-0.100082	7.17494e-19	ENST00000659132.1,ENST00000666294.1,ENST00000653301.1,ENST00000412685.7,ENST00000659836.1,ENST00000426882.6,ENST00000665953.1	1	1	HCG18	lncRNA	HCG18,HCG17	TRUE	white
clu_32650_-	gencode	chr6	30296237	30326151	-	0.104184	7.17494e-19	ENST00000602550.5,ENST00000668974.1,ENST00000449544.6,ENST00000654915.1,ENST00000454269.6	1	1	HCG18	lncRNA	HCG18,HCG17	TRUE	beige
clu_23614_+	gencode	chr6	75908627	75911672	+	0.153432	3.0438e-18	ENST00000369977.8,ENST00000369985.9,ENST00000664640.1,ENST00000369981.7,ENST00000615563.4	29	33	MYO6	protein_coding	MYO6	FALSE	beige
clu_23614_+	gencode	chr6	75911698	75914063	+	0.124446	3.0438e-18	ENST00000369977.8,ENST00000664640.1,ENST00000369981.7,ENST00000369985.9,ENST00000615563.4	30	34	MYO6	protein_coding	MYO6	FALSE	beige
clu_23614_+	gencode	chr6	75908627	75914063	+	-0.277878	3.0438e-18	ENST00000672162.1,ENST00000671923.1,ENST00000369975.6,ENST00000672093.1	4	4	MYO6	retained_intron,nonsense_mediated_decay,protein_coding	MYO6	FALSE	white
clu_38044_-	gencode	chr10	103661114	103668608	-	0.160984	5.50281e-18	ENST00000355946.6,ENST00000369774.8,ENST00000315994.6,ENST00000420222.1	5	7	SH3PXD2A	protein_coding,lncRNA	SH3PXD2A	FALSE	beige
clu_38044_-	refseq	chr10	103661114	103678081	-	-0.100061	5.50281e-18	rna-NM_001365079.1	1	1	SH3PXD2A	NA	SH3PXD2A	TRUE	white
clu_39178_+	gencode	chr11	111919004	111924326	+	-0.166434	5.75795e-18	ENST00000278601.6,ENST00000529342.5,ENST00000534100.1	1	2	C11orf52,HSPB2-C11orf52	protein_coding,nonsense_mediated_decay	HSPB2-C11orf52,C11orf52	TRUE	white
clu_39178_+	fantom_cat	chr11	111923754	111924326	+	0.243348	5.75795e-18	HBMT00000231552.1	1	1	ENSG00000149300.5	NA	HSPB2-C11orf52,C11orf52	TRUE	beige
clu_19197_+	gencode	chr3	193618936	193631612	+	-0.138125	6.34272e-18	ENST00000642289.1,ENST00000643329.1,ENST00000644629.1,ENST00000644595.1,ENST00000644959.1,ENST00000645553.1,ENST00000497189.5,ENST00000392436.7,ENST00000392437.6,ENST00000646793.1,ENST00000644841.1,ENST00000646699.1,ENST00000642445.1,ENST00000643737.1,ENST00000361828.7,ENST00000642593.1	1	5	OPA1	nonsense_mediated_decay,protein_coding,retained_intron	OPA1	TRUE	white
clu_29110_-	gencode	chr1	209663061	209675222	-	-0.110105	1.02422e-17	ENST00000445272.5	1	1	HSD11B1-AS1	lncRNA	HSD11B1-AS1	TRUE	white
clu_29110_-	gencode	chr1	209661567	209662911	-	0.133191	1.02422e-17	ENST00000441672.1,ENST00000445272.5	2	2	HSD11B1-AS1	lncRNA	HSD11B1-AS1	FALSE	beige
clu_4327_-	refseq	chr3	157470529	157487375	-	-0.1206	1.43399e-17	rna-XM_047448925.1	1	1	VEPH1	NA	VEPH1	TRUE	white
clu_25917_-	gencode	chr12	121240869	121245140	-	0.205442	1.51418e-17	ENST00000412367.6,ENST00000337174.7,ENST00000538733.5	14	15	CAMKK2	protein_coding	CAMKK2	FALSE	beige
clu_25917_-	gencode	chr12	121244615	121245140	-	-0.109646	1.51418e-17	ENST00000324774.9,ENST00000347034.6,ENST00000402834.8,ENST00000404169.8,ENST00000446440.6,ENST00000392473.2,ENST00000545538.5,ENST00000652382.1,ENST00000392474.6	9	15	CAMKK2	protein_coding	CAMKK2	FALSE	white
clu_15115_+	gencode	chrX	2828975	2830061	+	-0.11311	1.68478e-17	ENST00000381163.7,ENST00000398806.8,ENST00000381161.5	1	1	GYG2	protein_coding,lncRNA	GYG2	TRUE	white
clu_8953_-	gencode	chr8	119593860	119600678	-	0.113285	2.26791e-17	ENST00000522826.5,ENST00000075322.10,ENST00000427067.6	11	11	ENPP2	protein_coding	ENPP2	FALSE	beige
clu_19494_-	fantom_cat	chr17	7857198	7883235	-	-0.110671	7.15556e-17	FTMT26500033233.1,HBMT00000619772.1,ENCT00000180634.1,MICT00000141137.1,ENCT00000180633.1,MICT00000141136.1	2	2	ENSG00000183011.9	NA	NAA38	FALSE	white
clu_19494_-	gencode	chr17	7857198	7857383	-	0.129049	7.15556e-17	ENST00000575071.5,ENST00000575771.5	1	1	NAA38	protein_coding	NAA38	TRUE	beige
clu_6212_-	gencode	chr5	147424963	147453549	-	0.103309	7.15556e-17	ENST00000519672.1,ENST00000512722.1,ENST00000398514.7	1	1	DPYSL3	lncRNA,protein_coding	DPYSL3	TRUE	beige
clu_14581_+	gencode	chr1	171258219	171267543	+	-0.172736	1.0864e-16	ENST00000354841.4,ENST00000367750.7,ENST00000459868.1,ENST00000617670.6,ENST00000469112.5	1	2	FMO1	protein_coding,lncRNA,nonsense_mediated_decay	FMO1	TRUE	white
clu_14581_+	refseq	chr1	171269086	171275346	+	0.253507	1.0864e-16	rna-XM_005245037.4	1	1	FMO1	NA	FMO1	TRUE	beige
clu_3320_-	gencode	chr3	12941865	12967387	-	-0.146521	1.58197e-16	ENST00000273221.8	1	1	IQSEC1	protein_coding	IQSEC1	TRUE	white
clu_38176_-	gencode	chr10	132245955	132307572	-	0.153462	1.79024e-16	ENST00000298630.8	1	1	STK32C	protein_coding	STK32C	TRUE	beige
clu_17070_+	fantom_cat	chr9	65196570	65198301	+	-0.101095	1.93531e-16	FTMT23500047208.1	1	1	CATG00000105473.1	NA	AL445665.1,FO082814.1	TRUE	white
clu_17070_+	fantom_cat	chr9	65198471	65199335	+	-0.106254	1.93531e-16	FTMT23500047208.1	2	2	CATG00000105473.1	NA	AL445665.1,FO082814.1	FALSE	white
clu_39783_+	gencode	chr4	76256523	76263704	+	0.134276	7.86556e-16	ENST00000515604.5,ENST00000606246.1,ENST00000424749.7	1	2	FAM47E-STBD1,FAM47E	protein_coding	FAM47E,FAM47E-STBD1	TRUE	beige
clu_39783_+	gencode	chr4	76251820	76263704	+	-0.148842	7.86556e-16	ENST00000651133.1,ENST00000509377.1,ENST00000502320.2,ENST00000514365.5,ENST00000510328.5	1	1	FAM47E-STBD1,FAM47E	nonsense_mediated_decay,protein_coding	FAM47E,FAM47E-STBD1	TRUE	white
clu_85_-	gencode	chrX	19645475	19683823	-	0.197635	8.64797e-16	ENST00000379726.7,ENST00000397821.8,ENST00000379697.7,ENST00000379698.8,ENST00000432234.5	5	5	SH3KBP1	protein_coding	SH3KBP1	FALSE	beige
clu_85_-	gencode	chrX	19645475	19670862	-	-0.134239	8.64797e-16	ENST00000379716.5	1	1	SH3KBP1	protein_coding	SH3KBP1	TRUE	white
clu_13235_+	gencode	chr1	17632466	17634835	+	0.167493	1.08534e-15	ENST00000375408.7,ENST00000167825.5,ENST00000469726.5	3	8	ARHGEF10L	protein_coding,nonsense_mediated_decay,lncRNA	ARHGEF10L	FALSE	beige
clu_40985_+	gencode	chr7	117131960	117136081	+	0.107674	1.12904e-15	ENST00000393444.7,ENST00000489293.5,ENST00000393446.6,ENST00000422922.5,ENST00000446490.5,ENST00000465133.5,ENST00000393443.5,ENST00000393451.7,ENST00000438863.5	4	6	ST7	protein_coding,lncRNA,nonsense_mediated_decay	ST7	FALSE	beige
clu_13672_+	gencode	chr1	45997799	46002805	+	0.243931	1.1914e-15	ENST00000372008.6,ENST00000482881.1,ENST00000361297.7	2	2	MAST2	protein_coding,retained_intron	MAST2	FALSE	beige
clu_13672_+	refseq	chr1	45997799	46000959	+	-0.169103	1.1914e-15	rna-XM_011541064.3,rna-XM_047450121.1,rna-XM_047450149.1,rna-XM_017000752.2,rna-XM_005270656.6,rna-XM_047450111.1,rna-XM_005270655.4,rna-XM_006710477.4,rna-XM_017000753.2,rna-NM_001324321.2,rna-XM_011541069.3,rna-XM_011541063.2,rna-XM_017000755.2,rna-XM_047450116.1,rna-XM_047450141.1,rna-XM_011541061.3,rna-XM_011541059.3,rna-NM_001324320.2,rna-XM_011541067.3,rna-XM_047450145.1	3	6	MAST2	NA	MAST2	FALSE	white
clu_38490_+	gencode	chr11	36376704	36393846	+	-0.166411	1.26242e-15	ENST00000527751.5,ENST00000532578.1,ENST00000526682.5,ENST00000524380.5	1	1	PRR5L	lncRNA,protein_coding	PRR5L	TRUE	white
clu_38490_+	gencode	chr11	36376704	36400997	+	-0.172242	1.26242e-15	ENST00000530252.1,ENST00000378867.7	1	1	PRR5L	protein_coding	PRR5L	TRUE	white
clu_38490_+	cryptic	chr11	36301070	36400997	+	0.111154	1.26242e-15	Unknown	NA	NA	NA	Unknown	NA	NA	beige
clu_38490_+	gencode	chr11	36301070	36393846	+	0.35132	1.26242e-15	ENST00000527172.5	1	1	PRR5L	protein_coding	PRR5L	TRUE	beige
clu_20079_-	cryptic	chr17	47918571	47938571	-	0.145155	1.48715e-15	Unknown	NA	NA	NA	Unknown	NA	NA	beige
clu_3877_-	gencode	chr3	73404395	73556700	-	0.185015	1.64034e-15	ENST00000498048.1	1	1	PDZRN3	lncRNA	PDZRN3	TRUE	beige
clu_3877_-	gencode	chr3	73404395	73602354	-	-0.185015	1.64034e-15	ENST00000263666.9	3	3	PDZRN3	protein_coding	PDZRN3	FALSE	white
clu_28797_-	fantom_cat	chr1	155983200	155983470	-	0.161208	1.8866e-15	ENCT00000032846.1	1	1	ENSG00000116584.13	NA	ARHGEF2	TRUE	beige
clu_28797_-	fantom_cat	chr1	155983200	155983366	-	-0.12835	1.8866e-15	FTMT20100072050.1	1	1	ENSG00000116584.13	NA	ARHGEF2	TRUE	white
clu_39680_+	gencode	chr4	41538350	41598920	+	-0.113001	2.37676e-15	ENST00000511496.5,ENST00000503057.6	1	1	LIMCH1	protein_coding	LIMCH1	TRUE	white
clu_23974_+	gencode	chr6	163563719	163566721	+	-0.139838	2.67573e-15	ENST00000544361.1,ENST00000545607.5,ENST00000361752.8,ENST00000537883.5,ENST00000361195.6	3	6	QKI	protein_coding,nonsense_mediated_decay	QKI	FALSE	white
clu_15074_+	gencode	chr1	245155487	245156282	+	-0.171597	2.69195e-15	ENST00000407071.7	1	1	KIF26B	protein_coding	KIF26B	TRUE	white
clu_15074_+	fantom_cat	chr1	245155487	245155750	+	0.232562	2.69195e-15	FTMT20300112127.1,HBMT00000048742.1	1	1	ENSG00000162849.11	NA	KIF26B	TRUE	beige
clu_40903_+	gencode	chr7	102396537	102397620	+	0.11181	2.81293e-15	ENST00000397912.3,ENST00000496391.5	1	1	PRKRIP1	protein_coding	AC091390.4,PRKRIP1	TRUE	beige
clu_2543_-	gencode	chr15	59664120	59668892	-	-0.105663	3.37472e-15	ENST00000607373.6,ENST00000267859.7,ENST00000415213.6,ENST00000612191.4	9	9	BNIP2	protein_coding	BNIP2	FALSE	white
clu_1647_-	gencode	chr11	65381969	65382486	-	0.133842	6.56021e-15	ENST00000530936.1,ENST00000533629.5,ENST00000524438.5,ENST00000398802.5,ENST00000529431.1,ENST00000526898.5,ENST00000529962.5	1	1	SLC25A45	protein_coding,nonsense_mediated_decay,retained_intron	SLC25A45	TRUE	beige
clu_1647_-	gencode	chr11	65380175	65381915	-	-0.150232	6.56021e-15	ENST00000530936.1,ENST00000527174.5,ENST00000526432.5,ENST00000534028.5,ENST00000398802.5	1	1	SLC25A45	protein_coding	SLC25A45	TRUE	white
clu_10181_-	gencode	chr9	128266325	128267458	-	-0.113021	8.76065e-15	ENST00000458730.2	5	5	GOLGA2	protein_coding	GOLGA2	FALSE	white
clu_4168_-	gencode	chr3	132578881	132579492	-	0.112333	9.32756e-15	ENST00000264990.11,ENST00000507705.5,ENST00000485198.5	6	6	ACAD11	protein_coding,lncRNA,nonsense_mediated_decay	ACAD11	FALSE	beige
clu_20113_-	gencode	chr17	50864163	50866058	-	-0.299066	1.4645e-14	ENST00000499247.3	1	1	TOB1	protein_coding	TOB1	TRUE	white
clu_20113_-	gencode	chr17	50864163	50867494	-	0.29434	1.4645e-14	ENST00000268957.3	2	2	TOB1	protein_coding	TOB1	FALSE	beige
clu_20811_-	gencode	chr20	35008747	35010187	-	-0.112248	1.66198e-14	ENST00000451813.6,ENST00000252015.3	12	12	TRPC4AP	protein_coding	TRPC4AP	FALSE	white
clu_20811_-	cryptic	chr20	35008747	35008944	-	0.105144	1.66198e-14	Unknown	NA	NA	NA	Unknown	NA	NA	beige
clu_22977_+	gencode	chr5	180831229	180834312	+	0.110975	1.75768e-14	ENST00000653411.1,ENST00000508309.2	1	1	LINC00847	lncRNA	LINC00847	TRUE	beige
clu_22977_+	gencode	chr5	180831806	180834312	+	-0.147675	1.75768e-14	ENST00000665473.1,ENST00000662722.1,ENST00000501937.2,ENST00000659553.1,ENST00000509921.2	1	1	LINC00847	lncRNA	LINC00847	TRUE	white
clu_31811_+	cryptic	chr2	152433495	152521943	+	0.220564	1.92348e-14	Unknown	NA	NA	NA	Unknown	NA	NA	beige
clu_31811_+	gencode	chr2	152335720	152521943	+	-0.219501	1.92348e-14	ENST00000288670.14	1	1	FMNL2	protein_coding	FMNL2	TRUE	white
clu_22299_+	gencode	chr5	65652545	65658368	+	0.105004	2.0326e-14	ENST00000504751.5,ENST00000505553.5,ENST00000231526.8,ENST00000512009.5	6	7	TRAPPC13	nonsense_mediated_decay,protein_coding,retained_intron	TRAPPC13	FALSE	beige
clu_33514_+	cryptic	chr14	22450139	22462932	+	-0.105998	2.24236e-14	Unknown	NA	NA	NA	Unknown	NA	NA	white
clu_30897_+	gencode	chr15	99251541	99255898	+	-0.127711	2.65394e-14	ENST00000561253.5,ENST00000558500.5,ENST00000559433.5,ENST00000301981.8,ENST00000558471.5,ENST00000558879.5,ENST00000560213.1,ENST00000561276.5,ENST00000559399.5,ENST00000447360.6,ENST00000558172.5	1	1	LRRC28	nonsense_mediated_decay,lncRNA,protein_coding,retained_intron	LRRC28	TRUE	white
clu_31616_+	gencode	chr2	109432671	109436893	+	-0.298249	3.7679e-14	ENST00000309415.8	6	6	SH3RF3	protein_coding	SH3RF3	FALSE	white
clu_31616_+	fantom_cat	chr2	109436807	109436893	+	0.249114	3.7679e-14	HBMT00000774657.1,HBMT00000774658.1	1	1	ENSG00000172985.8	NA	SH3RF3	TRUE	beige
clu_10840_+	gencode	chr12	53252268	53252818	+	-0.181235	7.05339e-14	ENST00000329548.4	1	1	MFSD5	protein_coding	MFSD5	TRUE	white
clu_10840_+	gencode	chr12	53252035	53252818	+	0.178885	7.05339e-14	ENST00000534842.1,ENST00000551660.2	1	1	MFSD5	protein_coding	MFSD5	TRUE	beige
clu_21466_+	gencode	chr8	22533018	22540615	+	-0.151135	1.03459e-13	ENST00000289963.12	12	12	PPP3CC	protein_coding	PPP3CC	FALSE	white
clu_4454_-	gencode	chr3	187734907	187737597	-	0.145175	1.06187e-13	ENST00000438077.1	1	1	BCL6	protein_coding	BCL6	TRUE	beige
clu_4454_-	gencode	chr3	187734907	187745410	-	-0.11705	1.06187e-13	ENST00000480458.5,ENST00000621333.4,ENST00000406870.7,ENST00000470319.1	1	1	BCL6	lncRNA,protein_coding,retained_intron	BCL6	TRUE	white
clu_18942_+	gencode	chr3	141402449	141403927	+	0.129799	1.14073e-13	ENST00000504673.5,ENST00000510338.5	1	1	ZBTB38	protein_coding	ZBTB38	TRUE	beige
clu_39642_+	gencode	chr4	38049898	38054199	+	-0.146459	1.21665e-13	ENST00000261439.9,ENST00000421339.3,ENST00000446803.6,ENST00000513936.6	2	2	TBC1D1	protein_coding	TBC1D1	FALSE	white
clu_16711_-	gencode	chr14	90593626	90610742	-	0.221927	1.38005e-13	ENST00000555894.5,ENST00000328459.11	2	2	TTC7B	protein_coding	TTC7B	FALSE	beige
clu_16711_-	gencode	chr14	90593626	90603253	-	-0.110912	1.38005e-13	ENST00000554654.5,ENST00000553972.5,ENST00000557292.1	3	3	TTC7B	lncRNA,protein_coding	TTC7B	FALSE	white
clu_16711_-	gencode	chr14	90603303	90610742	-	-0.117029	1.38005e-13	ENST00000553972.5,ENST00000554654.5	3	3	TTC7B	protein_coding,lncRNA	TTC7B	FALSE	white
clu_3447_-	gencode	chr3	38020352	38029506	-	-0.2689	1.50078e-13	ENST00000334661.4,ENST00000461445.5	1	1	PLCD1	protein_coding,retained_intron	PLCD1	TRUE	white
clu_3447_-	gencode	chr3	38020352	38024337	-	0.271732	1.50078e-13	ENST00000463876.5	1	1	PLCD1	protein_coding	PLCD1	TRUE	beige
clu_5308_+	gencode	chr16	67252844	67255021	+	-0.154813	3.01888e-13	ENST00000564704.5,ENST00000566626.1,ENST00000299798.16,ENST00000563723.5	1	2	SLC9A5	retained_intron,protein_coding	SLC9A5	TRUE	white
clu_5308_+	gencode	chr16	67265106	67266088	+	0.280695	3.01888e-13	ENST00000564812.5,ENST00000563723.5,ENST00000564704.5,ENST00000566626.1,ENST00000299798.16	4	13	SLC9A5	nonsense_mediated_decay,retained_intron,protein_coding	SLC9A5	FALSE	beige
clu_8865_-	gencode	chr8	98456000	98526742	-	0.119891	3.5595e-13	ENST00000523601.5,ENST00000419617.7,ENST00000617590.1	8	8	STK3	protein_coding	STK3	FALSE	beige
clu_8865_-	cryptic	chr8	98456000	98473268	-	-0.115988	3.5595e-13	Unknown	NA	NA	NA	Unknown	NA	NA	white
clu_21093_-	gencode	chr18	5489194	5543913	-	-0.426963	4.23038e-13	ENST00000540638.6,ENST00000341928.6,ENST00000400111.8,ENST00000342933.7	1	1	EPB41L3	protein_coding	EPB41L3	TRUE	white
clu_21093_-	gencode	chr18	5489161	5630377	-	0.375633	4.23038e-13	ENST00000637651.1,ENST00000578431.1	1	1	EPB41L3	nonsense_mediated_decay,lncRNA	EPB41L3	TRUE	beige
clu_13193_+	gencode	chr1	14946173	14960684	+	-0.198613	5.38736e-13	ENST00000400797.3	1	1	KAZN	protein_coding	KAZN	TRUE	white
clu_13193_+	gencode	chr1	14924572	14960684	+	0.104074	5.38736e-13	ENST00000361144.9	1	1	KAZN	protein_coding	KAZN	TRUE	beige
clu_13193_+	cryptic	chr1	14856060	14877904	+	0.180503	5.38736e-13	Unknown	NA	NA	NA	Unknown	NA	NA	beige
clu_37190_-	gencode	chr21	32315099	32316466	-	-0.136089	6.02057e-13	ENST00000382751.4	38	38	URB1	protein_coding	MIS18A,URB1	FALSE	white
clu_37190_-	cryptic	chr21	32284155	32298086	-	0.118958	6.02057e-13	Unknown	NA	NA	NA	Unknown	NA	NA	beige
clu_32499_-	gencode	chr6	3283975	3285079	-	0.10301	6.42952e-13	ENST00000406686.7,ENST00000490273.5,ENST00000467177.5,ENST00000485307.5,ENST00000497691.5,ENST00000380302.8	8	8	SLC22A23	protein_coding,nonsense_mediated_decay	SLC22A23	FALSE	beige
clu_5371_+	gencode	chr16	69142299	69143178	+	0.197745	6.78007e-13	ENST00000569615.2	1	1	UTP4	lncRNA	UTP4	TRUE	beige
clu_5371_+	gencode	chr16	69139914	69143178	+	-0.210676	6.78007e-13	ENST00000567460.5,ENST00000569014.5,ENST00000567015.5,ENST00000352319.8,ENST00000564408.5,ENST00000566227.5,ENST00000563094.5,ENST00000562237.5,ENST00000314423.12	1	5	UTP4	protein_coding,lncRNA,retained_intron	UTP4	TRUE	white
clu_9549_-	gencode	chr9	13140149	13140843	-	-0.200802	1.22016e-12	ENST00000540202.1	1	1	MPDZ	lncRNA	MPDZ	TRUE	white
clu_478_-	gencode	chrX	139728962	139737916	-	-0.109593	1.70892e-12	ENST00000361648.6,ENST00000370557.5	28	28	ATP11C	protein_coding	ATP11C	FALSE	white
clu_1234_-	gencode	chr11	8717892	8726073	-	-0.19111	1.7427e-12	ENST00000528196.5,ENST00000527510.5,ENST00000530438.5,ENST00000526057.5,ENST00000313726.11,ENST00000526757.5,ENST00000532734.5,ENST00000527870.1,ENST00000531093.5,ENST00000530580.5,ENST00000533225.5,ENST00000532651.5,ENST00000534127.5,ENST00000626808.2,ENST00000533425.5,ENST00000528527.5,ENST00000530593.5	1	3	ST5	protein_coding,nonsense_mediated_decay,retained_intron,lncRNA	ST5	TRUE	white
clu_20089_-	gencode	chr17	48577020	48577863	-	0.226611	1.88332e-12	ENST00000332503.6	1	1	HOXB4	protein_coding	HOXB3,HOXB4,HOXB6	TRUE	beige
clu_1506_-	cryptic	chr11	62522998	62525345	-	-0.10767	2.11788e-12	Unknown	NA	NA	NA	Unknown	NA	NA	white
clu_18245_+	gencode	chr3	14416453	14443624	+	-0.269165	3.1125e-12	ENST00000613930.4,ENST00000622176.4,ENST00000610642.4,ENST00000622186.4,ENST00000621751.4,ENST00000649500.1	2	2	SLC6A6	retained_intron,nonsense_mediated_decay,protein_coding	SLC6A6	FALSE	white
clu_18245_+	gencode	chr3	14432787	14443624	+	0.266897	3.1125e-12	ENST00000452775.1	1	1	SLC6A6	protein_coding	SLC6A6	TRUE	beige
clu_30571_+	gencode	chr15	67066360	67164895	+	0.104124	3.99882e-12	ENST00000327367.9	1	1	SMAD3	protein_coding	SMAD3	TRUE	beige
clu_16295_-	gencode	chr14	23143204	23154259	-	-0.128071	5.46764e-12	ENST00000528860.5,ENST00000422941.6,ENST00000453702.5	1	1	SLC7A8	nonsense_mediated_decay,protein_coding	SLC7A8	TRUE	white
clu_8958_-	gencode	chr8	119638527	119638748	-	-0.194749	6.80678e-12	ENST00000520066.5,ENST00000075322.10,ENST00000259486.10,ENST00000522826.5,ENST00000518958.1	1	1	ENPP2	protein_coding,nonsense_mediated_decay	ENPP2	TRUE	white
clu_8958_-	gencode	chr8	119638527	119673252	-	0.136221	6.80678e-12	ENST00000427067.6	1	1	ENPP2	protein_coding	ENPP2	TRUE	beige
clu_40485_+	fantom_cat	chr7	40815803	40860316	+	-0.183242	8.19484e-12	ENCT00000399029.1	1	1	ENSG00000175600.11	NA	SUGCT	TRUE	white
clu_40485_+	gencode	chr7	40749497	40860316	+	0.187507	8.19484e-12	ENST00000401647.6,ENST00000335693.8,ENST00000628514.2	12	12	SUGCT	protein_coding	SUGCT	FALSE	beige
clu_15517_+	gencode	chrX	118410959	118432781	+	-0.104869	1.12354e-11	ENST00000254029.8,ENST00000371825.7,ENST00000371848.3,ENST00000371822.9	9	12	WDR44	protein_coding	WDR44	FALSE	white
clu_15517_+	cryptic	chrX	118419411	118432781	+	0.104869	1.12354e-11	Unknown	NA	NA	NA	Unknown	NA	NA	beige
clu_17541_+	gencode	chr9	129137692	129142445	+	0.111365	1.5307e-11	ENST00000358994.8,ENST00000337738.5,ENST00000393370.6,ENST00000348141.9,ENST00000355007.7,ENST00000357197.8,ENST00000417728.5,ENST00000452489.6,ENST00000411917.1	2	8	PTPA	protein_coding	PTPA	FALSE	beige
clu_24198_-	gencode	chr16	10547677	10558994	-	0.308071	1.67779e-11	ENST00000536829.1	1	1	EMP2	protein_coding	EMP2	TRUE	beige
clu_24198_-	gencode	chr16	10547677	10580549	-	-0.320485	1.67779e-11	ENST00000342147.4,ENST00000359543.8	1	1	EMP2	retained_intron,protein_coding	EMP2	TRUE	white
clu_6825_+	gencode	chr20	50565069	50568380	+	-0.117634	1.74209e-11	ENST00000541713.5,ENST00000371621.5	2	2	PTPN1	protein_coding	PTPN1	FALSE	white
clu_6825_+	fantom_cat	chr20	50568234	50568380	+	0.117634	1.74209e-11	FTMT27900017299.1	1	1	ENSG00000196396.5	NA	PTPN1	TRUE	beige
clu_7665_-	gencode	chr19	37691618	37692152	-	-0.151239	2.22382e-11	ENST00000590008.5,ENST00000586732.1,ENST00000587199.5,ENST00000358582.9,ENST00000585624.1,ENST00000589676.5,ENST00000593040.5	1	1	ZNF781,ZFP30	protein_coding,lncRNA	ZFP30,ZNF781,AC093227.2	TRUE	white
clu_25945_-	gencode	chr12	122341697	122352726	-	-0.119264	2.278e-11	ENST00000537178.5,ENST00000361654.8,ENST00000541410.1	2	8	CLIP1	protein_coding,retained_intron	CLIP1	FALSE	white
clu_41123_+	gencode	chr7	144195701	144207693	+	-0.141456	2.36809e-11	ENST00000460955.5,ENST00000493248.5,ENST00000663681.1	1	1	AC004889.1	lncRNA	AC004889.1	TRUE	white
clu_39182_+	gencode	chr11	111977794	111980737	+	-0.161051	2.57125e-11	ENST00000615255.1	1	1	DIXDC1	protein_coding	DIXDC1	TRUE	white
clu_39182_+	gencode	chr11	111968638	111974023	+	0.113341	2.57125e-11	ENST00000528399.1,ENST00000529225.5,ENST00000440460.7	3	3	DIXDC1	retained_intron,protein_coding	DIXDC1	FALSE	beige
clu_17337_+	gencode	chr9	113591397	113594430	+	0.128803	4.27579e-11	ENST00000478599.5,ENST00000467805.6,ENST00000487344.1,ENST00000462143.5,ENST00000394646.7,ENST00000374140.6,ENST00000343817.9,ENST00000350696.9,ENST00000374134.7	2	4	RGS3	retained_intron,protein_coding	RGS3	FALSE	beige
clu_17337_+	gencode	chr9	113594338	113594430	+	-0.128803	4.27579e-11	ENST00000613049.4,ENST00000620489.1,ENST00000462403.5	1	1	RGS3	protein_coding	RGS3	TRUE	white
clu_29976_+	gencode	chr10	102450022	102450187	+	0.2507	5.04514e-11	ENST00000663480.1,ENST00000494270.7,ENST00000669625.1,ENST00000473970.3,ENST00000492465.2	1	1	RPARP-AS1	lncRNA	RPARP-AS1	TRUE	beige
clu_29976_+	cryptic	chr10	102449750	102450187	+	-0.2507	5.04514e-11	Unknown	NA	NA	NA	Unknown	NA	NA	white
clu_39175_+	gencode	chr11	111879605	111882368	+	-0.165174	6.84801e-11	ENST00000530214.5,ENST00000260276.8	1	1	C11orf1	protein_coding	C11orf1	TRUE	white
clu_39175_+	gencode	chr11	111879040	111882368	+	0.165615	6.84801e-11	ENST00000528125.5	1	1	C11orf1	protein_coding	C11orf1	TRUE	beige
clu_31057_+	gencode	chr2	27929908	27987993	+	0.22343	8.74998e-11	ENST00000603461.1,ENST00000361704.6,ENST00000344773.6,ENST00000604932.1,ENST00000448427.1,ENST00000379632.6,ENST00000436924.5,ENST00000379629.7,ENST00000379624.5,ENST00000342045.6	2	2	BABAM2,MRPL33	lncRNA,protein_coding,non_stop_decay,nonsense_mediated_decay	MRPL33,BABAM2	FALSE	beige
clu_31057_+	cryptic	chr2	27967443	27987993	+	-0.206958	8.74998e-11	Unknown	NA	NA	NA	Unknown	NA	NA	white
clu_31585_+	gencode	chr2	102737013	102762587	+	-0.153592	9.03958e-11	ENST00000469971.5,ENST00000409528.5,ENST00000639249.1,ENST00000488134.5	1	1	TMEM182	lncRNA,protein_coding	TMEM182	TRUE	white
clu_31585_+	gencode	chr2	102762349	102762587	+	0.131389	9.03958e-11	ENST00000412401.3,ENST00000640575.2	1	1	TMEM182	protein_coding	TMEM182	TRUE	beige
clu_19613_-	gencode	chr17	17850952	17861476	-	-0.143588	9.12091e-11	ENST00000478943.5,ENST00000395739.8,ENST00000318094.14,ENST00000581396.5,ENST00000379504.7	6	11	TOM1L2	protein_coding	TOM1L2	FALSE	white
clu_15050_+	cryptic	chr1	240404659	240438061	+	0.127472	1.02598e-10	Unknown	NA	NA	NA	Unknown	NA	NA	beige
clu_15050_+	gencode	chr1	240392562	240438061	+	-0.127472	1.02598e-10	ENST00000319653.14,ENST00000545751.2	8	8	FMN2	protein_coding	FMN2	FALSE	white
clu_14195_+	gencode	chr1	146960006	146960109	+	0.107432	1.0433e-10	ENST00000617931.4,ENST00000617844.4,ENST00000611443.4,ENST00000617614.4,ENST00000439206.6	1	1	NBPF12	protein_coding	NBPF12	TRUE	beige
clu_14195_+	gencode	chr1	146960011	146960109	+	-0.164106	1.0433e-10	ENST00000579935.8	1	1	NBPF12	protein_coding	NBPF12	TRUE	white
clu_36940_-	gencode	chr4	150906405	150908334	-	-0.344144	1.2127e-10	ENST00000651035.1,ENST00000510413.5,ENST00000507224.5,ENST00000357115.9,ENST00000651943.1	11	11	LRBA	nonsense_mediated_decay,protein_coding	LRBA	FALSE	white
clu_36940_-	cryptic	chr4	150906405	150907060	-	0.344144	1.2127e-10	Unknown	NA	NA	NA	Unknown	NA	NA	beige
clu_22237_+	gencode	chr5	43603294	43609143	+	0.114718	1.37503e-10	ENST00000658729.1,ENST00000660676.1,ENST00000654931.1,ENST00000654405.1,ENST00000657973.1,ENST00000657172.1,ENST00000344920.9,ENST00000660752.1	1	1	NNT	nonsense_mediated_decay,protein_coding	NNT	TRUE	beige
clu_17460_+	gencode	chr9	127803404	127804285	+	-0.13173	1.50458e-10	ENST00000423577.1,ENST00000373225.7,ENST00000431857.5	1	1	FPGS	protein_coding	FPGS	TRUE	white
clu_17460_+	gencode	chr9	127803062	127804285	+	0.146177	1.50458e-10	ENST00000475765.5,ENST00000373247.7,ENST00000393706.6,ENST00000373228.5,ENST00000488307.5,ENST00000630236.2,ENST00000460181.5	1	1	FPGS	lncRNA,protein_coding	FPGS	TRUE	beige
clu_25358_-	gencode	chr12	53161389	53170072	-	0.124574	1.54485e-10	ENST00000490923.5,ENST00000444623.5,ENST00000379843.7,ENST00000267085.8,ENST00000483632.5,ENST00000475890.5,ENST00000379850.7,ENST00000485004.5,ENST00000379846.5,ENST00000548698.5,ENST00000453446.6,ENST00000490589.5	1	2	CSAD	retained_intron,protein_coding,nonsense_mediated_decay	CSAD	TRUE	beige
clu_33609_+	cryptic	chr14	31566926	31599289	+	-0.11931	1.84376e-10	Unknown	NA	NA	NA	Unknown	NA	NA	white
clu_37696_-	gencode	chr10	67956976	67966683	-	-0.118014	2.99979e-10	ENST00000473533.6,ENST00000427635.6,ENST00000373700.8	14	16	HERC4	nonsense_mediated_decay,protein_coding	HERC4	FALSE	white
clu_11517_+	cryptic	chr12	132710160	132714858	+	0.187538	4.06802e-10	Unknown	NA	NA	NA	Unknown	NA	NA	beige
clu_11517_+	gencode	chr12	132711067	132714858	+	-0.268807	4.06802e-10	ENST00000317555.6,ENST00000498926.7	1	1	PGAM5	protein_coding	AC135586.2,PGAM5	TRUE	white
clu_18819_+	gencode	chr3	126289853	126290953	+	0.225814	4.40382e-10	ENST00000654226.1	1	1	AC016924.1	lncRNA	AC016924.1	TRUE	beige
clu_30097_+	gencode	chr10	122050550	122082647	+	0.135199	4.43001e-10	ENST00000515273.5,ENST00000369005.6,ENST00000515603.5,ENST00000453444.6,ENST00000334433.7	2	3	TACC2	protein_coding	TACC2	FALSE	beige
clu_30097_+	gencode	chr10	122113233	122132609	+	-0.14629	4.43001e-10	ENST00000369001.5	1	1	TACC2	protein_coding	TACC2	TRUE	white
clu_3281_-	cryptic	chr3	9330596	9330762	-	0.103934	5.11104e-10	Unknown	NA	NA	NA	Unknown	NA	NA	beige
clu_12779_-	gencode	chr2	210189054	210192804	-	0.180158	5.43558e-10	ENST00000652584.1,ENST00000233710.4	10	10	ACADL	lncRNA,protein_coding	KANSL1L,ACADL	FALSE	beige
clu_15046_+	fantom_cat	chr1	240285507	240294822	+	-0.118886	6.71752e-10	FTMT20300112023.1,FTMT20300031193.1	1	1	ENSG00000155816.15	NA	FMN2	TRUE	white
clu_15046_+	gencode	chr1	240258032	240294822	+	0.154577	6.71752e-10	ENST00000319653.14,ENST00000463398.5,ENST00000441342.1	2	2	FMN2	protein_coding,lncRNA	FMN2	FALSE	beige
clu_7004_-	gencode	chr19	1154402	1168694	-	0.105271	6.80064e-10	ENST00000587655.2	1	1	SBNO2	protein_coding	SBNO2	TRUE	beige
clu_15429_+	gencode	chrX	100585362	100593895	+	-0.300103	9.63248e-10	ENST00000373031.5	2	2	TNMD	protein_coding	TNMD	FALSE	white
clu_15429_+	fantom_cat	chrX	100593402	100593895	+	0.272252	9.63248e-10	HBMT00001537219.1	1	1	ENSG00000000005.5	NA	TNMD	TRUE	beige
clu_40827_+	gencode	chr7	99439596	99444789	+	-0.141198	1.08345e-09	ENST00000441580.5,ENST00000484112.5	1	1	CPSF4	protein_coding,retained_intron	CPSF4	TRUE	white
clu_40827_+	gencode	chr7	99439185	99444789	+	0.170485	1.08345e-09	ENST00000451876.5,ENST00000430038.5,ENST00000292476.10,ENST00000436336.6	1	1	CPSF4	protein_coding,nonsense_mediated_decay	CPSF4	TRUE	beige
clu_752_-	gencode	chr22	29529239	29531831	-	0.11339	1.27492e-09	ENST00000397873.6,ENST00000490103.5,ENST00000397872.5,ENST00000492707.5,ENST00000358079.8,ENST00000397871.5	3	8	THOC5	protein_coding,retained_intron,nonsense_mediated_decay	THOC5	FALSE	beige
clu_16782_-	gencode	chr14	102233789	102250812	-	0.103062	1.29175e-09	ENST00000361847.7,ENST00000523485.5,ENST00000521388.5,ENST00000518686.5,ENST00000519569.5,ENST00000559838.5,ENST00000524214.5,ENST00000522874.5,ENST00000562292.5,ENST00000521766.5	2	6	MOK	protein_coding,retained_intron,nonsense_mediated_decay	MOK	FALSE	beige
clu_40123_+	gencode	chr4	159268215	159304342	+	0.121077	1.29843e-09	ENST00000264431.8	1	1	RAPGEF2	protein_coding	RAPGEF2	TRUE	beige
clu_40123_+	gencode	chr4	159241368	159304342	+	-0.131992	1.29843e-09	ENST00000644474.1,ENST00000644902.1	2	2	RAPGEF2	protein_coding	RAPGEF2	FALSE	white
clu_8774_-	gencode	chr8	73422702	73458677	-	-0.105176	1.32438e-09	ENST00000522818.1	1	1	STAU2	lncRNA	STAU2	TRUE	white
clu_8774_-	gencode	chr8	73422702	73552012	-	0.122948	1.32438e-09	ENST00000524300.6,ENST00000522695.5,ENST00000523558.5	8	8	STAU2	protein_coding	STAU2	FALSE	beige
clu_21176_-	gencode	chr18	31666372	31684312	-	-0.19049	1.43685e-09	ENST00000306851.9,ENST00000383131.3	1	1	B4GALT6	protein_coding	B4GALT6	TRUE	white
clu_20900_-	gencode	chr20	44716793	44738820	-	0.225133	1.62779e-09	ENST00000427598.5	1	1	KCNK15-AS1	lncRNA	AL139352.1,KCNK15-AS1	TRUE	beige
clu_20900_-	gencode	chr20	44695507	44696003	-	-0.261062	1.62779e-09	ENST00000419931.1,ENST00000415889.2	1	1	KCNK15-AS1,AL139352.1	lncRNA	AL139352.1,KCNK15-AS1	TRUE	white
clu_11204_+	gencode	chr12	104457514	104601906	+	-0.112248	1.76412e-09	ENST00000546689.1,ENST00000549260.5	1	1	CHST11	protein_coding	CHST11	TRUE	white
clu_11204_+	fantom_cat	chr12	104601609	104601906	+	0.133735	1.76412e-09	FTMT24700031393.1,ENCT00000095402.1,ENCT00000095404.1	1	1	ENSG00000171310.6	NA	CHST11	TRUE	beige
clu_1449_-	gencode	chr11	58570713	58575760	-	-0.208897	1.86018e-09	ENST00000395074.6,ENST00000530561.5,ENST00000529915.1	1	1	LPXN	protein_coding,nonsense_mediated_decay,retained_intron	LPXN	TRUE	white
clu_1074_-	gencode	chr22	50573715	50574335	-	0.204979	1.93115e-09	ENST00000360719.6,ENST00000395650.6,ENST00000405237.7,ENST00000492556.5,ENST00000312108.11,ENST00000453634.5,ENST00000457250.5	7	8	CPT1B,CHKB-CPT1B	protein_coding,retained_intron,nonsense_mediated_decay	CPT1B,CHKB-CPT1B	FALSE	beige
clu_1074_-	gencode	chr22	50573921	50574335	-	-0.11233	1.93115e-09	ENST00000423069.1	3	3	CPT1B	nonsense_mediated_decay	CPT1B,CHKB-CPT1B	FALSE	white
clu_9262_+	gencode	chr21	15730438	15762891	+	-0.111576	1.97376e-09	ENST00000285681.6,ENST00000351097.9,ENST00000285679.10,ENST00000400183.6	1	1	USP25	protein_coding	USP25	TRUE	white
clu_34539_+	gencode	chr17	29568830	29569018	+	-0.257726	2.42938e-09	ENST00000580132.1,ENST00000301057.8	1	1	TP53I13	retained_intron,protein_coding	TP53I13	TRUE	white
clu_34539_+	gencode	chr17	29568548	29569018	+	0.213007	2.42938e-09	ENST00000582829.6,ENST00000577934.5,ENST00000583940.5	1	2	TP53I13	protein_coding,nonsense_mediated_decay	TP53I13	TRUE	beige
clu_14736_+	gencode	chr1	196743628	196745817	+	0.134468	2.86072e-09	ENST00000367429.8,ENST00000466229.5	14	14	CFH	protein_coding,retained_intron	CFH,CFHR1	FALSE	beige
clu_14736_+	gencode	chr1	196828246	196830500	+	-0.134336	2.86072e-09	ENST00000320493.9	4	4	CFHR1	protein_coding	CFH,CFHR1	FALSE	white
clu_24858_-	gencode	chr16	87331510	87333886	-	-0.19081	2.86072e-09	ENST00000618298.6,ENST00000311635.12,ENST00000565593.1	2	8	FBXO31	protein_coding,nonsense_mediated_decay	C16orf95,AC010531.1,FBXO31	FALSE	white
clu_24858_-	gencode	chr16	87315823	87317087	-	0.124394	2.86072e-09	ENST00000618367.4	1	1	C16orf95	protein_coding	C16orf95,AC010531.1,FBXO31	TRUE	beige
clu_18937_+	gencode	chr3	140963227	140970927	+	0.119652	3.28988e-09	ENST00000513887.5,ENST00000446041.6,ENST00000453248.6,ENST00000324194.11	3	3	SLC25A36	protein_coding	SLC25A36	FALSE	beige
clu_3170_+	gencode	chr18	50968114	50974397	+	-0.103601	4.92517e-09	ENST00000269466.8,ENST00000588256.1,ENST00000588577.5,ENST00000591429.1,ENST00000590722.2	1	1	ELAC1,AC091551.1	protein_coding,lncRNA,nonsense_mediated_decay	ELAC1,AC091551.1	TRUE	white
clu_3170_+	gencode	chr18	50968114	50968432	+	0.103601	4.92517e-09	ENST00000586966.2	1	1	ELAC1	lncRNA	ELAC1,AC091551.1	TRUE	beige
clu_40522_+	gencode	chr7	44759460	44760425	+	-0.107274	4.93409e-09	ENST00000413916.5,ENST00000265346.11	6	6	ZMIZ2	protein_coding	ZMIZ2	FALSE	white
clu_26413_+	gencode	chr19	13024034	13025021	+	-0.131609	6.1475e-09	ENST00000587760.5,ENST00000585575.5	1	1	NFIX	protein_coding	NFIX	TRUE	white
clu_26413_+	gencode	chr19	12995864	13025021	+	0.134179	6.1475e-09	ENST00000397661.6,ENST00000592199.5	1	1	NFIX	protein_coding	NFIX	TRUE	beige
clu_30703_+	gencode	chr15	80059809	80120328	+	0.125669	8.39173e-09	ENST00000564367.5,ENST00000561060.5,ENST00000558494.5	1	1	ZFAND6	protein_coding	ZFAND6	TRUE	beige
clu_27829_-	gencode	chr1	33334292	33354401	-	0.163002	8.40258e-09	ENST00000373422.7,ENST00000257118.5,ENST00000431992.5	2	2	PHC2	protein_coding	PHC2	FALSE	beige
clu_27829_-	gencode	chr1	33334292	33349597	-	-0.145968	8.40258e-09	ENST00000373418.7,ENST00000467894.5,ENST00000485928.5,ENST00000493483.5	1	1	PHC2	protein_coding,lncRNA	PHC2	TRUE	white
clu_23618_+	refseq	chr6	79538843	79673614	+	-0.250081	8.5532e-09	rna-NR_171675.1	2	2	SH3BGRL2	NA	SH3BGRL2	FALSE	white
clu_23618_+	gencode	chr6	79631506	79673614	+	0.341035	8.5532e-09	ENST00000369838.6	1	1	SH3BGRL2	protein_coding	SH3BGRL2	TRUE	beige
clu_30026_+	gencode	chr10	110226283	110228189	+	0.152708	8.72872e-09	ENST00000460667.5,ENST00000239007.11,ENST00000393134.5	1	1	MXI1	nonsense_mediated_decay,protein_coding	MXI1	TRUE	beige
clu_30026_+	gencode	chr10	110208082	110228189	+	-0.169495	8.72872e-09	ENST00000453116.5,ENST00000332674.9	1	1	MXI1	protein_coding	MXI1	TRUE	white
clu_29140_-	fantom_cat	chr1	219086660	219092177	-	-0.236838	9.04684e-09	FTMT20100077250.1,ENCT00000037897.1,ENCT00000037923.1,ENCT00000037918.1,ENCT00000037930.1	1	1	ENSG00000228063.1	NA	LYPLAL1-DT	TRUE	white
clu_29140_-	gencode	chr1	219150031	219156120	-	0.106712	9.04684e-09	ENST00000655283.1,ENST00000669535.1,ENST00000668290.1,ENST00000663684.1,ENST00000441331.2,ENST00000657470.1,ENST00000661230.1,ENST00000670257.1	2	2	LYPLAL1-DT	lncRNA	LYPLAL1-DT	FALSE	beige
clu_7827_-	refseq	chr19	45713573	45717265	-	0.117424	9.53354e-09	rna-XM_047438539.1	1	1	FBXO46	NA	FBXO46	TRUE	beige
clu_7827_-	gencode	chr19	45713573	45730849	-	-0.101409	9.53354e-09	ENST00000317683.4	1	1	FBXO46	protein_coding	FBXO46	TRUE	white
clu_22940_+	gencode	chr5	177600260	177604179	+	0.10396	9.78987e-09	ENST00000505433.5,ENST00000029410.10	1	1	B4GALT7	nonsense_mediated_decay,protein_coding	B4GALT7	TRUE	beige
clu_2513_-	gencode	chr15	55874008	55924646	-	0.159073	1.01653e-08	ENST00000648451.1,ENST00000435532.7,ENST00000502612.5,ENST00000514893.5	4	4	NEDD4	nonsense_mediated_decay,protein_coding,lncRNA	NEDD4	FALSE	beige
clu_2513_-	gencode	chr15	55874008	55915284	-	-0.159073	1.01653e-08	ENST00000508342.5,ENST00000506154.1	1	1	NEDD4	protein_coding	NEDD4	TRUE	white
clu_40240_+	gencode	chr7	1044658	1045337	+	-0.3412	1.11184e-08	ENST00000481403.1	1	1	GPR146	lncRNA	GPR146	TRUE	white
clu_40240_+	gencode	chr7	1055483	1057492	+	0.344226	1.11184e-08	ENST00000397095.2	1	1	GPR146	protein_coding	GPR146	TRUE	beige
clu_31357_+	gencode	chr2	71331875	71355719	+	-0.112187	1.14708e-08	ENST00000464375.5	1	1	ZNF638	protein_coding	ZNF638	TRUE	white
clu_7433_-	gencode	chr19	15125069	15125656	-	-0.113601	1.14708e-08	ENST00000599324.1,ENST00000263383.8	1	1	ILVBL	retained_intron,protein_coding	ILVBL	TRUE	white
clu_27159_+	cryptic	chr19	53469639	53483750	+	0.102983	1.20263e-08	Unknown	NA	NA	NA	Unknown	NA	NA	beige
clu_27159_+	gencode	chr19	53467789	53483750	+	-0.119202	1.20263e-08	ENST00000396403.9,ENST00000490956.1,ENST00000468450.5	1	1	ZNF813	protein_coding	ZNF813	TRUE	white
clu_16944_+	cryptic	chr9	22658602	22674443	+	0.157476	1.2289e-08	Unknown	NA	NA	NA	Unknown	NA	NA	beige
clu_16944_+	gencode	chr9	22646296	22674443	+	-0.207868	1.2289e-08	ENST00000436786.1	1	1	LINC01239	lncRNA	LINC01239	TRUE	white
clu_28101_-	fantom_cat	chr1	55178132	55214606	-	0.155396	1.25966e-08	FTMT20100018845.1,FTMT20100016253.1,MICT00000011543.1,FTMT20100018843.1	1	1	ENSG00000162402.8	NA	USP24	TRUE	beige
clu_28101_-	gencode	chr1	55178132	55214790	-	-0.148816	1.25966e-08	ENST00000294383.7	1	1	USP24	protein_coding	USP24	TRUE	white
clu_24479_-	gencode	chr16	31064481	31064800	-	-0.114647	1.44021e-08	ENST00000442862.2,ENST00000535577.5	1	1	ZNF668	protein_coding	ZNF668	TRUE	white
clu_24479_-	gencode	chr16	31064481	31073659	-	0.18798	1.44021e-08	ENST00000414399.1,ENST00000300849.5	1	1	ZNF668	protein_coding	ZNF668	TRUE	beige
clu_585_-	gencode	chr22	17791301	17808844	-	-0.178653	1.63249e-08	ENST00000476405.1,ENST00000580469.1,ENST00000441493.7,ENST00000672019.1	2	2	AC016026.1,MICAL3	retained_intron,lncRNA,protein_coding,nonsense_mediated_decay	MICAL3,AC016026.1	FALSE	white
clu_585_-	gencode	chr22	17803861	17808844	-	0.10712	1.63249e-08	ENST00000584751.1,ENST00000577821.5	2	2	MICAL3	protein_coding	MICAL3,AC016026.1	FALSE	beige
clu_20538_-	gencode	chr17	81909602	81911267	-	0.1056	1.70153e-08	ENST00000538936.6,ENST00000538721.6,ENST00000572473.1,ENST00000571105.5,ENST00000573636.6,ENST00000576343.5,ENST00000570388.5,ENST00000571581.5	1	1	PCYT2	protein_coding,retained_intron	PCYT2,SIRT7	TRUE	beige
clu_20538_-	gencode	chr17	81912614	81913774	-	-0.103586	1.70153e-08	ENST00000571832.5,ENST00000328666.11,ENST00000572976.5	5	5	SIRT7	retained_intron,protein_coding	PCYT2,SIRT7	FALSE	white
clu_16829_+	gencode	chr9	504754	676890	+	-0.185814	1.73401e-08	ENST00000489369.5,ENST00000382297.6,ENST00000354485.5	1	1	KANK1	lncRNA,protein_coding,retained_intron	KANK1	TRUE	white
clu_16829_+	refseq	chr9	653409	676890	+	0.215492	1.73401e-08	rna-XM_047423063.1,rna-XM_024447467.2	1	1	KANK1	NA	KANK1	TRUE	beige
clu_21316_-	gencode	chr18	77105286	77133516	-	0.1838	1.73852e-08	ENST00000497479.1,ENST00000490754.5	1	1	MBP	lncRNA	MBP	TRUE	beige
clu_21316_-	fantom_cat	chr18	77105286	77105621	-	-0.22208	1.73852e-08	FTMT26900004072.1	1	1	ENSG00000197971.10	NA	MBP	TRUE	white
clu_26071_-	gencode	chr12	132933155	132945621	-	0.127188	1.91492e-08	ENST00000360187.9,ENST00000412621.6,ENST00000392321.3,ENST00000331711.11	2	2	ZNF605	protein_coding,retained_intron,lncRNA	CHFR,ZNF605	FALSE	beige
clu_10209_-	gencode	chr9	129108077	129110483	-	0.107482	2.10438e-08	ENST00000393384.3,ENST00000318080.7	1	1	CRAT	protein_coding	CRAT	TRUE	beige
clu_28073_-	cryptic	chr1	53809746	53811053	-	0.13419	2.3493e-08	Unknown	NA	NA	NA	Unknown	NA	NA	beige
clu_28073_-	gencode	chr1	53809746	53818971	-	-0.13419	2.3493e-08	ENST00000371429.4	6	6	NDC1	protein_coding	NDC1	FALSE	white
clu_28417_-	gencode	chr1	113757755	113758659	-	-0.161984	2.38968e-08	ENST00000357783.6,ENST00000393357.6,ENST00000369600.5,ENST00000369604.6,ENST00000369598.5,ENST00000446739.1,ENST00000493212.1	1	2	PHTF1	protein_coding,lncRNA	PHTF1	TRUE	white
clu_28417_-	fantom_cat	chr1	113757755	113757992	-	0.161984	2.38968e-08	ENCT00000030267.1,FTMT20100064822.1,FTMT20100082089.1,FTMT20100096736.1	1	1	ENSG00000116793.11	NA	PHTF1	TRUE	beige
clu_15204_+	gencode	chrX	30696683	30700414	+	-0.117698	2.70106e-08	ENST00000378945.7,ENST00000488296.1,ENST00000378943.7	5	8	GK	protein_coding,nonsense_mediated_decay	GK	FALSE	white
clu_37323_-	gencode	chr21	45532148	45537771	-	-0.118145	3.05238e-08	ENST00000380010.8,ENST00000311124.9,ENST00000650808.1,ENST00000427839.5,ENST00000443742.1,ENST00000567670.5	2	2	SLC19A1	protein_coding	SLC19A1	FALSE	white
clu_37323_-	gencode	chr21	45532148	45534538	-	0.179889	3.05238e-08	ENST00000485649.3	1	1	SLC19A1	protein_coding	SLC19A1	TRUE	beige
clu_12584_-	gencode	chr2	172504142	172512334	-	0.166573	3.66395e-08	ENST00000450443.1	2	2	AC078883.1	lncRNA	AC078883.1	FALSE	beige
clu_12584_-	gencode	chr2	172495516	172512334	-	-0.126867	3.66395e-08	ENST00000442417.5	2	2	AC078883.1	lncRNA	AC078883.1	FALSE	white
clu_22644_+	gencode	chr5	132387151	132388921	+	0.165974	4.15958e-08	ENST00000245407.7,ENST00000461013.5,ENST00000437841.6,ENST00000435065.6,ENST00000448810.5	2	2	SLC22A5	protein_coding,retained_intron,nonsense_mediated_decay	SLC22A5	FALSE	beige
clu_22644_+	gencode	chr5	132387866	132388921	+	-0.165974	4.15958e-08	ENST00000479605.5	1	1	SLC22A5	lncRNA	SLC22A5	TRUE	white
clu_14507_+	gencode	chr1	161197487	161202147	+	-0.135686	5.54588e-08	ENST00000496133.5	1	1	NDUFS2	lncRNA	NDUFS2	TRUE	white
clu_14507_+	gencode	chr1	161197156	161202147	+	0.135686	5.54588e-08	ENST00000479948.5	1	1	NDUFS2	lncRNA	NDUFS2	TRUE	beige
clu_22502_+	gencode	chr5	96702915	96722639	+	0.145149	6.51724e-08	ENST00000510156.5,ENST00000509903.5,ENST00000508197.1,ENST00000511782.5,ENST00000395813.5,ENST00000508117.6,ENST00000511049.5,ENST00000504465.5,ENST00000309190.9	1	1	CAST	protein_coding,nonsense_mediated_decay	CAST	TRUE	beige
clu_22502_+	gencode	chr5	96695907	96722639	+	-0.145149	6.51724e-08	ENST00000421689.6,ENST00000507487.5,ENST00000341926.7,ENST00000511097.6,ENST00000514055.5,ENST00000512620.5,ENST00000395812.6,ENST00000508830.5,ENST00000514845.5,ENST00000338252.7,ENST00000510756.5,ENST00000506811.5,ENST00000505143.5,ENST00000508608.5	1	3	CAST	protein_coding,lncRNA	CAST	TRUE	white
clu_10741_+	gencode	chr12	48815728	48823344	+	0.105815	7.44732e-08	ENST00000548874.5,ENST00000551716.5,ENST00000536187.6	1	1	CACNB3	nonsense_mediated_decay,retained_intron,protein_coding	CACNB3	TRUE	beige
clu_12026_-	gencode	chr2	72179461	72184075	-	-0.147763	9.62393e-08	ENST00000272427.10,ENST00000490919.5,ENST00000471335.5,ENST00000492257.1	2	3	EXOC6B	protein_coding,lncRNA	EXOC6B	FALSE	white
clu_31282_+	gencode	chr2	62196355	62222212	+	-0.124384	9.83388e-08	ENST00000301998.5	1	1	B3GNT2	protein_coding	B3GNT2,COMMD1	TRUE	white
clu_31282_+	gencode	chr2	62215615	62222212	+	0.14307	9.83388e-08	ENST00000405767.1	1	1	B3GNT2	protein_coding	B3GNT2,COMMD1	TRUE	beige
clu_5892_-	gencode	chr5	79983794	79986950	-	-0.124501	9.83388e-08	ENST00000509852.6	7	7	MTX3	protein_coding	MTX3	FALSE	white
clu_19049_+	gencode	chr3	172039771	172112452	+	0.105702	9.90576e-08	ENST00000421757.5,ENST00000469491.5,ENST00000415807.7	1	1	FNDC3B	protein_coding,retained_intron	FNDC3B	TRUE	beige
clu_31236_+	gencode	chr2	54456518	54526372	+	0.111463	9.90576e-08	ENST00000615901.4,ENST00000356805.9	1	1	SPTBN1	protein_coding	SPTBN1	TRUE	beige
clu_10654_+	gencode	chr12	27380404	27385481	+	-0.191806	1.08435e-07	ENST00000395901.6,ENST00000542388.1,ENST00000311001.9,ENST00000261178.9,ENST00000457040.6,ENST00000266503.9,ENST00000544915.5,ENST00000546179.5	2	3	ARNTL2	protein_coding	ARNTL2	FALSE	white
clu_10654_+	fantom_cat	chr12	27382504	27385481	+	0.191806	1.08435e-07	HBMT00000302414.1,HBMT00000302413.1	1	1	ENSG00000029153.10	NA	ARNTL2	TRUE	beige
clu_1646_-	gencode	chr11	65377076	65379376	-	0.102085	1.16117e-07	ENST00000294187.10,ENST00000527174.5,ENST00000534028.5,ENST00000398802.5,ENST00000526898.5,ENST00000530936.1,ENST00000526259.5	3	4	SLC25A45	protein_coding,nonsense_mediated_decay	SLC25A45	FALSE	beige
clu_27686_-	gencode	chr1	23799436	23800712	-	-0.121666	1.2415e-07	ENST00000481736.5,ENST00000418277.5,ENST00000466250.5,ENST00000617979.5,ENST00000459934.5	1	1	GALE	lncRNA,protein_coding	GALE	TRUE	white
clu_27686_-	gencode	chr1	23799436	23800387	-	0.127722	1.2415e-07	ENST00000374497.7	1	1	GALE	protein_coding	GALE	TRUE	beige
clu_38705_+	gencode	chr11	64246089	64247953	+	-0.106623	1.35134e-07	ENST00000544553.1	1	1	PPP1R14B-AS1	lncRNA	PPP1R14B-AS1,PLCB3	TRUE	white
clu_38705_+	gencode	chr11	64247259	64247953	+	0.10898	1.35134e-07	ENST00000652899.1,ENST00000538355.1	1	1	PPP1R14B-AS1	lncRNA	PPP1R14B-AS1,PLCB3	TRUE	beige
clu_46_-	gencode	chrX	11254707	11427548	-	0.110401	1.67799e-07	ENST00000380736.5	1	1	ARHGAP6	protein_coding	ARHGAP6	TRUE	beige
clu_14246_+	gencode	chr1	149833114	149834135	+	0.147732	1.71961e-07	ENST00000614272.1	1	1	HIST2H4A	nonsense_mediated_decay	HIST2H4A	TRUE	beige
clu_1917_-	fantom_cat	chr11	86955007	86955814	-	0.172949	1.91284e-07	FTMT24100026942.1	1	1	ENSG00000174804.3	NA	Unknown	TRUE	beige
clu_1917_-	fantom_cat	chr11	86955007	86956152	-	-0.176563	1.91284e-07	ENCT00000081670.1,HBMT00000255099.1,HBMT00000255102.1,FTMT24100024604.1,HBMT00000255100.1	1	1	ENSG00000174804.3	NA	Unknown	TRUE	white
clu_30271_+	cryptic	chr15	30545967	30553792	+	-0.137085	1.92187e-07	Unknown	NA	NA	NA	Unknown	NA	NA	white
clu_1262_-	gencode	chr11	10193987	10294015	-	0.171612	1.93792e-07	ENST00000256190.12	1	1	SBF2	protein_coding	SBF2,AC080023.1	TRUE	beige
clu_9130_-	gencode	chr8	144103225	144103553	-	-0.143295	2.22113e-07	ENST00000398712.7,ENST00000359551.6,ENST00000531375.1	1	1	SHARPIN	protein_coding,nonsense_mediated_decay,retained_intron	SHARPIN	TRUE	white
clu_9130_-	gencode	chr8	144103225	144104025	-	0.117171	2.22113e-07	ENST00000534435.1,ENST00000534242.5	1	1	SHARPIN	retained_intron,lncRNA	SHARPIN	TRUE	beige
clu_25851_-	gencode	chr12	114679651	114680879	-	-0.112233	2.37927e-07	ENST00000349155.7	2	2	TBX3	protein_coding	TBX3	FALSE	white
clu_28446_-	gencode	chr1	115744912	115768308	-	-0.13339	2.53113e-07	ENST00000261448.5	1	1	CASQ2	protein_coding	CASQ2	TRUE	white
clu_9926_-	gencode	chr9	96944085	96949555	-	-0.121437	2.66578e-07	ENST00000637864.1,ENST00000375223.5	4	4	MFSD14C	lncRNA,protein_coding	MFSD14C	FALSE	white
clu_16094_+	gencode	chr22	41387668	41394096	+	-0.100212	2.79128e-07	ENST00000406644.7,ENST00000413942.1,ENST00000266304.9	2	2	TEF	protein_coding	TEF	FALSE	white
clu_653_-	gencode	chr22	20717778	20718693	-	-0.100162	2.80899e-07	ENST00000255882.11,ENST00000492581.5,ENST00000399213.2,ENST00000477245.5,ENST00000466772.5	2	2	PI4KA	protein_coding,retained_intron	PI4KA,PI4KAP2	FALSE	white
clu_17869_-	gencode	chr13	41254620	41260493	-	0.121293	2.92028e-07	ENST00000379477.5,ENST00000452359.5,ENST00000480434.5,ENST00000379480.9	1	1	MTRF1	protein_coding	MTRF1	TRUE	beige
clu_28537_-	gencode	chr1	145873985	145874155	-	0.194242	3.23965e-07	ENST00000355594.9,ENST00000544626.2	7	7	ANKRD35	protein_coding	ANKRD35	FALSE	beige
clu_28537_-	gencode	chr1	145868400	145871982	-	-0.207955	3.23965e-07	ENST00000355594.9,ENST00000544626.2	8	8	ANKRD35	protein_coding	ANKRD35	FALSE	white
clu_29302_-	gencode	chr1	236557345	236558237	-	-0.135067	3.27094e-07	ENST00000366582.8,ENST00000366581.6	35	35	HEATR1	protein_coding	HEATR1	FALSE	white
clu_29302_-	cryptic	chr1	236557345	236557588	-	0.135067	3.27094e-07	Unknown	NA	NA	NA	Unknown	NA	NA	beige
clu_23325_+	gencode	chr6	35018059	35054099	+	-0.176947	3.28044e-07	ENST00000360359.5,ENST00000649117.1	11	11	ANKS1A	protein_coding	ANKS1A	FALSE	white
clu_23325_+	cryptic	chr6	35027219	35054099	+	0.176947	3.28044e-07	Unknown	NA	NA	NA	Unknown	NA	NA	beige
clu_19505_-	gencode	chr17	8162369	8162878	-	0.126658	3.61326e-07	ENST00000498285.1,ENST00000481878.1,ENST00000316509.11	1	1	AC129492.3,VAMP2	protein_coding	VAMP2,AC129492.3,TMEM107	TRUE	beige
clu_9854_-	gencode	chr9	91220992	91296021	-	0.134289	5.68013e-07	ENST00000375731.8,ENST00000303617.5	5	5	AUH	protein_coding	AUH	FALSE	beige
clu_9854_-	refseq	chr9	91294797	91296021	-	-0.134289	5.68013e-07	rna-XM_005252072.3,rna-XM_011518800.4,rna-XM_047423529.1	5	5	AUH	NA	AUH	FALSE	white
clu_33166_-	gencode	chr6	109002343	109093795	-	0.192803	7.81546e-07	ENST00000436639.6	1	1	SESN1	protein_coding	SESN1	TRUE	beige
clu_33166_-	gencode	chr6	109002343	109009359	-	-0.192803	7.81546e-07	ENST00000356644.7	1	1	SESN1	protein_coding	SESN1	TRUE	white
clu_38566_+	gencode	chr11	47286534	47289391	+	0.13972	8.2249e-07	ENST00000402799.5,ENST00000395344.7,ENST00000406482.5,ENST00000402192.6,ENST00000342922.8,ENST00000524686.1	2	15	MADD	protein_coding,lncRNA	MADD	FALSE	beige
clu_8435_+	gencode	chr13	110716008	110719229	+	0.299018	8.38014e-07	ENST00000375774.3	1	1	ING1	protein_coding	ING1	TRUE	beige
clu_8435_+	gencode	chr13	110714285	110719229	+	-0.299294	8.38014e-07	ENST00000333219.8	1	1	ING1	protein_coding	ING1	TRUE	white
clu_16455_-	fantom_cat	chr14	50359149	50363845	-	-0.173256	9.21473e-07	FTMT25300017777.1,HBMT00000446006.1,FTMT25300007290.1	1	1	ENSG00000100490.5	NA	CDKL1	TRUE	white
clu_16455_-	gencode	chr14	50359149	50395701	-	0.180494	9.21473e-07	ENST00000395834.5,ENST00000216378.2,ENST00000531052.1	1	1	CDKL1	protein_coding,lncRNA	CDKL1	TRUE	beige
clu_9035_-	cryptic	chr8	134521001	134522079	-	0.137575	1.06901e-06	Unknown	NA	NA	NA	Unknown	NA	NA	beige
clu_9035_-	gencode	chr8	134521001	134532834	-	-0.139955	1.06901e-06	ENST00000429442.6,ENST00000520214.5,ENST00000523924.5,ENST00000517307.5,ENST00000523243.5,ENST00000377838.8,ENST00000518408.5,ENST00000520727.5,ENST00000523399.5,ENST00000520356.5	2	12	ZFAT	protein_coding,nonsense_mediated_decay,lncRNA,retained_intron	ZFAT	FALSE	white
clu_9271_+	gencode	chr21	16419741	16487490	+	0.181532	1.13211e-06	ENST00000667374.1,ENST00000435697.1,ENST00000667313.1,ENST00000662279.1,ENST00000660213.1,ENST00000418813.6,ENST00000663412.1,ENST00000659105.1,ENST00000665189.1,ENST00000657977.1,ENST00000602892.5,ENST00000667011.1,ENST00000664030.1,ENST00000659192.1,ENST00000658389.1,ENST00000665230.1,ENST00000453910.5,ENST00000656031.1,ENST00000658826.1,ENST00000671218.1,ENST00000652938.1,ENST00000663516.1,ENS…	1	1	MIR99AHG	lncRNA	MIR99AHG	TRUE	beige
clu_37170_-	gencode	chr21	28626676	28674647	-	-0.102013	1.2517e-06	ENST00000433310.6	1	1	AF165147.1	lncRNA	AF165147.1	TRUE	white
clu_22856_+	gencode	chr5	159100838	159106867	+	0.116709	1.2554e-06	ENST00000523301.1	1	1	LINC02202	lncRNA	LINC02202	TRUE	beige
clu_28289_-	gencode	chr1	93592393	93642304	-	0.106334	1.2687e-06	ENST00000370244.5,ENST00000260502.11,ENST00000479503.2,ENST00000370243.1	3	3	BCAR3	protein_coding,lncRNA	BCAR3	FALSE	beige
clu_28289_-	gencode	chr1	93592393	93613847	-	-0.100447	1.2687e-06	ENST00000370247.7	1	1	BCAR3	protein_coding	BCAR3	TRUE	white
clu_6119_-	gencode	chr5	138021197	138032782	-	-0.232069	1.42384e-06	ENST00000420893.6,ENST00000510804.1,ENST00000033079.7,ENST00000425075.6	1	1	FAM13B	protein_coding,retained_intron	FAM13B	TRUE	white
clu_6119_-	gencode	chr5	138021197	138038566	-	0.232069	1.42384e-06	ENST00000514310.5	1	1	FAM13B	protein_coding	FAM13B	TRUE	beige
clu_15646_+	gencode	chrX	150699300	150718625	+	-0.160122	1.49341e-06	ENST00000542156.5,ENST00000370390.7,ENST00000485376.5	2	2	MTMR1	protein_coding,nonsense_mediated_decay	MTMR1	FALSE	white
clu_12539_-	gencode	chr2	164722522	164727969	-	-0.112016	1.90566e-06	ENST00000652658.2,ENST00000409184.7,ENST00000452626.5,ENST00000375458.6,ENST00000342193.8,ENST00000392717.6	4	4	COBLL1	protein_coding	COBLL1	FALSE	white
clu_4151_-	refseq	chr3	129671264	129723964	-	0.11641	2.31235e-06	rna-NM_001349274.2	1	1	TMCC1	NA	TMCC1	TRUE	beige
clu_4151_-	gencode	chr3	129671264	129827803	-	-0.117751	2.31235e-06	ENST00000393238.7,ENST00000648771.1,ENST00000426664.6,ENST00000505616.5	3	3	TMCC1	protein_coding	TMCC1	FALSE	white
clu_25932_-	gencode	chr12	121534590	121548877	-	-0.269671	2.31492e-06	ENST00000543025.5,ENST00000377069.8,ENST00000538046.6,ENST00000538503.5,ENST00000377071.9,ENST00000611216.4,ENST00000536437.5,ENST00000446152.6,ENST00000539394.5	2	6	KDM2B	nonsense_mediated_decay,protein_coding,retained_intron	KDM2B	FALSE	white
clu_30488_+	gencode	chr15	57219590	57231152	+	-0.104192	2.6593e-06	ENST00000560764.5,ENST00000537840.5,ENST00000543579.5,ENST00000343827.7	1	1	TCF12	lncRNA,protein_coding	TCF12	TRUE	white
clu_30488_+	gencode	chr15	57197825	57231152	+	0.104192	2.6593e-06	ENST00000561346.5,ENST00000559609.5,ENST00000438423.6,ENST00000557843.5,ENST00000333725.9,ENST00000267811.9,ENST00000560887.1	4	8	TCF12	lncRNA,protein_coding	TCF12	FALSE	beige
clu_21865_+	gencode	chr8	106519139	106679210	+	-0.173776	2.88504e-06	ENST00000442977.6,ENST00000517566.6,ENST00000531443.5	2	2	OXR1	protein_coding	OXR1	FALSE	white
clu_21865_+	gencode	chr8	106658185	106679210	+	0.131411	2.88504e-06	ENST00000312046.10	1	1	OXR1	protein_coding	OXR1	TRUE	beige
clu_8539_-	gencode	chr8	17675252	17684328	-	-0.22891	3.36133e-06	ENST00000519263.5,ENST00000522149.5,ENST00000381861.7,ENST00000517818.5,ENST00000520196.5,ENST00000524044.5,ENST00000262102.10,ENST00000381869.5,ENST00000297488.10,ENST00000524371.5,ENST00000518713.5,ENST00000521635.5,ENST00000544260.3	2	2	MTUS1	protein_coding,lncRNA,nonsense_mediated_decay	MTUS1	FALSE	white
clu_8539_-	gencode	chr8	17675252	17676276	-	0.184331	3.36133e-06	ENST00000519066.5,ENST00000634613.1,ENST00000517413.5	1	1	MTUS1	protein_coding,retained_intron	MTUS1	TRUE	beige
clu_29260_-	gencode	chr1	233179175	233198939	-	-0.200474	3.46214e-06	ENST00000258229.14,ENST00000488780.6,ENST00000430153.5,ENST00000462233.5,ENST00000475463.6	2	10	PCNX2	protein_coding,nonsense_mediated_decay	PCNX2	FALSE	white
clu_29260_-	cryptic	chr1	233179175	233179609	-	0.169648	3.46214e-06	Unknown	NA	NA	NA	Unknown	NA	NA	beige
clu_39030_+	gencode	chr11	76453388	76458183	+	-0.161363	3.50445e-06	ENST00000334736.7,ENST00000529032.5,ENST00000524490.5,ENST00000528826.1,ENST00000525919.5	3	4	EMSY	protein_coding,retained_intron	EMSY	FALSE	white
clu_14479_+	fantom_cat	chr1	160128541	160128652	+	0.158529	3.75253e-06	ENCT00000013045.1	1	1	ENSG00000018625.10	NA	ATP1A2	TRUE	beige
clu_14479_+	gencode	chr1	160127820	160128652	+	-0.167983	3.75253e-06	ENST00000447527.1,ENST00000392233.7,ENST00000472488.5,ENST00000361216.8	1	8	ATP1A2	protein_coding,retained_intron	ATP1A2	TRUE	white
clu_15502_+	gencode	chrX	109537270	109538045	+	-0.134802	3.82188e-06	ENST00000372103.1	1	1	NXT2	protein_coding	NXT2	TRUE	white
clu_15502_+	gencode	chrX	109537021	109538045	+	0.130773	3.82188e-06	ENST00000372106.5,ENST00000218004.5,ENST00000372107.5	1	2	NXT2	protein_coding	NXT2	TRUE	beige
clu_6400_-	gencode	chr5	180809076	180809634	-	-0.116013	4.05757e-06	ENST00000446023.6,ENST00000504385.5	1	1	MGAT1	protein_coding,lncRNA	MGAT1	TRUE	white
clu_6400_-	gencode	chr5	180809076	180810040	-	0.132297	4.05757e-06	ENST00000393340.7,ENST00000506033.1,ENST00000506889.1	1	1	MGAT1	protein_coding,lncRNA	MGAT1	TRUE	beige
clu_24215_-	gencode	chr16	11937668	11941838	-	-0.102353	4.40679e-06	ENST00000538896.5	2	2	NPIPB2	protein_coding	NPIPB2	FALSE	white
clu_15093_+	gencode	chr1	248913879	248916602	+	-0.115258	4.97902e-06	ENST00000329291.6	2	2	PGBD2	protein_coding	PGBD2	FALSE	white
clu_6010_-	gencode	chr5	113043630	113049093	-	0.158155	5.12456e-06	ENST00000515367.6,ENST00000408903.7,ENST00000302475.8	14	14	MCC	protein_coding	MCC	FALSE	beige
clu_2861_-	gencode	chr15	85749125	85750242	-	-0.189466	5.47669e-06	ENST00000558375.1	1	1	AC021739.2	lncRNA	AC021739.2,AC021739.3,AC021739.5	TRUE	white
clu_27002_+	gencode	chr19	47256609	47258330	+	0.126149	6.25704e-06	ENST00000643617.1,ENST00000221922.11	1	1	CCDC9	protein_coding	CCDC9	TRUE	beige
clu_29334_-	gencode	chr1	246355094	246507054	-	0.161308	7.55207e-06	ENST00000403792.7,ENST00000462422.5,ENST00000490107.6,ENST00000470863.1	1	1	SMYD3	protein_coding,lncRNA	SMYD3	TRUE	beige
clu_29334_-	gencode	chr1	246355094	246417296	-	-0.142051	7.55207e-06	ENST00000630181.2	1	1	SMYD3	protein_coding	SMYD3	TRUE	white
clu_22147_+	gencode	chr5	32098634	32101105	+	-0.112102	8.63129e-06	ENST00000438447.2	23	23	PDZD2	protein_coding	PDZD2	FALSE	white
clu_3423_-	refseq	chr3	33592496	33602952	-	-0.139237	9.27471e-06	rna-XM_047447758.1,rna-NM_001375713.1,rna-NM_001365630.1,rna-NM_001365634.1,rna-XM_047447760.1,rna-NM_001375705.1,rna-NM_001400436.1,rna-XM_011533515.2,rna-XM_017005949.2,rna-XM_047447761.1,rna-XM_047447759.1,rna-NM_001400433.1,rna-XM_047447763.1,rna-NM_001375703.1,rna-XM_047447764.1,rna-NM_001365633.1,rna-XM_017005960.2,rna-NM_001400437.1,rna-NM_001400406.1	12	18	CLASP2	NA	CLASP2	FALSE	white
clu_38253_+	gencode	chr11	842915	847201	+	0.101338	9.61883e-06	ENST00000397396.5,ENST00000397397.7	1	1	TSPAN4	protein_coding	TSPAN4	TRUE	beige
clu_19317_-	gencode	chr17	2188515	2236492	-	0.113276	9.62932e-06	ENST00000536871.6,ENST00000263073.11,ENST00000570659.5,ENST00000575663.5,ENST00000570606.5,ENST00000571442.5,ENST00000570668.1,ENST00000354901.8	2	2	SMG6	protein_coding	SMG6	FALSE	beige
clu_2162_-	gencode	chr11	134252916	134253227	-	0.102631	1.06246e-05	ENST00000531135.5,ENST00000352327.5,ENST00000525677.1,ENST00000392595.6	1	1	THYN1	retained_intron,protein_coding,lncRNA	THYN1	TRUE	beige
clu_2162_-	gencode	chr11	134252916	134253299	-	-0.102631	1.06246e-05	ENST00000392594.7	1	1	THYN1	protein_coding	THYN1	TRUE	white
clu_31202_+	gencode	chr2	46828084	46855923	+	-0.101063	1.26099e-05	ENST00000490950.5	1	1	LINC01119	lncRNA	LINC01119	TRUE	white
clu_38125_-	gencode	chr10	121974081	121974874	-	-0.116142	1.35975e-05	ENST00000369023.8,ENST00000369017.5	1	1	NSMCE4A	protein_coding	NSMCE4A	TRUE	white
clu_20904_-	cryptic	chr20	45775602	45780703	-	-0.157761	1.37673e-05	Unknown	NA	NA	NA	Unknown	NA	NA	white
clu_19881_-	gencode	chr17	39912497	39917082	-	-0.110381	1.42975e-05	ENST00000418519.5,ENST00000394175.6,ENST00000394179.5,ENST00000477054.6,ENST00000360317.7,ENST00000522564.5,ENST00000520542.5,ENST00000524039.5,ENST00000523371.5,ENST00000464556.1,ENST00000309481.11	1	1	GSDMB	protein_coding,retained_intron,nonsense_mediated_decay	GSDMB	TRUE	white
clu_19881_-	cryptic	chr17	39912497	39915367	-	0.110381	1.42975e-05	Unknown	NA	NA	NA	Unknown	NA	NA	beige
clu_16186_+	gencode	chr22	50190648	50193027	+	-0.108202	1.43399e-05	ENST00000395827.5	1	1	TRABD	protein_coding	TRABD	TRUE	white
clu_16186_+	gencode	chr22	50185976	50193027	+	0.117374	1.43399e-05	ENST00000380909.8	1	1	TRABD	protein_coding	TRABD	TRUE	beige
clu_30595_+	refseq	chr15	69305600	69337341	+	0.1639	1.47471e-05	rna-XM_047432749.1	2	2	PAQR5	NA	PAQR5	FALSE	beige
clu_30595_+	gencode	chr15	69299056	69337341	+	-0.1639	1.47471e-05	ENST00000558684.5,ENST00000395407.7	1	1	PAQR5	protein_coding	PAQR5	TRUE	white
clu_16031_+	gencode	chr22	38202212	38213823	+	-0.221175	1.47576e-05	ENST00000338483.7	1	1	MAFF	protein_coding	MAFF	TRUE	white
clu_16031_+	gencode	chr22	38213706	38213823	+	0.217482	1.47576e-05	ENST00000407965.1	1	1	MAFF	protein_coding	MAFF	TRUE	beige
clu_39843_+	cryptic	chr4	87046093	87046695	+	0.100034	1.67185e-05	Unknown	NA	NA	NA	Unknown	NA	NA	beige
clu_39843_+	gencode	chr4	87046286	87046695	+	-0.116938	1.67185e-05	ENST00000307808.10,ENST00000503477.5,ENST00000507468.5,ENST00000395146.8,ENST00000511442.1,ENST00000544085.5	2	3	AFF1	protein_coding	AFF1	FALSE	white
clu_208_-	gencode	chrX	52956346	52958405	-	0.129617	1.70285e-05	ENST00000619518.4	1	1	FAM156A	protein_coding	FAM156A	TRUE	beige
clu_15312_+	gencode	chrX	49282063	49285834	+	0.183467	1.79098e-05	ENST00000652102.1,ENST00000376188.1,ENST00000055335.11,ENST00000466508.5,ENST00000495799.5	2	3	PPP1R3F	nonsense_mediated_decay,protein_coding	PPP1R3F	FALSE	beige
clu_15312_+	refseq	chrX	49282063	49299276	+	-0.11242	1.79098e-05	rna-XM_047442614.1,rna-XM_017029934.2	3	3	PPP1R3F	NA	PPP1R3F	FALSE	white
clu_36149_-	gencode	chr7	130944889	130945720	-	0.100943	1.92799e-05	ENST00000644188.1,ENST00000643855.1,ENST00000433079.5,ENST00000642602.1,ENST00000646429.1,ENST00000647288.1,ENST00000642156.1,ENST00000643373.1,ENST00000643874.1,ENST00000435523.5	3	5	LINC-PINT	lncRNA	AC016831.7,AC016831.1,LINC-PINT	FALSE	beige
clu_29834_+	gencode	chr10	91220836	91222689	+	0.148555	2.00404e-05	ENST00000496708.1,ENST00000490164.1,ENST00000336126.6	1	1	PCGF5	lncRNA,protein_coding	PCGF5	TRUE	beige
clu_29834_+	gencode	chr10	91163081	91222689	+	-0.158521	2.00404e-05	ENST00000614189.4	1	1	PCGF5	protein_coding	PCGF5	TRUE	white
clu_32200_+	gencode	chr2	218271549	218272570	+	-0.186868	2.32394e-05	ENST00000469689.1,ENST00000248451.7	1	1	PNKD	retained_intron,protein_coding	PNKD	TRUE	white
clu_32200_+	gencode	chr2	218323431	218339783	+	0.183094	2.32394e-05	ENST00000258362.7	1	1	PNKD	protein_coding	PNKD	TRUE	beige
clu_7070_-	gencode	chr19	2934815	2936524	-	0.149665	2.60732e-05	ENST00000314531.5	3	3	ZNF77	protein_coding	AC119403.1,ZNF77	FALSE	beige
clu_4197_-	gencode	chr3	136152738	136194972	-	-0.11206	2.7468e-05	ENST00000309993.3	1	1	MSL2	protein_coding	MSL2	TRUE	white
clu_36052_-	gencode	chr7	107743403	107743933	-	0.12947	3.47863e-05	ENST00000609979.1,ENST00000653575.1	1	1	AC002467.1	lncRNA	AC002467.1	TRUE	beige
clu_35054_+	gencode	chr17	63412130	63413543	+	-0.13658	3.59902e-05	ENST00000424789.6,ENST00000583356.5	18	18	TANC2	protein_coding	TANC2	FALSE	white
clu_39761_+	gencode	chr4	70722751	70762519	+	-0.110959	3.63093e-05	ENST00000226328.8,ENST00000381006.8	1	1	RUFY3	protein_coding	RUFY3	TRUE	white
clu_20069_-	fantom_cat	chr17	47488955	47490166	-	0.186061	3.74125e-05	ENCT00000184790.1	3	3	ENSG00000228782.3	NA	MRPL45P2	FALSE	beige
clu_20069_-	gencode	chr17	47483090	47490166	-	-0.1723	3.74125e-05	ENST00000425159.7,ENST00000573318.1,ENST00000572695.5	1	3	MRPL45P2	lncRNA,transcribed_unprocessed_pseudogene	MRPL45P2	TRUE	white
clu_36618_-	gencode	chr4	73177533	73222974	-	0.119507	3.78036e-05	ENST00000509867.6,ENST00000559367.1	1	1	ANKRD17	protein_coding,lncRNA	ANKRD17	TRUE	beige
clu_36618_-	gencode	chr4	73177533	73258276	-	-0.107162	3.78036e-05	ENST00000358602.9,ENST00000558247.5,ENST00000639793.1,ENST00000330838.10	1	1	ANKRD17	protein_coding	ANKRD17	TRUE	white
clu_36863_-	gencode	chr4	122917704	122922335	-	0.222252	4.07513e-05	ENST00000304430.10	1	1	NUDT6	protein_coding	NUDT6	TRUE	beige
clu_36863_-	gencode	chr4	122917704	122922801	-	-0.222252	4.07513e-05	ENST00000339154.6	1	1	NUDT6	protein_coding	NUDT6	TRUE	white
clu_8502_-	gencode	chr8	7323833	7324297	-	0.133748	4.4965e-05	ENST00000665607.1,ENST00000663272.1,ENST00000656213.1,ENST00000529456.1	5	5	FAM66B	lncRNA	FAM66B	FALSE	beige
clu_7440_-	gencode	chr19	15244762	15254152	-	-0.131317	5.42408e-05	ENST00000263377.6	11	11	BRD4	protein_coding	BRD4	FALSE	white
clu_7440_-	gencode	chr19	15249290	15254152	-	0.131317	5.42408e-05	ENST00000371835.8	11	11	BRD4	protein_coding	BRD4	FALSE	beige
clu_30783_+	gencode	chr15	85620172	85639374	+	-0.123136	5.80756e-05	ENST00000394510.6,ENST00000560676.5	1	1	AKAP13	protein_coding	AKAP13	TRUE	white
clu_30783_+	gencode	chr15	85585823	85639374	+	0.132108	5.80756e-05	ENST00000394518.6,ENST00000560340.5,ENST00000559362.5,ENST00000361243.6	2	8	AKAP13	protein_coding	AKAP13	FALSE	beige
clu_38330_+	gencode	chr11	7577638	7593132	+	-0.109004	5.9682e-05	ENST00000532926.5	1	1	PPFIBP2	lncRNA	PPFIBP2	TRUE	white
clu_38330_+	gencode	chr11	7565767	7593132	+	0.137756	5.9682e-05	ENST00000527790.5,ENST00000299492.9,ENST00000524548.5	1	3	PPFIBP2	protein_coding	PPFIBP2	TRUE	beige
clu_7090_-	gencode	chr19	3633169	3638884	-	-0.111366	5.98579e-05	ENST00000539785.5	16	16	PIP5K1C	protein_coding	PIP5K1C	FALSE	white
clu_35758_-	gencode	chr7	73596479	73596639	-	0.139939	6.29224e-05	ENST00000429400.6,ENST00000414749.6,ENST00000354613.5,ENST00000434326.5,ENST00000313375.8	10	11	MLXIPL	protein_coding	MLXIPL	FALSE	beige
clu_12375_-	gencode	chr2	127076706	127106860	-	-0.107856	6.56014e-05	ENST00000393041.7,ENST00000316724.10,ENST00000357970.7,ENST00000259238.8,ENST00000393040.7,ENST00000348750.8,ENST00000351659.7,ENST00000409400.1,ENST00000352848.7,ENST00000346226.7,ENST00000376113.6	1	1	BIN1	protein_coding	BIN1	TRUE	white
clu_2136_-	gencode	chr11	129123530	129124803	-	0.118982	6.81982e-05	ENST00000310343.13,ENST00000524655.5	2	2	ARHGAP32	protein_coding	ARHGAP32	FALSE	beige
clu_12209_-	gencode	chr2	97086198	97090109	-	-0.138409	7.22591e-05	ENST00000414820.5,ENST00000272610.3,ENST00000463096.5	2	2	FAHD2B	protein_coding,retained_intron	FAHD2B	FALSE	white
clu_31869_+	cryptic	chr2	169808765	169808860	+	0.109151	7.49034e-05	Unknown	NA	NA	NA	Unknown	NA	NA	beige
clu_31869_+	gencode	chr2	169808553	169808860	+	-0.109151	7.49034e-05	ENST00000260956.9,ENST00000474273.5,ENST00000409333.1,ENST00000470621.1	1	7	SSB	protein_coding,retained_intron	SSB	TRUE	white
clu_3790_-	gencode	chr3	56773816	56801703	-	0.145258	7.57816e-05	ENST00000296315.7,ENST00000495373.5,ENST00000465659.5	1	1	ARHGEF3	protein_coding,nonsense_mediated_decay	ARHGEF3	TRUE	beige
clu_3790_-	gencode	chr3	56773816	56882292	-	-0.145258	7.57816e-05	ENST00000477833.5,ENST00000468466.1,ENST00000498517.5,ENST00000338458.8,ENST00000496106.5,ENST00000473779.5,ENST00000481422.5,ENST00000477440.6,ENST00000486829.1,ENST00000468727.5	2	3	ARHGEF3	nonsense_mediated_decay,protein_coding,lncRNA	ARHGEF3	FALSE	white
clu_36568_-	gencode	chr4	53507469	53507986	-	0.184343	7.74598e-05	ENST00000263925.8,ENST00000306888.6,ENST00000511398.1	1	1	LNX1	protein_coding,retained_intron	LNX1	TRUE	beige
clu_36568_-	fantom_cat	chr4	53507469	53507606	-	-0.184343	7.74598e-05	FTMT21300031834.1	1	1	ENSG00000072201.9	NA	LNX1	TRUE	white
clu_27518_-	gencode	chr1	11803129	11803405	-	-0.106411	7.81691e-05	ENST00000641759.1,ENST00000376585.6,ENST00000376583.7,ENST00000641721.1	1	1	MTHFR	retained_intron,protein_coding,lncRNA	MTHFR	TRUE	white
clu_38578_+	gencode	chr11	47565796	47565906	+	-0.103195	8.64604e-05	ENST00000533507.5,ENST00000326674.10,ENST00000326656.12	1	1	NDUFS3,PTPMT1	lncRNA,protein_coding	NDUFS3,PTPMT1	TRUE	white
clu_15504_+	fantom_cat	chrX	110087950	110109080	+	-0.164679	8.95739e-05	FTMT29100006756.1,ENCT00000470698.1	1	1	ENSG00000157600.7	NA	TMEM164	TRUE	white
clu_15504_+	gencode	chrX	110067396	110109080	+	0.164679	8.95739e-05	ENST00000372072.7,ENST00000461715.1,ENST00000372073.5,ENST00000372068.7	2	2	TMEM164	protein_coding,lncRNA	TMEM164	FALSE	beige
clu_17535_+	gencode	chr9	129068975	129069076	+	-0.187359	9.40108e-05	ENST00000492279.1,ENST00000439290.5	1	1	MIGA2	retained_intron,nonsense_mediated_decay	MIGA2	TRUE	white
clu_17535_+	gencode	chr9	129068332	129069076	+	0.184146	9.40108e-05	ENST00000358369.8,ENST00000445183.5,ENST00000414342.1	4	4	MIGA2	protein_coding,nonsense_mediated_decay	MIGA2	FALSE	beige
clu_31226_+	gencode	chr2	53768021	53771907	+	-0.129097	9.72608e-05	ENST00000295304.5	1	1	CHAC2	protein_coding	CHAC2	TRUE	white
clu_6504_+	gencode	chr20	13808902	13816463	+	0.103067	0.000100717	ENST00000463598.1,ENST00000475968.5,ENST00000378106.10	7	7	NDUFAF5	protein_coding,lncRNA	NDUFAF5	FALSE	beige
clu_16195_+	refseq	chr22	50330995	50372020	+	0.129074	0.000101199	rna-XM_047441654.1	1	1	PPP6R2	NA	PPP6R2	TRUE	beige
clu_16195_+	gencode	chr22	50343550	50372020	+	-0.120952	0.000101199	ENST00000395741.7,ENST00000395744.7,ENST00000612753.5,ENST00000359139.7	1	1	PPP6R2	protein_coding	PPP6R2	TRUE	white
clu_16767_-	gencode	chr14	95533061	95534593	-	0.125352	0.000116682	ENST00000553559.1,ENST00000660378.1	1	1	SNHG10	lncRNA	SNHG10	TRUE	beige
clu_16767_-	gencode	chr14	95533061	95533693	-	-0.110429	0.000116682	ENST00000667310.1,ENST00000667668.1,ENST00000554169.1	1	1	SNHG10	lncRNA	SNHG10	TRUE	white
clu_24604_-	cryptic	chr16	66623502	66623779	-	0.169759	0.000122886	Unknown	NA	NA	NA	Unknown	NA	NA	beige
clu_24604_-	gencode	chr16	66623502	66636405	-	-0.169759	0.000122886	ENST00000561680.5,ENST00000394106.6,ENST00000330687.8,ENST00000563952.1	1	2	CMTM4	protein_coding	CMTM4	TRUE	white
clu_30075_+	gencode	chr10	119819539	119820846	+	-0.107513	0.000131142	ENST00000637174.1,ENST00000631572.1,ENST00000631485.1,ENST00000650409.1	1	1	INPP5F	protein_coding	INPP5F	TRUE	white
clu_30075_+	gencode	chr10	119811955	119820846	+	0.122225	0.000131142	ENST00000648621.1,ENST00000649297.1,ENST00000647933.1,ENST00000649251.1,ENST00000648262.1,ENST00000648515.1,ENST00000649957.1,ENST00000649454.1,ENST00000650623.2,ENST00000650305.1,ENST00000647699.1,ENST00000648661.1,ENST00000649742.1	13	15	INPP5F	nonsense_mediated_decay,protein_coding	INPP5F	FALSE	beige
clu_38294_+	gencode	chr11	4180711	4202259	+	0.108383	0.000134906	ENST00000667222.1	2	2	LINC02749	lncRNA	LINC02749	FALSE	beige
clu_16946_+	cryptic	chr9	22723430	22767175	+	-0.10206	0.000149474	Unknown	NA	NA	NA	Unknown	NA	NA	white
clu_7080_-	gencode	chr19	3061257	3062174	-	-0.123288	0.000150828	ENST00000592330.5,ENST00000586003.1,ENST00000585557.1,ENST00000585782.1,ENST00000327141.8	1	1	TLE5	lncRNA,retained_intron,nonsense_mediated_decay,protein_coding	TLE5	TRUE	white
clu_7080_-	gencode	chr19	3061257	3062700	-	0.119735	0.000150828	ENST00000586742.5,ENST00000221561.12	1	1	TLE5	protein_coding	TLE5	TRUE	beige
clu_1114_-	gencode	chr11	691598	706572	-	-0.13231	0.000157778	ENST00000525626.5	1	1	DEAF1	lncRNA	DEAF1	TRUE	white
clu_1114_-	gencode	chr11	691598	694759	-	0.167583	0.000157778	ENST00000382409.3	1	1	DEAF1	protein_coding	DEAF1	TRUE	beige
clu_22597_+	gencode	chr5	119356121	119392816	+	-0.23429	0.000171743	ENST00000503646.1,ENST00000504771.3	1	1	TNFAIP8	protein_coding	TNFAIP8	TRUE	white
clu_22597_+	gencode	chr5	119268907	119392816	+	0.23429	0.000171743	ENST00000274456.6	1	1	TNFAIP8	protein_coding	TNFAIP8	TRUE	beige
clu_31302_+	gencode	chr2	64990170	65001448	+	-0.112648	0.000184881	ENST00000234256.4	1	1	SLC1A4	protein_coding	SLC1A4	TRUE	white
clu_32971_-	gencode	chr6	56735289	56851397	-	-0.110558	0.000196785	ENST00000523967.5,ENST00000312431.10,ENST00000517937.1,ENST00000449297.6,ENST00000650917.1,ENST00000520645.5	1	2	DST	retained_intron,protein_coding	DST	TRUE	white
clu_32971_-	gencode	chr6	56735289	56843055	-	0.110558	0.000196785	ENST00000361203.7,ENST00000521821.1,ENST00000421834.6,ENST00000370788.6	1	1	DST	protein_coding,retained_intron	DST	TRUE	beige
clu_39572_+	gencode	chr4	15541014	15550824	+	-0.119277	0.000206584	ENST00000424120.5,ENST00000634028.1,ENST00000650860.1,ENST00000503292.5,ENST00000506643.4,ENST00000389652.10	3	15	CC2D2A	protein_coding,nonsense_mediated_decay	CC2D2A	FALSE	white
clu_27418_-	gencode	chr1	3738513	3740233	-	0.103986	0.00021527	ENST00000636630.1,ENST00000650037.1,ENST00000423764.6,ENST00000608600.1,ENST00000648270.1,ENST00000587071.5,ENST00000648526.1,ENST00000648600.1	3	4	TP73-AS1	lncRNA	TP73-AS1	FALSE	beige
clu_18910_+	gencode	chr3	136928227	136945583	+	0.127949	0.000233273	ENST00000485096.5,ENST00000491539.5,ENST00000288986.6,ENST00000481752.6,ENST00000496489.5,ENST00000488930.5	1	2	NCK1	protein_coding	NCK1	TRUE	beige
clu_18910_+	gencode	chr3	136930594	136945583	+	-0.127949	0.000233273	ENST00000467911.1,ENST00000469404.1	1	1	NCK1	protein_coding	NCK1	TRUE	white
clu_20571_-	cryptic	chr17	82101866	82104194	-	0.168114	0.000240662	Unknown	NA	NA	NA	Unknown	NA	NA	beige
clu_20571_-	gencode	chr17	82101866	82127692	-	-0.123633	0.000240662	ENST00000665763.1,ENST00000389641.9,ENST00000392347.5	16	16	CCDC57	protein_coding	CCDC57	FALSE	white
clu_9924_-	gencode	chr9	96852005	96854088	-	-0.153128	0.000242141	ENST00000478850.5,ENST00000466833.5	1	1	ZNF782	protein_coding,lncRNA	ZNF782	TRUE	white
clu_4317_-	gencode	chr3	156751183	156816887	-	0.212568	0.000270052	ENST00000472943.5,ENST00000664482.1	1	1	LINC00886	lncRNA	LINC00886	TRUE	beige
clu_4317_-	gencode	chr3	156751183	156751422	-	-0.212568	0.000270052	ENST00000488584.2,ENST00000654528.1	1	1	LINC00886	lncRNA	LINC00886	TRUE	white
clu_5896_-	fantom_cat	chr5	80485561	80485891	-	-0.144628	0.000270341	ENCT00000359116.1	1	1	ENSG00000249042.1	NA	AC008771.1	TRUE	white
clu_5896_-	gencode	chr5	80485561	80487778	-	0.188264	0.000270341	ENST00000504300.2,ENST00000666568.1	1	1	AC008771.1	lncRNA	AC008771.1	TRUE	beige
clu_19766_-	gencode	chr17	34959650	34961257	-	0.112804	0.000328171	ENST00000421975.7,ENST00000436961.7,ENST00000314144.10	1	1	CCT6B	protein_coding	CCT6B	TRUE	beige
clu_17052_+	gencode	chr9	41011730	41032834	+	0.107794	0.000329376	ENST00000611606.4	4	4	FRG1HP	lncRNA	FRG1HP	FALSE	beige
clu_14776_+	gencode	chr1	201888781	201889445	+	0.127479	0.00032974	ENST00000464117.1	1	1	SHISA4	lncRNA	SHISA4	TRUE	beige
clu_14776_+	gencode	chr1	201889067	201889445	+	-0.129422	0.00032974	ENST00000362011.6	1	1	SHISA4	protein_coding	SHISA4	TRUE	white
clu_31442_+	gencode	chr2	85561644	85579009	+	0.117719	0.000349043	ENST00000432071.1	1	1	VAMP8	protein_coding	VAMP8	TRUE	beige
clu_31442_+	gencode	chr2	85577649	85579009	+	-0.131458	0.000349043	ENST00000409760.1,ENST00000263864.10	1	1	VAMP8	protein_coding	VAMP8	TRUE	white
clu_18406_+	refseq	chr3	42654695	42658275	+	0.1395	0.000367688	rna-NM_001410746.1	1	1	ZBTB47	NA	ZBTB47	TRUE	beige
clu_16369_-	gencode	chr14	31453344	31457029	-	-0.10839	0.000400144	ENST00000547760.1,ENST00000549850.1	1	1	AL139353.1,DTD2	nonsense_mediated_decay	AL139353.1,DTD2	TRUE	white
clu_16369_-	gencode	chr14	31453344	31457283	-	0.10839	0.000400144	ENST00000310850.9,ENST00000549185.5,ENST00000356180.4,ENST00000547378.1	1	1	DTD2,AL139353.1	protein_coding,nonsense_mediated_decay	AL139353.1,DTD2	TRUE	beige
clu_2234_-	gencode	chr15	32407217	32410582	-	0.133525	0.0004097	ENST00000564495.5,ENST00000562108.1	3	3	ULK4P1,AC135983.1	retained_intron,lncRNA	AC135983.1,ULK4P1,GOLGA8K,GOLGA8O	FALSE	beige
clu_2234_-	refseq	chr15	32453822	32461655	-	-0.13747	0.0004097	rna-XM_024450042.2	1	1	GOLGA8O	NA	AC135983.1,ULK4P1,GOLGA8K,GOLGA8O	TRUE	white
clu_35828_-	gencode	chr7	81997250	82005423	-	-0.101811	0.000414646	ENST00000356860.8	18	18	CACNA2D1	protein_coding	CACNA2D1	FALSE	white
clu_35828_-	refseq	chr7	81997235	82005423	-	0.120776	0.000414646	rna-XM_005250574.4,rna-XM_047420820.1,rna-XM_047420822.1,rna-XM_005250572.4	18	18	CACNA2D1	NA	CACNA2D1	FALSE	beige
clu_29483_+	gencode	chr10	24438479	24473228	+	0.108527	0.000470461	ENST00000376452.7,ENST00000458595.5,ENST00000376454.8,ENST00000376462.5,ENST00000438429.5,ENST00000430453.6,ENST00000376456.8	4	5	KIAA1217	protein_coding	KIAA1217	FALSE	beige
clu_29483_+	gencode	chr10	24466790	24473228	+	-0.13707	0.000470461	ENST00000396446.5,ENST00000376451.4,ENST00000396445.5	1	1	KIAA1217	protein_coding	KIAA1217	TRUE	white
clu_17604_+	gencode	chr9	132879014	132883911	+	-0.141549	0.000493749	ENST00000356311.10,ENST00000350499.6	1	1	SPACA9	protein_coding	SPACA9	TRUE	white
clu_17604_+	gencode	chr9	132878436	132883911	+	0.139154	0.000493749	ENST00000372136.7	1	1	SPACA9	protein_coding	SPACA9	TRUE	beige
clu_17083_+	cryptic	chr9	66270267	66284501	+	0.111385	0.000504646	Unknown	NA	NA	NA	Unknown	NA	NA	beige
clu_17083_+	cryptic	chr9	66312810	66316006	+	-0.118589	0.000504646	Unknown	NA	NA	NA	Unknown	NA	NA	white
clu_7898_-	gencode	chr19	48633655	48634349	-	-0.140286	0.000519436	ENST00000593500.1	1	1	DBP	protein_coding	DBP	TRUE	white
clu_39274_+	gencode	chr11	119011311	119011939	+	-0.107639	0.000540658	ENST00000526463.5,ENST00000528088.1,ENST00000524670.5,ENST00000532132.5,ENST00000580556.5,ENST00000583842.1	1	1	CCDC84	nonsense_mediated_decay,retained_intron,lncRNA	CCDC84	TRUE	white
clu_39274_+	gencode	chr11	119011283	119011939	+	0.107639	0.000540658	ENST00000334418.6	5	5	CCDC84	protein_coding	CCDC84	FALSE	beige
clu_13024_+	gencode	chr1	1489274	1490257	+	0.113352	0.000631014	ENST00000673477.1,ENST00000308647.8,ENST00000472194.6	11	11	ATAD3B	protein_coding,retained_intron	ATAD3B	FALSE	beige
clu_4055_-	gencode	chr3	123620336	123626818	-	-0.106362	0.000631828	ENST00000359169.5,ENST00000354792.9,ENST00000346322.9,ENST00000360772.7,ENST00000464489.5,ENST00000360304.7,ENST00000475616.5	28	30	MYLK	protein_coding,nonsense_mediated_decay	MYLK	FALSE	white
clu_4055_-	gencode	chr3	123620336	123620497	-	0.106362	0.000631828	ENST00000583087.5	1	1	MYLK	protein_coding	MYLK	TRUE	beige
clu_33022_-	refseq	chr6	83161242	83169242	-	0.153786	0.000632741	rna-XR_942480.3,rna-XR_007059270.1,rna-XR_001743468.3,rna-XR_007059271.1,rna-NR_159812.2	12	12	PGM3	NA	PGM3	FALSE	beige
clu_33022_-	gencode	chr6	83166466	83169242	-	-0.107437	0.000632741	ENST00000512866.5	13	13	PGM3	protein_coding	PGM3	FALSE	white
clu_24671_-	gencode	chr16	69329179	69329997	-	0.122652	0.000632926	ENST00000288022.2	1	1	PDF	protein_coding	PDF,COG8,AC026464.6	TRUE	beige
clu_7044_-	gencode	chr19	2046691	2050801	-	-0.119226	0.000647159	ENST00000586828.5,ENST00000250896.7,ENST00000591601.5,ENST00000309340.11,ENST00000589509.5,ENST00000589534.2	1	2	MKNK2	nonsense_mediated_decay,protein_coding	MKNK2	TRUE	white
clu_7044_-	gencode	chr19	2046468	2046604	-	0.102121	0.000647159	ENST00000591601.5,ENST00000250896.7,ENST00000586828.5,ENST00000309340.11	2	2	MKNK2	protein_coding,nonsense_mediated_decay	MKNK2	FALSE	beige
clu_13134_+	gencode	chr1	11022250	11023263	+	-0.100804	0.000677742	ENST00000610369.4,ENST00000616545.4	3	3	TARDBP	protein_coding	TARDBP,AL109811.3	FALSE	white
clu_8092_-	gencode	chr19	57556357	57559656	-	-0.103222	0.000731146	ENST00000601415.5,ENST00000457177.5,ENST00000595560.1,ENST00000376230.7,ENST00000325134.9,ENST00000447310.5	1	1	ZNF550	protein_coding,retained_intron,nonsense_mediated_decay	ZNF550	TRUE	white
clu_10891_+	gencode	chr12	55979474	55986869	+	0.102825	0.000747143	ENST00000548068.5	2	2	RAB5B	protein_coding	RAB5B	FALSE	beige
clu_10891_+	gencode	chr12	55974139	55986869	+	-0.216069	0.000747143	ENST00000360299.10,ENST00000448789.2,ENST00000549505.5,ENST00000546810.1	1	1	RAB5B	protein_coding,nonsense_mediated_decay,retained_intron	RAB5B	TRUE	white
clu_5281_+	gencode	chr16	66935711	66938037	+	0.153062	0.000855431	ENST00000652667.1,ENST00000652196.1,ENST00000417689.6,ENST00000317091.10,ENST00000566359.1	1	1	CES2	protein_coding,retained_intron	CES2	TRUE	beige
clu_5281_+	gencode	chr16	66939358	66940222	+	-0.104232	0.000855431	ENST00000561697.5,ENST00000652667.1,ENST00000417689.6,ENST00000568470.6,ENST00000317091.10,ENST00000652196.1	3	3	CES2	protein_coding,nonsense_mediated_decay	CES2	FALSE	white
clu_29244_-	gencode	chr1	230912758	230916193	-	-0.149535	0.000870155	ENST00000366661.9,ENST00000366662.8,ENST00000471302.2	3	3	TTC13	protein_coding,retained_intron	TTC13	FALSE	white
clu_29244_-	cryptic	chr1	230912758	230912886	-	0.144581	0.000870155	Unknown	NA	NA	NA	Unknown	NA	NA	beige
clu_3583_-	gencode	chr3	48631801	48631880	-	0.110565	0.000879503	ENST00000482282.5,ENST00000431213.5,ENST00000383733.7,ENST00000421649.5,ENST00000358747.10,ENST00000420764.6,ENST00000480524.5,ENST00000444531.5,ENST00000395550.7,ENST00000307364.10	2	6	SLC26A6	lncRNA,nonsense_mediated_decay,protein_coding,retained_intron	SLC26A6	FALSE	beige
clu_3583_-	gencode	chr3	48631797	48631880	-	-0.110565	0.000879503	ENST00000414944.1,ENST00000455886.6	2	2	SLC26A6	nonsense_mediated_decay,protein_coding	SLC26A6	FALSE	white
clu_10994_+	gencode	chr12	63780129	63781019	+	-0.106	0.000921464	ENST00000536219.5,ENST00000543342.5,ENST00000261234.11	1	1	RXYLT1	retained_intron,nonsense_mediated_decay,protein_coding	RXYLT1	TRUE	white
clu_10994_+	gencode	chr12	63780462	63781019	+	0.104897	0.000921464	ENST00000537373.5,ENST00000537982.5	1	1	RXYLT1	protein_coding,lncRNA	RXYLT1	TRUE	beige
clu_4738_+	gencode	chr16	3404648	3408321	+	-0.129168	0.000924147	ENST00000268655.5,ENST00000571936.5	2	2	ZNF174	protein_coding	ZNF174,AC025283.2	FALSE	white
clu_4738_+	gencode	chr16	3404648	3404909	+	0.129168	0.000924147	ENST00000575752.5,ENST00000344823.9	2	2	ZNF174	protein_coding	ZNF174,AC025283.2	FALSE	beige
clu_36913_-	gencode	chr4	142305537	142314712	-	-0.2671	0.000925286	ENST00000508116.5,ENST00000512630.5,ENST00000262992.8,ENST00000506297.5,ENST00000509777.5,ENST00000507462.5,ENST00000513000.5,ENST00000510812.5	3	7	INPP4B	protein_coding,nonsense_mediated_decay	INPP4B	FALSE	white
clu_36913_-	gencode	chr4	142305537	142305877	-	0.187966	0.000925286	ENST00000511838.5	1	1	INPP4B	protein_coding	INPP4B	TRUE	beige
clu_4787_+	gencode	chr16	8851050	8855034	+	-0.157251	0.000987029	ENST00000565934.1	3	3	AC022167.2	lncRNA	AC022167.2,AC022167.1	FALSE	white
clu_4787_+	cryptic	chr16	8849993	8853526	+	0.122032	0.000987029	Unknown	NA	NA	NA	Unknown	NA	NA	beige
clu_20306_-	gencode	chr17	67992103	67993044	-	0.120509	0.00109612	ENST00000580729.2,ENST00000449250.3	2	2	C17orf58	protein_coding	C17orf58	FALSE	beige
clu_20306_-	gencode	chr17	67992103	67992901	-	-0.120509	0.00109612	ENST00000334461.7,ENST00000536693.1	1	1	C17orf58	protein_coding,retained_intron	C17orf58	TRUE	white
clu_35714_-	fantom_cat	chr7	66530137	66531791	-	-0.102329	0.00113712	ENCT00000412368.1,FTMT22500009012.1	1	1	ENSG00000229180.4	NA	AC006001.3	TRUE	white
clu_35714_-	gencode	chr7	66531399	66531791	-	0.102329	0.00113712	ENST00000639011.1	5	5	AC006001.3	lncRNA	AC006001.3	FALSE	beige
clu_30833_+	gencode	chr15	90871605	90875582	+	-0.178421	0.00118121	ENST00000610579.4	1	1	FURIN	protein_coding	FURIN	TRUE	white
clu_30833_+	gencode	chr15	90873098	90875582	+	0.128882	0.00118121	ENST00000618099.4,ENST00000559353.5	1	1	FURIN	protein_coding	FURIN	TRUE	beige
clu_20470_-	gencode	chr17	78709732	78736692	-	-0.111575	0.00123601	ENST00000591095.1,ENST00000589768.5	1	1	CYTH1	retained_intron,protein_coding	CYTH1	TRUE	white
clu_8097_-	gencode	chr19	57910114	57912060	-	-0.120596	0.00127005	ENST00000599251.1,ENST00000597515.5,ENST00000598629.5,ENST00000598526.5,ENST00000312026.6,ENST00000595559.1	2	3	ZNF417	protein_coding	AC010326.2,ZNF417	FALSE	white
clu_32273_+	fantom_cat	chr2	222688522	222694362	+	-0.118401	0.00127638	FTMT20700027657.1,MICT00000208559.1,MICT00000208562.1	2	2	ENSG00000124003.9	NA	MOGAT1	FALSE	white
clu_6011_-	gencode	chr5	113151422	113294329	-	0.115355	0.00131519	ENST00000514701.5,ENST00000302475.8	1	1	MCC	protein_coding	MCC	TRUE	beige
clu_28418_-	gencode	chr1	113758733	113759023	-	-0.101634	0.00133988	ENST00000369600.5,ENST00000369604.6,ENST00000369598.5	1	1	PHTF1	protein_coding	PHTF1	TRUE	white
clu_11822_-	gencode	chr2	39755960	39761331	-	0.102642	0.00134724	ENST00000530522.1,ENST00000505747.6	6	6	THUMPD2	nonsense_mediated_decay,protein_coding	THUMPD2	FALSE	beige
clu_30458_+	gencode	chr15	50355765	50356100	+	-0.129171	0.00137603	ENST00000560359.1,ENST00000648591.1,ENST00000659570.1	1	1	GABPB1-AS1	lncRNA	GABPB1-AS1	TRUE	white
clu_30458_+	gencode	chr15	50355545	50370332	+	0.105724	0.00137603	ENST00000668321.1	1	1	GABPB1-AS1	lncRNA	GABPB1-AS1	TRUE	beige
clu_24293_-	gencode	chr16	18395957	18401584	-	0.118525	0.0013963	ENST00000532415.5,ENST00000544578.1	1	1	PKD1P5	transcribed_unprocessed_pseudogene,lncRNA	PKD1P5,AC126755.1	TRUE	beige
clu_18401_+	gencode	chr3	42621516	42630546	+	0.113625	0.00140121	ENST00000232978.13,ENST00000465584.5	1	1	NKTR	protein_coding,retained_intron	NKTR	TRUE	beige
clu_8048_-	gencode	chr19	55103568	55112467	-	0.130997	0.00143823	ENST00000592993.1,ENST00000435544.6,ENST00000263433.8	3	3	PPP1R12C	protein_coding	PPP1R12C	FALSE	beige
clu_8048_-	gencode	chr19	55112795	55117223	-	-0.109139	0.00143823	ENST00000592993.1,ENST00000263433.8	1	1	PPP1R12C	protein_coding	PPP1R12C	TRUE	white
clu_3780_-	gencode	chr3	55480918	55486980	-	0.113355	0.00145166	ENST00000474267.5,ENST00000264634.8	1	1	WNT5A	protein_coding	WNT5A	TRUE	beige
clu_3780_-	gencode	chr3	55480918	55481331	-	-0.141275	0.00145166	ENST00000497027.5	1	1	WNT5A	protein_coding	WNT5A	TRUE	white
clu_20890_-	cryptic	chr20	43389271	43398684	-	0.147414	0.00154	Unknown	NA	NA	NA	Unknown	NA	NA	beige
clu_20890_-	cryptic	chr20	43397168	43398684	-	-0.11261	0.00154	Unknown	NA	NA	NA	Unknown	NA	NA	white
clu_38363_+	fantom_cat	chr11	10367387	10410757	+	0.127804	0.00164073	ENCT00000064282.1	1	1	ENSG00000133805.11	NA	AMPD3	TRUE	beige
clu_7040_-	gencode	chr19	2037829	2040134	-	-0.130922	0.00166811	ENST00000591142.5,ENST00000309340.11	3	3	MKNK2	protein_coding	MKNK2	FALSE	white
clu_7040_-	gencode	chr19	2039856	2040134	-	0.116132	0.00166811	ENST00000250896.7,ENST00000586828.5,ENST00000591601.5,ENST00000589441.5	3	3	MKNK2	protein_coding,nonsense_mediated_decay	MKNK2	FALSE	beige
clu_27149_+	gencode	chr19	52453607	52456868	+	0.123717	0.00205609	ENST00000602221.5,ENST00000421239.7,ENST00000594118.5	1	1	AC010332.3,ZNF578	lncRNA,protein_coding	AC010332.3,ZNF578	TRUE	beige
clu_15609_+	gencode	chrX	136147628	136169907	+	-0.183506	0.00211065	ENST00000652457.1,ENST00000394155.8,ENST00000651929.2,ENST00000618438.4	1	1	FHL1	protein_coding	FHL1	TRUE	white
clu_15609_+	gencode	chrX	136169733	136169907	+	0.19445	0.00211065	ENST00000394153.6,ENST00000456445.5	1	1	FHL1	protein_coding	FHL1	TRUE	beige
clu_21499_+	gencode	chr8	23566336	23568322	+	0.135012	0.00216306	ENST00000519973.6,ENST00000523930.1	2	2	SLC25A37	protein_coding	SLC25A37	FALSE	beige
clu_32587_-	gencode	chr6	18263996	18264385	-	0.116592	0.0021779	ENST00000505224.5,ENST00000515742.2,ENST00000651624.1,ENST00000244776.11,ENST00000652689.1,ENST00000507591.2,ENST00000515770.2	1	1	DEK	nonsense_mediated_decay,protein_coding	DEK	TRUE	beige
clu_32587_-	gencode	chr6	18263996	18264098	-	-0.116592	0.0021779	ENST00000652576.1	1	1	DEK	protein_coding	DEK	TRUE	white
clu_29709_+	refseq	chr10	71965475	72005736	+	-0.145952	0.00221326	rna-XM_006718075.5	1	1	CHST3	NA	CHST3	TRUE	white
clu_29709_+	gencode	chr10	71964694	72005736	+	0.153345	0.00221326	ENST00000373115.5	1	1	CHST3	protein_coding	CHST3	TRUE	beige
clu_9593_-	gencode	chr9	21477292	21559489	-	-0.121689	0.00223884	ENST00000670459.1,ENST00000304425.4	1	1	MIR31HG	lncRNA	MIR31HG	TRUE	white
clu_9593_-	gencode	chr9	21477292	21559748	-	0.121689	0.00223884	ENST00000663833.1,ENST00000654736.1	1	1	MIR31HG	lncRNA	MIR31HG	TRUE	beige
clu_33556_+	gencode	chr14	24115293	24115382	+	-0.103076	0.00231288	ENST00000560457.5,ENST00000557810.5,ENST00000446197.7,ENST00000559288.5,ENST00000558638.5,ENST00000559396.5,ENST00000559017.5,ENST00000560171.5,ENST00000557802.5,ENST00000326009.9,ENST00000557952.5,ENST00000561016.5,ENST00000559796.5,ENST00000558706.5	1	1	DCAF11	nonsense_mediated_decay,protein_coding,lncRNA	DCAF11	TRUE	white
clu_19704_-	gencode	chr17	28725563	28726756	-	0.166178	0.00241432	ENST00000394933.7	1	1	TLCD1	protein_coding	TLCD1	TRUE	beige
clu_19704_-	gencode	chr17	28725563	28725904	-	-0.117679	0.00241432	ENST00000292090.8	1	1	TLCD1	protein_coding	TLCD1	TRUE	white
clu_4379_-	gencode	chr3	171686798	171687371	-	-0.116422	0.00252115	ENST00000351298.9	15	15	PLD1	protein_coding	PLD1	FALSE	white
clu_4379_-	gencode	chr3	171677694	171687371	-	0.174053	0.00252115	ENST00000356327.9	15	15	PLD1	protein_coding	PLD1	FALSE	beige
clu_727_-	gencode	chr22	27990007	27992587	-	-0.151451	0.00276185	ENST00000431039.1	3	3	TTC28	protein_coding	TTC28	FALSE	white
clu_1587_-	gencode	chr11	63764598	63764868	-	0.118906	0.00277044	ENST00000433688.2,ENST00000445014.3	3	3	C11orf95	protein_coding	C11orf95	FALSE	beige
clu_34692_+	gencode	chr17	40058478	40074192	+	-0.187455	0.00299106	ENST00000577288.5	1	1	THRA	protein_coding	THRA	TRUE	white
clu_34692_+	gencode	chr17	40063092	40074192	+	0.200161	0.00299106	ENST00000264637.8,ENST00000450525.6,ENST00000584985.5	1	1	THRA	protein_coding	THRA	TRUE	beige
clu_37141_-	fantom_cat	chr21	9121378	9127489	-	-0.12113	0.00305821	ENCT00000272611.1	2	2	ENSG00000188681.7	NA	TEKT4P2	FALSE	white
clu_27982_-	gencode	chr1	45334511	45339899	-	0.111643	0.00310835	ENST00000448481.5,ENST00000479746.6,ENST00000492494.5,ENST00000528013.6,ENST00000485484.5,ENST00000456914.6	1	1	MUTYH	protein_coding,retained_intron	MUTYH,AL451136.1	TRUE	beige
clu_18945_+	gencode	chr3	141586752	141607678	+	-0.104471	0.00324641	ENST00000286364.8,ENST00000509032.5,ENST00000509118.5	5	5	RASA2	protein_coding,lncRNA	RASA2	FALSE	white
clu_18945_+	refseq	chr3	141586755	141607678	+	0.104471	0.00324641	rna-NM_001303245.3,rna-XM_024453691.2,rna-XM_011513059.3	19	19	RASA2	NA	RASA2	FALSE	beige
clu_31792_+	gencode	chr2	148483436	148485742	+	0.144311	0.00341168	ENST00000407073.5,ENST00000629878.2,ENST00000638043.2,ENST00000642680.1,ENST00000628572.2	2	9	MBD5	protein_coding,nonsense_mediated_decay	MBD5	FALSE	beige
clu_31792_+	gencode	chr2	148484135	148485742	+	-0.144311	0.00341168	ENST00000416015.2,ENST00000404807.5	2	2	MBD5	protein_coding	MBD5	FALSE	white
clu_21708_+	gencode	chr8	66452105	66454059	+	0.109974	0.00360444	ENST00000415254.5,ENST00000496501.5,ENST00000396623.8,ENST00000276576.11	6	6	ADHFE1	protein_coding,lncRNA,nonsense_mediated_decay	AC009879.3,ADHFE1	FALSE	beige
clu_21708_+	gencode	chr8	66452105	66453710	+	-0.102449	0.00360444	ENST00000648156.1,ENST00000419955.5,ENST00000422166.5,ENST00000424777.6,ENST00000426810.5,ENST00000396621.7	7	7	AC009879.3,ADHFE1	nonsense_mediated_decay	AC009879.3,ADHFE1	FALSE	white
clu_35879_-	gencode	chr7	94391533	94392118	-	-0.123106	0.00361016	ENST00000642601.1	1	1	AC002074.1	lncRNA	AC002074.1	TRUE	white
clu_32871_-	cryptic	chr6	42246544	42249370	-	0.107917	0.00419794	Unknown	NA	NA	NA	Unknown	NA	NA	beige
clu_32871_-	gencode	chr6	42246544	42254851	-	-0.107917	0.00419794	ENST00000354325.2,ENST00000372922.8,ENST00000340840.6,ENST00000541110.5,ENST00000372917.8	11	11	TRERF1	protein_coding	TRERF1	FALSE	white
clu_18312_+	refseq	chr3	32305567	32357373	+	0.164005	0.00420036	rna-XM_047447513.1	1	1	CMTM8	NA	CMTM8	TRUE	beige
clu_18312_+	gencode	chr3	32239119	32357373	+	-0.164005	0.00420036	ENST00000307526.4	1	1	CMTM8	protein_coding	CMTM8	TRUE	white
clu_14136_+	gencode	chr1	120197317	120251414	+	-0.178062	0.0042248	ENST00000612320.1	1	1	AC244669.2	unprocessed_pseudogene	AC244669.2	TRUE	white
clu_14136_+	cryptic	chr1	120233347	120251414	+	0.161958	0.0042248	Unknown	NA	NA	NA	Unknown	NA	NA	beige
clu_22660_+	gencode	chr5	134526286	134535858	+	0.115766	0.00440105	ENST00000395003.5	1	1	JADE2	protein_coding	JADE2	TRUE	beige
clu_28685_-	gencode	chr1	153563887	153566702	-	0.113412	0.00440356	ENST00000368709.6	1	1	S100A2	protein_coding	S100A2	TRUE	beige
clu_28685_-	gencode	chr1	153563887	153565506	-	-0.113412	0.00440356	ENST00000368708.9,ENST00000368707.5	1	1	S100A2	protein_coding	S100A2	TRUE	white
clu_16521_-	gencode	chr14	55577379	55578606	-	0.117476	0.0046464	ENST00000663686.1,ENST00000335142.5	2	2	KTN1-AS1	lncRNA	KTN1-AS1	FALSE	beige
clu_16521_-	gencode	chr14	55561163	55578606	-	-0.117476	0.0046464	ENST00000554558.6,ENST00000663990.1,ENST00000412224.6,ENST00000653613.1	2	2	KTN1-AS1	lncRNA	KTN1-AS1	FALSE	white
clu_41068_+	gencode	chr7	134891673	134928754	+	0.155068	0.00484817	ENST00000443197.5,ENST00000393118.6,ENST00000424922.5,ENST00000495522.1	1	1	CALD1	nonsense_mediated_decay,protein_coding	CALD1	TRUE	beige
clu_41068_+	gencode	chr7	134867804	134928754	+	-0.155068	0.00484817	ENST00000430085.5,ENST00000435928.1,ENST00000422748.5,ENST00000361901.6,ENST00000417172.5,ENST00000482470.5,ENST00000436461.6,ENST00000454108.5,ENST00000361675.7	2	3	CALD1	nonsense_mediated_decay,protein_coding,retained_intron	CALD1	FALSE	white
clu_15322_+	gencode	chrX	52897409	52899468	+	0.115946	0.00540739	ENST00000612188.4	1	1	FAM156B	protein_coding	FAM156B	TRUE	beige
clu_20817_-	cryptic	chr20	35269023	35272005	-	0.149905	0.00547704	Unknown	NA	NA	NA	Unknown	NA	NA	beige
clu_27790_-	gencode	chr1	31733143	31735580	-	-0.114711	0.00636648	ENST00000398556.7,ENST00000527361.5,ENST00000398542.5	21	21	ADGRB2	protein_coding	ADGRB2	FALSE	white
clu_24326_-	gencode	chr16	20798211	20799263	-	-0.105014	0.00701077	ENST00000569729.5	8	8	ERI2	protein_coding	ERI2	FALSE	white
clu_40244_+	fantom_cat	chr7	1162543	1163452	+	-0.129529	0.00723632	ENCT00000395673.1	1	1	ENSG00000229043.2	NA	AC091729.3	TRUE	white
clu_4765_+	gencode	chr16	4694238	4694958	+	0.11291	0.00724552	ENST00000304301.10,ENST00000590460.1	2	2	NUDT16L1	protein_coding	NUDT16L1	FALSE	beige
clu_4765_+	gencode	chr16	4694308	4694958	+	-0.11291	0.00724552	ENST00000586536.1	2	2	NUDT16L1	protein_coding	NUDT16L1	FALSE	white
clu_24871_-	gencode	chr16	87762040	87765792	-	0.107993	0.00744322	ENST00000562155.5,ENST00000564396.5,ENST00000270583.10,ENST00000569747.5,ENST00000622456.4,ENST00000567298.5,ENST00000347925.9	1	1	KLHDC4	nonsense_mediated_decay,protein_coding	KLHDC4	TRUE	beige
clu_12280_-	gencode	chr2	108512012	108533829	-	-0.103308	0.00748404	ENST00000322353.3	1	1	GCC2-AS1	lncRNA	GCC2-AS1	TRUE	white
clu_12280_-	gencode	chr2	108512012	108533933	-	0.131155	0.00748404	ENST00000440975.1	1	1	GCC2-AS1	lncRNA	GCC2-AS1	TRUE	beige
clu_15045_+	gencode	chr1	240211235	240257945	+	0.123105	0.00748905	ENST00000319653.14	6	6	FMN2	protein_coding	FMN2	FALSE	beige
clu_24742_-	gencode	chr16	71880023	71883211	-	0.104387	0.00749541	ENST00000565601.5,ENST00000425432.6,ENST00000562797.5,ENST00000568322.5,ENST00000564943.5,ENST00000313565.10,ENST00000446827.6,ENST00000563827.5,ENST00000565843.5,ENST00000561700.2,ENST00000562677.5,ENST00000611294.4,ENST00000564134.5,ENST00000569186.5	1	2	ZNF821	protein_coding,lncRNA,nonsense_mediated_decay,retained_intron	ZNF821	TRUE	beige
clu_23820_+	gencode	chr6	135947524	136108731	+	0.125077	0.00772679	ENST00000308191.11	2	2	PDE7B	protein_coding	PDE7B	FALSE	beige
clu_23820_+	gencode	chr6	136038528	136108731	+	-0.125077	0.00772679	ENST00000615259.4	1	1	PDE7B	protein_coding	PDE7B	TRUE	white
clu_9180_-	refseq	chr8	144816108	144825313	-	0.145924	0.00791518	rna-NR_147501.1	1	1	LOC100130027	NA	Unknown	TRUE	beige
clu_24930_-	gencode	chr12	17859	18037	-	0.112357	0.00829142	ENST00000400706.3	4	4	WASH8P	unprocessed_pseudogene	WASH8P	FALSE	beige
clu_33477_-	gencode	chr6	169430712	169433323	-	0.103901	0.00838398	ENST00000648086.1,ENST00000649579.1,ENST00000650382.1	6	6	AL031315.1	protein_coding,nonsense_mediated_decay,lncRNA	AL031315.1,AL135910.1,WDR27	FALSE	beige
clu_31499_+	refseq	chr2	95789764	95792160	+	0.120916	0.00870404	rna-NM_001422178.1,rna-NM_001422179.1	1	1	LOC128966744	NA	GPAT2P1	TRUE	beige
clu_31499_+	gencode	chr2	95789728	95792160	+	-0.120916	0.00870404	ENST00000471661.5	1	1	GPAT2P1	retained_intron	GPAT2P1	TRUE	white
clu_38652_+	gencode	chr11	62728736	62728823	+	-0.100158	0.00907716	ENST00000294161.10,ENST00000532583.1	1	1	TTC9C	nonsense_mediated_decay,protein_coding	TTC9C	TRUE	white
clu_37313_-	gencode	chr21	44935890	44939593	-	0.116385	0.0091421	ENST00000660377.1,ENST00000397841.5	1	1	LINC01547	lncRNA	LINC01547	TRUE	beige
clu_3864_-	gencode	chr3	71112637	71198202	-	0.194002	0.00922976	ENST00000649631.1,ENST00000648426.1,ENST00000650068.1,ENST00000318789.9,ENST00000649610.1,ENST00000493089.7,ENST00000484350.5,ENST00000648710.1,ENST00000615603.4,ENST00000648380.1,ENST00000475937.5,ENST00000648895.1,ENST00000498215.6,ENST00000650123.1,ENST00000648718.1,ENST00000647725.1,ENST00000649596.1,ENST00000648384.1,ENST00000650295.1,ENST00000610810.5,ENST00000648321.1,ENST00000649528.1,ENS…	1	6	FOXP1,AC097634.4	protein_coding,nonsense_mediated_decay	FOXP1,AC097634.4	TRUE	beige
clu_3864_-	gencode	chr3	71112637	71130498	-	-0.194002	0.00922976	ENST00000491238.6,ENST00000649695.1,ENST00000650188.1,ENST00000497355.6,ENST00000648748.1	1	1	FOXP1	protein_coding	FOXP1,AC097634.4	TRUE	white
clu_34427_+	fantom_cat	chr17	17752506	17754229	+	0.1093	0.00951924	ENCT00000172625.1	1	1	CATG00000030853.1	NA	RAI1	TRUE	beige
clu_34427_+	gencode	chr17	17724159	17792933	+	-0.122026	0.00951924	ENST00000471135.2,ENST00000353383.6	2	2	RAI1	protein_coding	RAI1	FALSE	white
clu_9159_-	gencode	chr8	144465096	144465571	-	-0.102305	0.0098289	ENST00000424149.6	1	1	CYHR1	protein_coding	CYHR1	TRUE	white
clu_22579_+	gencode	chr5	116021752	116022391	+	0.164246	0.00988862	ENST00000503329.5,ENST00000512314.5,ENST00000504467.5,ENST00000514509.5,ENST00000512413.1	1	14	LVRN	nonsense_mediated_decay,retained_intron	LVRN	TRUE	beige
clu_22579_+	gencode	chr5	116015765	116022391	+	-0.129779	0.00988862	ENST00000357872.9,ENST00000515454.5,ENST00000395528.6	3	3	LVRN	protein_coding,lncRNA	LVRN	FALSE	white
clu_34678_+	gencode	chr17	39637231	39653618	+	-0.102018	0.0100316	ENST00000578232.5	1	1	STARD3	lncRNA	STARD3	TRUE	white
clu_34678_+	gencode	chr17	39637231	39653481	+	0.119505	0.0100316	ENST00000580611.5,ENST00000394250.8,ENST00000583582.5,ENST00000580551.5,ENST00000578577.5,ENST00000578254.5,ENST00000585214.5,ENST00000544210.6,ENST00000336308.10	1	1	STARD3	protein_coding,retained_intron,nonsense_mediated_decay,lncRNA	STARD3	TRUE	beige
clu_13073_+	gencode	chr1	6614105	6616757	+	-0.113159	0.0102617	ENST00000377648.5	1	1	PHF13	protein_coding	PHF13	TRUE	white
clu_13073_+	fantom_cat	chr1	6615591	6616757	+	0.101775	0.0102617	ENCT00000000790.1	1	1	ENSG00000116273.5	NA	PHF13	TRUE	beige
clu_1527_-	gencode	chr11	62600689	62601423	-	0.1011	0.0103742	ENST00000526844.1,ENST00000278823.7	1	1	MTA2	retained_intron,protein_coding	MTA2	TRUE	beige
clu_1527_-	gencode	chr11	62600689	62601023	-	-0.1011	0.0103742	ENST00000527204.5	1	1	MTA2	protein_coding	MTA2	TRUE	white
clu_31747_+	gencode	chr2	131751585	131766619	+	0.110064	0.0107032	ENST00000657415.1,ENST00000624391.3	3	3	C2orf27A	lncRNA	C2orf27A,AC093724.3	FALSE	beige
clu_31747_+	gencode	chr2	131758537	131766619	+	-0.10046	0.0107032	ENST00000481510.1	1	1	AC093724.3	lncRNA	C2orf27A,AC093724.3	TRUE	white
clu_19834_-	gencode	chr17	38202334	38202736	-	-0.120008	0.0113511	ENST00000620148.2	6	6	AC244154.1	transcribed_unprocessed_pseudogene	AC244154.1	FALSE	white
clu_19834_-	gencode	chr17	38202334	38202781	-	0.120008	0.0113511	ENST00000649858.1	6	6	AC244154.1	lncRNA	AC244154.1	FALSE	beige
clu_5376_+	gencode	chr16	69311532	69316008	+	0.104134	0.0114378	ENST00000254950.13	1	1	VPS4A	protein_coding	SNTB2,AC026464.4,VPS4A	TRUE	beige
clu_5376_+	gencode	chr16	69299774	69300832	+	-0.102513	0.0114378	ENST00000336278.8,ENST00000467311.5	5	5	SNTB2	protein_coding,nonsense_mediated_decay	SNTB2,AC026464.4,VPS4A	FALSE	white
clu_32645_-	cryptic	chr6	29830077	29928719	-	-0.165481	0.0123821	Unknown	NA	NA	NA	Unknown	NA	NA	white
clu_32645_-	cryptic	chr6	29830077	29944762	-	0.165481	0.0123821	Unknown	NA	NA	NA	Unknown	NA	NA	beige
clu_39294_+	gencode	chr11	119131982	119132496	+	0.111473	0.0125525	ENST00000531022.5,ENST00000527410.3,ENST00000350777.7	3	5	HINFP	retained_intron,protein_coding	HINFP	FALSE	beige
clu_14686_+	gencode	chr1	183234446	183235575	+	-0.110007	0.0127293	ENST00000264144.5,ENST00000493293.5	15	15	LAMC2	protein_coding	LAMC2	FALSE	white
clu_41_-	gencode	chrX	10567603	10833554	-	-0.100984	0.0136555	ENST00000380787.5	1	1	MID1	protein_coding	MID1	TRUE	white
clu_41143_+	gencode	chr7	149278527	149287565	+	-0.106022	0.0137207	ENST00000476295.5,ENST00000481519.5,ENST00000489518.1,ENST00000378052.5	2	2	ZNF783	nonsense_mediated_decay,lncRNA	ZNF783,AC004890.2	FALSE	white
clu_29885_+	gencode	chr10	96130118	96132586	+	0.10771	0.0138984	ENST00000624776.3,ENST00000478086.5,ENST00000563195.1,ENST00000539666.5	1	1	ZNF518A	protein_coding,lncRNA	ZNF518A	TRUE	beige
clu_36152_-	gencode	chr7	131052555	131106271	-	0.127737	0.0140952	ENST00000646429.1	1	1	LINC-PINT	lncRNA	LINC-PINT,AC016831.7	TRUE	beige
clu_10104_-	gencode	chr9	123401912	123403402	-	-0.107677	0.0143718	ENST00000394215.6,ENST00000373620.7,ENST00000475421.1	1	1	DENND1A	protein_coding,lncRNA	DENND1A	TRUE	white
clu_39164_+	gencode	chr11	110093432	110136663	+	0.161303	0.0144964	ENST00000278590.8	1	1	ZC3H12C	protein_coding	ZC3H12C	TRUE	beige
clu_39164_+	fantom_cat	chr11	110093223	110136663	+	-0.114293	0.0144964	FTMT24300058932.1,FTMT24300030768.1,FTMT24300006040.1,FTMT24300031146.1	1	1	ENSG00000149289.6	NA	ZC3H12C	TRUE	white
clu_19224_+	gencode	chr3	196712644	196716858	+	0.104238	0.0144989	ENST00000296333.9,ENST00000457284.5,ENST00000392391.7,ENST00000453218.6,ENST00000639474.1,ENST00000421265.5	1	1	PIGX	protein_coding,nonsense_mediated_decay	PIGX	TRUE	beige
clu_19224_+	gencode	chr3	196713124	196716858	+	-0.104238	0.0144989	ENST00000495440.1,ENST00000451319.1,ENST00000415832.5	1	1	PIGX	lncRNA,protein_coding,nonsense_mediated_decay	PIGX	TRUE	white
clu_15599_+	gencode	chrX	135347472	135349110	+	0.155398	0.0150583	ENST00000339249.5	2	2	ZNF449	protein_coding	ZNF449	FALSE	beige
clu_11551_-	gencode	chr2	3534255	3536724	-	0.100486	0.0152192	ENST00000654051.1,ENST00000422961.5,ENST00000438482.1	1	1	AC108488.2,AC108488.1	nonsense_mediated_decay,lncRNA	AC108488.2,AC108488.1	TRUE	beige
clu_34565_+	gencode	chr17	31022042	31024377	+	0.115343	0.015357	ENST00000582483.5,ENST00000580190.5,ENST00000579588.2	2	4	AC138207.8	lncRNA,transcribed_unprocessed_pseudogene	AC138207.8	FALSE	beige
clu_29884_+	gencode	chr10	96057000	96057088	+	-0.112913	0.0159697	ENST00000465148.3	4	4	CCNJ	protein_coding	CCNJ	FALSE	white
clu_584_-	gencode	chr22	17744013	17774381	-	-0.106257	0.0163084	ENST00000473439.5,ENST00000399767.5	1	1	BID	lncRNA,protein_coding	BID	TRUE	white
clu_1253_-	gencode	chr11	9817024	9829356	-	0.173817	0.0164813	ENST00000256190.12,ENST00000533584.1	1	1	SBF2	protein_coding,retained_intron	SBF2	TRUE	beige
clu_1253_-	gencode	chr11	9828221	9829356	-	-0.165957	0.0164813	ENST00000530741.1	3	3	SBF2	protein_coding	SBF2	FALSE	white
clu_16190_+	gencode	chr22	50201590	50206317	+	0.108234	0.0166372	ENST00000380903.7,ENST00000611222.1	1	1	SELENOO	protein_coding	SELENOO	TRUE	beige
clu_38959_+	gencode	chr11	71480274	71480755	+	-0.103572	0.0171601	ENST00000529840.5,ENST00000527227.1,ENST00000530055.5,ENST00000526039.6	1	1	NADSYN1	protein_coding,retained_intron,lncRNA	NADSYN1	TRUE	white
clu_27224_+	gencode	chr19	56398048	56398277	+	-0.106644	0.0176399	ENST00000588635.1,ENST00000587979.1,ENST00000589888.5	1	1	ZNF583,ZNF582-AS1	lncRNA	ZNF582-AS1,ZNF583	TRUE	white
clu_24751_-	refseq	chr16	72829856	72889731	-	0.15025	0.0179104	rna-XM_047434168.1,rna-XM_024450291.2	3	3	ZFHX3	NA	ZFHX3	FALSE	beige
clu_24751_-	gencode	chr16	72829859	72889731	-	-0.145778	0.0179104	ENST00000641206.2,ENST00000397992.5,ENST00000563625.1,ENST00000268489.10	1	1	ZFHX3	protein_coding,retained_intron	ZFHX3	TRUE	white
clu_14173_+	cryptic	chr1	144721138	144757916	+	-0.118548	0.0182632	Unknown	NA	NA	NA	Unknown	NA	NA	white
clu_14173_+	cryptic	chr1	144720690	144757916	+	0.106481	0.0182632	Unknown	NA	NA	NA	Unknown	NA	NA	beige
clu_4736_+	gencode	chr16	3305643	3308313	+	0.111851	0.0182959	ENST00000669516.1,ENST00000498240.6	1	1	ZNF75A	protein_coding,nonsense_mediated_decay	ZNF75A	TRUE	beige
clu_10638_+	gencode	chr12	26195951	26224293	+	-0.122268	0.0187023	ENST00000535504.1,ENST00000242729.6	1	1	SSPN	protein_coding	SSPN	TRUE	white
clu_10638_+	gencode	chr12	26195531	26224293	+	0.105631	0.0187023	ENST00000422622.3,ENST00000544231.1	1	1	SSPN	protein_coding,lncRNA	SSPN	TRUE	beige
clu_11559_-	refseq	chr2	8680587	8681827	-	0.135393	0.0198785	rna-NR_110153.1	1	1	ID2-AS1	NA	ID2-AS1	TRUE	beige
clu_1992_-	gencode	chr11	107815965	107858658	-	0.110613	0.0199095	ENST00000525071.5,ENST00000532513.2,ENST00000525815.6	1	1	SLC35F2	protein_coding,nonsense_mediated_decay	SLC35F2	TRUE	beige
clu_1992_-	gencode	chr11	107811794	107815790	-	-0.104304	0.0199095	ENST00000525815.6,ENST00000525071.5,ENST00000524991.1,ENST00000375682.8,ENST00000532513.2	2	2	SLC35F2	protein_coding,nonsense_mediated_decay	SLC35F2	FALSE	white
clu_16058_+	gencode	chr22	40178140	40246015	+	0.108674	0.0202135	ENST00000454349.7,ENST00000489500.1,ENST00000335727.13	1	1	TNRC6B	protein_coding,retained_intron	TNRC6B	TRUE	beige
clu_16058_+	gencode	chr22	40156182	40246015	+	-0.108674	0.0202135	ENST00000402203.5,ENST00000301923.13	4	4	TNRC6B	protein_coding	TNRC6B	FALSE	white
clu_18517_+	refseq	chr3	49803363	49804181	+	-0.179246	0.0204772	rna-NM_001366281.1	1	1	INKA1	NA	INKA1	TRUE	white
clu_18517_+	gencode	chr3	49803443	49804181	+	0.192416	0.0204772	ENST00000333323.6,ENST00000652560.1	1	1	INKA1	protein_coding	INKA1	TRUE	beige
clu_20248_-	gencode	chr17	64353518	64354933	-	0.10785	0.0206839	ENST00000563924.6	9	9	PECAM1	protein_coding	PECAM1	FALSE	beige
clu_15133_+	gencode	chrX	9463462	9501780	+	-0.131454	0.0214954	ENST00000424279.5,ENST00000441088.5,ENST00000380961.5,ENST00000407597.6,ENST00000415293.5	1	1	TBL1X	protein_coding	TBL1X	TRUE	white
clu_15133_+	gencode	chrX	9465447	9501780	+	0.12609	0.0214954	ENST00000422314.5,ENST00000645353.2	1	1	TBL1X	protein_coding	TBL1X	TRUE	beige
clu_7750_-	gencode	chr19	42217045	42217632	-	0.106435	0.0234595	ENST00000598727.5,ENST00000596251.6,ENST00000336034.8	1	1	DEDD2	protein_coding	DEDD2	TRUE	beige
clu_32970_-	gencode	chr6	56670807	56692388	-	0.107235	0.0242348	ENST00000521104.1,ENST00000652573.1	1	1	DST	retained_intron,protein_coding	DST	TRUE	beige
clu_32970_-	gencode	chr6	56670807	56699653	-	-0.107235	0.0242348	ENST00000449297.6,ENST00000523817.1,ENST00000312431.10,ENST00000523967.5,ENST00000522538.5,ENST00000370788.6,ENST00000421834.6,ENST00000361203.7,ENST00000520645.5,ENST00000521821.1,ENST00000650917.1	5	5	DST	protein_coding,retained_intron,lncRNA	DST	FALSE	white
clu_32217_+	gencode	chr2	218685228	218688697	+	0.105287	0.0243266	ENST00000392105.7,ENST00000470568.1,ENST00000440309.5,ENST00000295709.8	1	11	STK36	protein_coding,retained_intron	STK36	TRUE	beige
clu_4477_-	gencode	chr3	194628509	194633079	-	-0.134391	0.0244503	ENST00000347147.8,ENST00000473092.5,ENST00000381975.7,ENST00000430601.1,ENST00000392432.6	1	1	TMEM44	protein_coding,nonsense_mediated_decay	TMEM44	TRUE	white
clu_4477_-	gencode	chr3	194628509	194633563	-	0.134391	0.0244503	ENST00000494894.5,ENST00000330115.3,ENST00000419280.5	1	1	TMEM44	lncRNA,protein_coding,nonsense_mediated_decay	TMEM44	TRUE	beige
clu_38354_+	gencode	chr11	9574509	9575888	+	-0.110643	0.0244882	ENST00000450114.7	1	1	WEE1	protein_coding	WEE1	TRUE	white
clu_6425_+	gencode	chr20	1374698	1376798	+	-0.112298	0.0259155	ENST00000446423.2	3	3	SDCBP2-AS1	lncRNA	SDCBP2-AS1	FALSE	white
clu_37595_-	cryptic	chr10	42550615	42551400	-	-0.122297	0.0267115	Unknown	NA	NA	NA	Unknown	NA	NA	white
clu_5751_-	gencode	chr5	43015150	43067087	-	-0.106215	0.0272664	ENST00000665537.1,ENST00000503152.2	1	1	AC025171.1	lncRNA	AC025171.1,ANXA2R	TRUE	white
clu_37551_-	gencode	chr10	31318540	31320283	-	0.117686	0.0273196	ENST00000606286.1	1	1	ZEB1-AS1	lncRNA	ZEB1-AS1	TRUE	beige
clu_7937_-	gencode	chr19	49809575	49811363	-	-0.105379	0.02786	ENST00000313777.9,ENST00000525370.5,ENST00000377092.8,ENST00000525130.5,ENST00000528043.5,ENST00000533418.5,ENST00000528094.5	4	5	FUZ	protein_coding,nonsense_mediated_decay	FUZ	FALSE	white
clu_7937_-	gencode	chr19	49809258	49809378	-	0.105379	0.02786	ENST00000528094.5,ENST00000525130.5,ENST00000313777.9,ENST00000533418.5,ENST00000525370.5,ENST00000377092.8,ENST00000527973.1	2	5	FUZ	protein_coding,nonsense_mediated_decay,lncRNA	FUZ	FALSE	beige
clu_29312_-	gencode	chr1	243059668	243060419	-	-0.112025	0.0280855	ENST00000627498.2	15	15	LINC01347	lncRNA	LINC01347	FALSE	white
clu_3239_+	gencode	chr18	76928106	76937156	+	-0.110521	0.0283418	ENST00000253159.12,ENST00000320610.13	25	25	ZNF236	protein_coding	ZNF236	FALSE	white
clu_35421_-	fantom_cat	chr7	5394595	5397122	-	0.114755	0.0285235	MICT00000317913.1,MICT00000317912.1,MICT00000317915.1,MICT00000317914.1,ENCT00000408197.1	1	1	ENSG00000182095.10	NA	TNRC18	TRUE	beige
clu_40151_+	gencode	chr4	173559201	173582705	+	0.103983	0.0285789	ENST00000512929.5,ENST00000504740.5	3	3	HAND2-AS1	lncRNA	HAND2-AS1	FALSE	beige
clu_3204_+	gencode	chr18	62232427	62244764	+	0.125595	0.0286674	ENST00000587725.5,ENST00000644646.1,ENST00000591227.1,ENST00000256858.10,ENST00000398130.6	3	10	RELCH	non_stop_decay,protein_coding,lncRNA	RELCH	FALSE	beige
clu_34049_+	gencode	chr14	100898053	100898957	+	0.134592	0.0289652	ENST00000553465.5,ENST00000668725.1,ENST00000638012.2	1	1	MEG8	lncRNA	AL117190.1,MEG8	TRUE	beige
clu_7219_-	gencode	chr19	8304088	8305031	-	-0.103441	0.0291694	ENST00000301458.10	2	2	CD320	protein_coding	CD320	FALSE	white
clu_26775_+	gencode	chr19	38320272	38326593	+	0.110249	0.0303111	ENST00000263372.5	1	1	KCNK6	protein_coding	KCNK6	TRUE	beige
clu_2448_-	gencode	chr15	49876523	49879376	-	0.105411	0.030584	ENST00000558203.5,ENST00000557955.5,ENST00000284509.10,ENST00000559726.5,ENST00000558906.5,ENST00000560479.3,ENST00000559829.5	1	24	ATP8B4	retained_intron,nonsense_mediated_decay,protein_coding,lncRNA	ATP8B4	TRUE	beige
clu_40474_+	fantom_cat	chr7	39782799	39789354	+	0.104362	0.0305989	ENCT00000398966.1,FTMT22700008163.1,FTMT22700007049.1	2	2	ENSG00000188185.7	NA	LINC00265	FALSE	beige
clu_669_-	gencode	chr22	21474680	21475211	-	-0.115413	0.0306214	ENST00000450651.5,ENST00000477296.5,ENST00000494740.5,ENST00000462560.6,ENST00000470274.5,ENST00000486209.5,ENST00000360806.9	1	1	PI4KAP2	lncRNA,retained_intron,transcribed_unitary_pseudogene	PI4KAP2	TRUE	white
clu_27161_+	gencode	chr19	53333792	53341235	+	-0.122716	0.0311169	ENST00000458035.3	1	1	ZNF845	protein_coding	ZNF845	TRUE	white
clu_444_-	gencode	chrX	133596599	133661730	-	-0.118291	0.0319744	ENST00000406757.2,ENST00000631057.2,ENST00000370818.7,ENST00000667662.1,ENST00000669691.1,ENST00000666017.1,ENST00000666673.1,ENST00000394299.7	2	4	GPC3	protein_coding,lncRNA	GPC3	FALSE	white
clu_444_-	cryptic	chrX	133596599	133612509	-	0.141544	0.0319744	Unknown	NA	NA	NA	Unknown	NA	NA	beige
clu_32283_+	fantom_cat	chr2	226796559	226807486	+	-0.106132	0.0319914	ENCT00000236649.1,HBMT00000791442.1,FTMT20700049947.1	1	1	ENSG00000272622.1	NA	AC010735.2	TRUE	white
clu_8160_+	gencode	chr13	23889011	23890000	+	0.1336	0.0342363	ENST00000382133.9	1	1	PCOTH	lncRNA	PCOTH	TRUE	beige
clu_11348_+	gencode	chr12	116911355	116928023	+	-0.130079	0.0353717	ENST00000652555.1	1	1	FBXW8	protein_coding	FBXW8	TRUE	white
clu_11348_+	gencode	chr12	116911157	116928023	+	0.148326	0.0353717	ENST00000455858.2	1	1	FBXW8	protein_coding	FBXW8	TRUE	beige
clu_38492_+	gencode	chr11	36446440	36451209	+	-0.113485	0.0355203	ENST00000530639.6,ENST00000378867.7	7	7	PRR5L	protein_coding	PRR5L	FALSE	white
clu_38492_+	gencode	chr11	36451335	36462342	+	0.128944	0.0355203	ENST00000378867.7,ENST00000389693.3,ENST00000530639.6	5	5	PRR5L	protein_coding,lncRNA	PRR5L	FALSE	beige
clu_20091_-	fantom_cat	chr17	48592456	48592568	-	-0.115634	0.0357794	HBMT00000631061.1	1	1	ENSG00000120075.5	NA	HOXB5	TRUE	white
clu_20091_-	gencode	chr17	48592456	48593121	-	0.115634	0.0357794	ENST00000239151.5	1	1	HOXB5	protein_coding	HOXB5	TRUE	beige
clu_31501_+	gencode	chr2	96015325	96019201	+	-0.107989	0.038625	ENST00000427863.1,ENST00000607780.5	2	2	FAHD2CP	transcribed_unprocessed_pseudogene,lncRNA	FAHD2CP	FALSE	white
clu_8082_-	gencode	chr19	56462429	56477272	-	-0.145082	0.0393035	ENST00000592189.5,ENST00000292069.10	1	1	ZNF667	nonsense_mediated_decay,protein_coding	ZNF667	TRUE	white
clu_5967_-	gencode	chr5	96763228	96776404	-	-0.100501	0.0398449	ENST00000296754.7	19	19	ERAP1	protein_coding	ERAP1	FALSE	white
clu_14511_+	gencode	chr1	161226136	161226355	+	-0.148362	0.0403204	ENST00000367988.8,ENST00000474486.5,ENST00000465512.5,ENST00000492482.5,ENST00000545897.5	1	1	TOMM40L	protein_coding,lncRNA	TOMM40L	TRUE	white
clu_13371_+	gencode	chr1	27963693	27966503	+	0.107503	0.0407971	ENST00000373884.5	2	2	XKR8	protein_coding	XKR8	FALSE	beige
clu_1475_-	gencode	chr11	61333008	61335311	-	-0.10384	0.0410603	ENST00000540166.5	2	2	DDB1	nonsense_mediated_decay	DDB1	FALSE	white
clu_1475_-	gencode	chr11	61333008	61333145	-	0.10384	0.0410603	ENST00000542337.5	1	1	DDB1	protein_coding	DDB1	TRUE	beige
clu_38251_+	gencode	chr11	819905	821628	+	0.111195	0.0415782	ENST00000336615.9	2	2	PNPLA2	protein_coding	PNPLA2	FALSE	beige
clu_6087_-	gencode	chr5	132826182	132830594	-	0.105149	0.0420248	ENST00000440118.1	1	1	SHROOM1	protein_coding	SHROOM1	TRUE	beige
clu_24959_-	gencode	chr12	3713317	3732942	-	-0.118524	0.0473169	ENST00000440314.7,ENST00000252322.1	2	2	CRACR2A	protein_coding	CRACR2A	FALSE	white
clu_24959_-	gencode	chr12	3733210	3753015	-	0.113415	0.0473169	ENST00000535507.1,ENST00000252322.1,ENST00000440314.7	1	1	CRACR2A	lncRNA,protein_coding	CRACR2A	TRUE	beige
clu_27033_+	gencode	chr19	48474949	48477717	+	0.141637	0.0480446	ENST00000641098.1	8	8	CYTH2	protein_coding	CYTH2	FALSE	beige
clu_27033_+	gencode	chr19	48477719	48478069	+	-0.176615	0.0480446	ENST00000641098.1	9	9	CYTH2	protein_coding	CYTH2	FALSE	white
clu_23313_+	gencode	chr6	34696722	34697159	+	0.148398	0.04961	ENST00000606971.5	1	1	AL451165.2	lncRNA	AL451165.2	TRUE	beige
clu_23313_+	gencode	chr6	34696997	34697159	+	-0.148398	0.04961	ENST00000667026.1,ENST00000606496.1	1	1	AL451165.2	lncRNA	AL451165.2	TRUE	white
clu_6946_+	gencode	chr20	64255870	64259942	+	0.100414	0.0499171	ENST00000369758.8,ENST00000609372.1,ENST00000308824.11,ENST00000299468.11	1	1	PCMTD2	protein_coding	PCMTD2	TRUE	beige
