# Supplementary material for: Alternative isoform expression of key thermogenic genes in human beige adipocytes
Source: Front Endocrinol (Lausanne). 2024 May 24;15:1395750. doi: 10.3389/fendo.2024.1395750 (PMC11163967; doi:10.3389/fendo.2024.1395750)
Supplement: Supplementary file 5 [file Table_6.xlsx]

## Sheet: trifid score by intron
in_trifid	intron_coords	condition	deltapsi	p.adjust	gene	cluster_id	annotation	mean_trifid_score	mean_norm_score	median_norm_score	transcripts	transcript_names	sig
in_trifid	chr7:43650712:43729429:-	white	-0.0723817	2.19229e-123	COA1	clu_35616_-	gencode	0.21312	0.3613	0.0851	ENST00000310564,ENST00000446564,ENST00000418140,ENST00000448704,ENST00000451651	COA1-202,COA1-211,COA1-206,COA1-212,COA1-213	white
in_trifid	chr17:17577027:17591531:-	white	-0.429651	4.36025e-104	PEMT	clu_19605_-	gencode	0.14385	0.179	0.04725	ENST00000255389,ENST00000395781,ENST00000461404,ENST00000580147	PEMT-201,PEMT-202,PEMT-207,PEMT-212	sig_white
not_in_trifid	chrX:15675778:15688661:+	white	-0.14688	5.67501e-100	CA5BP1	clu_15162_+	gencode	-0.1	-0.1	-0.1	ENST00000380333,ENST00000448692	NA	sig_white
in_trifid	chr3:12289134:12312380:+	white	-0.162935	5.20256e-89	PPARG	clu_18227_+	gencode	0.381725	0.43405	0.4424	ENST00000397026,ENST00000651735,ENST00000652098,ENST00000652431	PPARG-209,PPARG-221,PPARG-223,PPARG-224	sig_white
in_trifid	chrX:72330076:72351733:-	white	-0.459901	6.87892e-82	HDAC8	clu_291_-	gencode	0.0592545	0.07775	0	ENST00000373573,ENST00000647980,ENST00000373583,ENST00000373589,ENST00000650604,ENST00000648939,ENST00000650076,ENST00000648276,ENST00000648276,ENST00000648459,ENST00000648459,ENST00000648731,ENST00000648731,ENST00000648731,ENST00000648850,ENST00000648850,ENST00000649181,ENST00000649181,ENST00000649181,ENST00000650471,ENST00000650471,ENST00000650471	HDAC8-207,HDAC8-227,HDAC8-208,HDAC8-209,HDAC8-259,HDAC8-245,HDAC8-255,HDAC8-232,HDAC8-232,HDAC8-236,HDAC8-236,HDAC8-240,HDAC8-240,HDAC8-240,HDAC8-242,HDAC8-242,HDAC8-249,HDAC8-249,HDAC8-249,HDAC8-257,HDAC8-257,HDAC8-257	sig_white
in_trifid	chr11:66872159:66952430:-	white	-0.0803142	8.71504e-104	PC	clu_1700_-	gencode	0.536678	0.554356	0.9786	ENST00000393958,ENST00000393958,ENST00000651036,ENST00000393960,ENST00000529047,ENST00000528224,ENST00000524491,ENST00000651469,ENST00000528403	PC-202,PC-202,PC-214,PC-203,PC-208,PC-206,PC-204,PC-215,PC-207	white
in_trifid	chr12:55719223:55719499:+	white	-0.175589	9.54578e-81	BLOC1S1	clu_10876_+	gencode	0.1425	0.2544	0.0088	ENST00000548925,ENST00000547076,ENST00000548556,ENST00000553100	BLOC1S1-203,BLOC1S1-201,BLOC1S1-202,BLOC1S1-206	sig_white
in_trifid	chr11:35190065:35214852:+	white	-0.107146	7.35055e-70	CD44	clu_38484_+	gencode	0.136467	0.202	0.1071	ENST00000263398,ENST00000442151,ENST00000425428	CD44-201,CD44-211,CD44-207	sig_white
in_trifid	chr19:29708423:29714907:-	white	-0.10095	1.61869e-67	C19orf12	clu_7568_-	gencode	0.3226	0.4473	0.4473	ENST00000392278	C19orf12-205	sig_white
in_trifid	chr2:54987698:55049745:-	white	-0.244368	7.94065e-66	RTN4	clu_11888_-	gencode	0.35355	0.4268	0.4268	ENST00000317610,ENST00000402434	RTN4-201,RTN4-207	sig_white
in_trifid	chr1:160283639:160285055:-	white	-0.138496	8.92966e-63	PEX19	clu_28856_-	gencode	0.4807	0.50045	0.50045	ENST00000368072,ENST00000532643	PEX19-201,PEX19-210	sig_white
in_trifid	chr1:160283109:160285055:-	white	-0.112379	8.92966e-63	PEX19,AL139011.2	clu_28856_-	gencode	0.0022	0.00253333	0.0008	ENST00000472750,ENST00000556710,ENST00000556710	PEX19-205,AL139011.2-202,AL139011.2-202	sig_white
in_trifid	chr12:29149407:29270412:+	white	-0.245503	1.38753e-62	FAR2	clu_10672_+	gencode	0.986	1	1	ENST00000536681	FAR2-202	sig_white
in_trifid	chr11:111844723:111853380:-	white	-0.383614	2.03971e-62	ALG9,AP001781.2	clu_2011_-	gencode	0.154158	0.242267	0	ENST00000614444,ENST00000398006,ENST00000616540,ENST00000622211,ENST00000531154,ENST00000613181,ENST00000613181,ENST00000613181,ENST00000619129,ENST00000619129,ENST00000619129,ENST00000619129	ALG9-214,ALG9-201,ALG9-215,AP001781.2-201,ALG9-210,ALG9-213,ALG9-213,ALG9-213,ALG9-217,ALG9-217,ALG9-217,ALG9-217	sig_white
in_trifid	chr12:55721494:55721689:+	beige	0.0634356	9.54578e-81	RDH5	clu_10876_+	gencode	0.451725	0.50025	0.5005	ENST00000257895,ENST00000548082,ENST00000547072,ENST00000552930	RDH5-201,RDH5-204,RDH5-202,RDH5-209	beige
in_trifid	chr2:11773745:11779519:+	white	-0.213414	2.77721e-57	LPIN1	clu_30968_+	gencode	0.29145	0.58295	0.58295	ENST00000256720,ENST00000425416	LPIN1-201,LPIN1-207	sig_white
in_trifid	chrX:136197134:136206407:+	white	-0.353878	8.76422e-56	FHL1	clu_15610_+	gencode	0.4493	0.54645	0.54645	ENST00000370683,ENST00000370676	FHL1-203,FHL1-202	sig_white
in_trifid	chr10:310092:311537:-	white	-0.14302	5.00893e-52	DIP2C	clu_37352_-	gencode	0.6441	0.677	0.677	ENST00000634311	DIP2C-205	sig_white
in_trifid	chr10:311566:327006:-	white	-0.107806	5.00893e-52	DIP2C	clu_37352_-	gencode	0.6441	0.677	0.677	ENST00000634311	DIP2C-205	sig_white
in_trifid	chr10:46016694:46030526:-	white	-0.133863	9.06049e-52	NCOA4	clu_37630_-	gencode	0.3069	0.6139	0.6139	ENST00000581486	NCOA4-204	sig_white
in_trifid	chr14:75661387:75663055:+	white	-0.178068	3.30657e-49	TTLL5	clu_33907_+	gencode	0.2528	0.348675	0.19695	ENST00000298832,ENST00000557636,ENST00000556977,ENST00000286650	TTLL5-202,TTLL5-221,TTLL5-219,TTLL5-201	sig_white
in_trifid	chr6:5216738:5260648:-	white	-0.0831902	5.0646e-63	LYRM4	clu_32518_-	gencode	0.421825	0.509375	0.4458	ENST00000330636,ENST00000500576,ENST00000480566,ENST00000464010	LYRM4-201,LYRM4-208,LYRM4-207,LYRM4-205	white
cluster_not_in_trifid	chr9:64637611:64638717:-	white	-0.142927	4.61766e-48	NA	clu_9756_-	cryptic	-0.1	-0.1	-0.1	Unknown	NA	sig_white
in_trifid	chr5:142614161:142621297:-	white	-0.277823	8.06108e-46	FGF1	clu_6192_-	gencode	0.9937	1	1	ENST00000359370	FGF1-202	sig_white
in_trifid	chr1:201718755:201780421:+	white	-0.317047	2.24441e-43	NAV1	clu_14762_+	gencode	0.29275	0.5855	0.5855	ENST00000367296,ENST00000367302	NAV1-202,NAV1-203	sig_white
in_trifid	chr14:95475835:95516596:-	white	-0.219346	5.53976e-42	SYNE3	clu_16766_-	refseq	0.48095	0.485325	0.4703	NM_152592,NM_001384281,NM_001384284,NM_001363692	NA,NA,NA,NA	sig_white
in_trifid	chr8:129903350:129970943:-	white	-0.119805	5.56717e-41	FAM49B	clu_9008_-	gencode	0.3807	0.39546	0	ENST00000523509,ENST00000517654,ENST00000519020,ENST00000519020,ENST00000519020	FAM49B-226,FAM49B-202,FAM49B-210,FAM49B-210,FAM49B-210	sig_white
in_trifid	chr2:48530216:48580587:+	white	-0.220483	3.17142e-40	STON1	clu_31216_+	gencode	0.9626	1	1	ENST00000404752	STON1-201	sig_white
in_trifid	chr2:48530829:48580587:+	white	-0.118488	3.17142e-40	STON1	clu_31216_+	gencode	0.9626	1	1	ENST00000406226	STON1-202	sig_white
in_trifid	chr17:28728860:28733983:+	white	-0.416966	5.30024e-40	NEK8	clu_34526_+	gencode	0.32255	0.5066	0.5066	ENST00000268766,ENST00000543014	NEK8-201,NEK8-202	sig_white
in_trifid	chr1:87103589:87104470:+	white	-0.143253	1.00979e-39	HS2ST1	clu_13883_+	gencode	0.9964	1	1	ENST00000370550	HS2ST1-201	sig_white
in_trifid	chr9:693786:710804:+	white	-0.137375	1.09983e-39	KANK1	clu_16830_+	refseq	0.3186	0.325967	0.2868	NM_001354337,NM_001354338,NM_001354339	NA,NA,NA	sig_white
in_trifid	chr8:101719648:101915809:-	white	-0.0949868	1.59922e-61	NCALD	clu_8894_-	gencode	0.163525	0.164208	0	ENST00000521599,ENST00000395923,ENST00000518727,ENST00000517531,ENST00000518166,ENST00000518166,ENST00000518166,ENST00000520425,ENST00000520690,ENST00000522206,ENST00000522206,ENST00000522206	NCALD-217,NCALD-203,NCALD-209,NCALD-204,NCALD-207,NCALD-207,NCALD-207,NCALD-214,NCALD-215,NCALD-221,NCALD-221,NCALD-221	white
in_trifid	chr2:238848733:238909842:+	white	-0.320945	3.3766e-38	TWIST2	clu_32408_+	gencode	0.7902	1	1	ENST00000612363	TWIST2-202	sig_white
in_trifid	chr2:11773745:11776086:+	beige	0.0991108	2.77721e-57	LPIN1	clu_30968_+	gencode	0.139675	0.279325	0.2237	ENST00000449576,ENST00000396097,ENST00000396098,ENST00000396099	LPIN1-209,LPIN1-202,LPIN1-203,LPIN1-204	beige
in_trifid	chr6:111592094:111605776:-	white	-0.142202	1.09807e-37	TRAF3IP2	clu_33213_-	gencode	0.236967	0.458367	0.3751	ENST00000368761,ENST00000359831,ENST00000650649	TRAF3IP2-207,TRAF3IP2-202,TRAF3IP2-213	sig_white
in_trifid	chr2:62705736:62706897:+	white	-0.168202	3.8537e-36	EHBP1	clu_31283_+	gencode	0.003	0.0031	0.0031	ENST00000405482	EHBP1-204	sig_white
in_trifid	chr2:62706052:62706897:+	white	-0.109965	3.8537e-36	EHBP1	clu_31283_+	gencode	0.90445	0.95785	0.95785	ENST00000263991,ENST00000431489	EHBP1-201,EHBP1-209	sig_white
in_trifid	chr4:1172679:1173080:-	white	-0.10572	2.56368e-33	SPON2	clu_36362_-	gencode	0.4605	0.4741	0.4741	ENST00000431380,ENST00000503765	SPON2-203,SPON2-206	sig_white
in_trifid	chr11:57310556:57312534:-	white	-0.209243	6.77635e-33	TNKS1BP1	clu_1427_-	gencode	0.406433	0.680133	1	ENST00000358252,ENST00000532437,ENST00000528882	TNKS1BP1-201,TNKS1BP1-207,TNKS1BP1-204	sig_white
in_trifid	chr11:62664973:62665131:-	white	-0.234023	7.42479e-33	AP001458.2,C11orf98	clu_1547_-	gencode	0.3418	0.466267	0.2803	ENST00000524958,ENST00000528405,ENST00000525675	C11orf98-201,AP001458.2-201,C11orf98-202	sig_white
in_trifid	chr10:46016694:46023330:-	beige	0.0998972	9.06049e-52	NCOA4	clu_37630_-	gencode	0.3069	0.6139	0.6139	ENST00000585132	NCOA4-207	beige
cluster_not_in_trifid	chr9:63126236:63127334:+	white	-0.117622	4.03989e-31	LOC105379814	clu_17065_+	refseq	-0.1	-0.1	-0.1	XR_001746483,XR_007061524,XR_001746481,XR_001746480,XR_001746478,XR_001746482	NA	sig_white
in_trifid	chr10:110006151:110100625:+	white	-0.069994	1.28717e-50	ADD3	clu_30022_+	gencode	0.9244	0.9308	0.9308	ENST00000360162	ADD3-203	white
in_trifid	chr17:15260761:15262429:-	white	-0.129974	2.0219e-30	PMP22	clu_19554_-	gencode	0.0475	0.069475	0.03175	ENST00000395938,ENST00000395936,ENST00000426385,ENST00000643451	PMP22-203,PMP22-202,PMP22-204,PMP22-210	sig_white
in_trifid	chr14:75622220:75624612:+	beige	0.0725088	3.30657e-49	FLVCR2	clu_33907_+	gencode	0.16734	0.22054	0.0047	ENST00000238667,ENST00000539311,ENST00000555058,ENST00000553587,ENST00000556856	FLVCR2-201,FLVCR2-202,FLVCR2-208,FLVCR2-204,FLVCR2-213	beige
in_trifid	chr3:52287876:52290960:+	white	-0.341649	4.46577e-30	GLYCTK	clu_18569_+	gencode	0.0009	0.0011	0.0011	ENST00000471180	GLYCTK-204	sig_white
in_trifid	chr7:128476875:128477082:+	white	-0.0708056	4.61766e-48	METTL2B	clu_41011_+	gencode	0.47975	0.5	0.5	ENST00000262432,ENST00000497665	METTL2B-201,METTL2B-207	white
in_trifid	chr7:128403754:128405767:-	white	-0.118635	9.44623e-30	IMPDH1	clu_36127_-	gencode	0.209983	0.3082	0.09165	ENST00000470772,ENST00000626419,ENST00000348127,ENST00000338791,ENST00000354269,ENST00000480861,ENST00000496200,ENST00000484496,ENST00000469328,ENST00000473463,ENST00000473463,ENST00000473463	IMPDH1-208,IMPDH1-217,IMPDH1-202,IMPDH1-201,IMPDH1-203,IMPDH1-210,IMPDH1-214,IMPDH1-211,IMPDH1-207,IMPDH1-209,IMPDH1-209,IMPDH1-209	sig_white
cluster_not_in_trifid	chr9:64637611:65143916:-	beige	0.0610816	4.61766e-48	NA	clu_9756_-	cryptic	-0.1	-0.1	-0.1	Unknown	NA	beige
in_trifid	chr11:314356:314922:+	white	-0.113362	8.2848e-29	IFITM1	clu_38210_+	gencode	0.259733	0.519433	0.4724	ENST00000408968,ENST00000328221,ENST00000528780	IFITM1-202,IFITM1-201,IFITM1-204	sig_white
in_trifid	chr12:48119406:48122767:+	white	-0.11254	1.37436e-28	PFKM	clu_10734_+	gencode	0.0871333	0.1115	0	ENST00000359794,ENST00000547066,ENST00000552989,ENST00000548345,ENST00000548345,ENST00000551485,ENST00000551485,ENST00000629846,ENST00000629846	PFKM-203,PFKM-207,PFKM-230,PFKM-212,PFKM-212,PFKM-223,PFKM-223,PFKM-231,PFKM-231	sig_white
in_trifid	chr19:12774897:12778300:-	white	-0.122636	1.71933e-28	HOOK2	clu_7381_-	gencode	0	0	0	ENST00000589400,ENST00000589400,ENST00000589400,ENST00000590839,ENST00000590839	HOOK2-212,HOOK2-212,HOOK2-212,HOOK2-216,HOOK2-216	sig_white
in_trifid	chr19:35138894:35140076:+	white	-0.196633	1.20982e-27	AC020907.2,FXYD1	clu_26694_+	gencode	0.6694	0.8969	0.8969	ENST00000351325	FXYD1-201	sig_white
in_trifid	chr1:161750145:161751668:+	white	-0.111457	6.46878e-27	DUSP12	clu_14521_+	gencode	0.7361	1	1	ENST00000367943	DUSP12-201	sig_white
in_trifid	chr1:161750145:161751655:+	white	-0.100539	6.46878e-27	DUSP12	clu_14521_+	gencode	0	0	0	ENST00000464004,ENST00000484291,ENST00000484291	DUSP12-203,DUSP12-204,DUSP12-204	sig_white
in_trifid	chrX:136747592:136767144:-	white	-0.307746	5.38719e-26	ARHGEF6	clu_471_-	gencode	0.5312	0.5764	0.5764	ENST00000370620	ARHGEF6-202	sig_white
in_trifid	chr8:129903350:129939608:-	beige	0.0984669	5.56717e-41	FAM49B	clu_9008_-	gencode	0.232625	0.241625	0.0003	ENST00000519824,ENST00000520204,ENST00000520254,ENST00000520254	FAM49B-215,FAM49B-216,FAM49B-217,FAM49B-217	beige
in_trifid	chr13:44436095:44573163:-	white	-0.10257	5.71886e-26	TSC22D1	clu_17891_-	gencode	0.721	0.9052	0.9052	ENST00000458659	TSC22D1-203	sig_white
in_trifid	chr4:82829058:82844386:-	white	-0.129014	1.42056e-25	SEC31A	clu_36665_-	gencode	0.45954	0.53034	0.4958	ENST00000311785,ENST00000509142,ENST00000513858,ENST00000500777,ENST00000511338	SEC31A-202,SEC31A-228,SEC31A-237,SEC31A-209,SEC31A-232	sig_white
not_in_trifid	chrX:115019977:115042445:-	white	-0.123456	1.68576e-25	ENSG00000123496.3	clu_391_-	fantom_cat	-0.1	-0.1	-0.1	ENCT00000480481	NA	sig_white
in_trifid	chr10:89612048:89644600:-	white	-0.115774	6.02932e-25	PANK1	clu_37849_-	gencode	0.6418	0.8171	0.8171	ENST00000307534	PANK1-201	sig_white
in_trifid	chr10:29569312:29634420:-	white	-0.144937	7.7328e-25	SVIL	clu_37538_-	gencode	0.59285	0.7658	0.7658	ENST00000355867,ENST00000375398	SVIL-201,SVIL-202	sig_white
in_trifid	chr7:7157426:7234303:+	white	-0.117706	7.7328e-25	C1GALT1	clu_40323_+	gencode	0.0004	0.0005	0.0005	ENST00000429911	C1GALT1-204	sig_white
in_trifid	chr10:29686651:29735755:-	white	-0.214189	1.01794e-24	SVIL	clu_37540_-	refseq	0.3588	0.3943	0.3943	NM_001323600	NA	sig_white
in_trifid	chr12:59655250:59704772:+	white	-0.307769	3.04378e-23	SLC16A7	clu_10973_+	gencode	0.2681	0.50435	0.50435	ENST00000547379,ENST00000549465	SLC16A7-203,SLC16A7-209	sig_white
in_trifid	chr1:89633322:89686470:+	white	-0.134309	1.06798e-22	AC093423.3,LRRC8C	clu_13899_+	gencode	0.4079	0.507567	0.5227	ENST00000370454,ENST00000370453,ENST00000482063	LRRC8C-201,AC093423.3-201,LRRC8C-204	sig_white
in_trifid	chr2:144235737:144332439:-	white	-0.132118	1.01784e-21	GTDC1	clu_12446_-	gencode	0.1345	0.21985	0.06095	ENST00000542155,ENST00000463875,ENST00000429978,ENST00000429978	GTDC1-219,GTDC1-212,GTDC1-210,GTDC1-210	sig_white
in_trifid	chr17:1495879:1496060:-	white	-0.137294	8.17411e-21	INPP5K	clu_19289_-	gencode	0.1561	0.23724	0.0931	ENST00000421807,ENST00000320345,ENST00000406424,ENST00000350761,ENST00000350761	INPP5K-204,INPP5K-201,INPP5K-203,INPP5K-202,INPP5K-202	sig_white
in_trifid	chr3:51943046:51943349:+	white	-0.141627	2.73187e-20	PARP3	clu_18550_+	gencode	0.6672	0.9049	0.9049	ENST00000417220	PARP3-202	sig_white
in_trifid	chr6:106539529:106541586:+	white	-0.355668	3.89359e-20	CRYBG1	clu_23678_+	gencode	0.4159	0.8318	0.8318	ENST00000633556	CRYBG1-204	sig_white
in_trifid	chr16:48362430:48385204:-	white	-0.262077	5.29137e-20	SIAH1	clu_24510_-	gencode	0.8439	1	1	ENST00000394725	SIAH1-203	sig_white
in_trifid	chr10:51467836:51804585:+	white	-0.304293	6.67474e-20	PRKG1	clu_29623_+	gencode	0.306333	0.33495	0.0055	ENST00000373980,ENST00000401604,ENST00000645324,ENST00000643582,ENST00000373976,ENST00000643704	PRKG1-203,PRKG1-204,PRKG1-207,PRKG1-205,PRKG1-202,PRKG1-206	sig_white
in_trifid	chr10:29524715:29529705:-	white	-0.139459	8.07524e-20	SVIL	clu_37534_-	gencode	0.5667	0.73205	0.73205	ENST00000375400,ENST00000375398	SVIL-203,SVIL-202	sig_white
not_in_trifid	chr15:62570849:62589687:+	beige	0.0539676	2.04162e-34	NA	clu_30508_+	cryptic	-0.1	-0.1	-0.1	Unknown	NA	beige
cluster_not_in_trifid	chr4:99157579:99159421:+	white	-0.106596	2.63057e-19	ENSG00000246090.2	clu_39887_+	fantom_cat	-0.1	-0.1	-0.1	FTMT21500004715,FTMT21500011762,FTMT21500009135,FTMT21500011761,MICT00000268586,MICT00000268590,ENCT00000321988,FTMT21500020522,FTMT21500008011,MICT00000268581,FTMT21500006712	NA	sig_white
not_in_trifid	chr3:157428488:157436883:-	white	-0.566983	3.19681e-19	VEPH1	clu_4326_-	gencode	-0.1	-0.1	-0.1	ENST00000482685	NA	sig_white
in_trifid	chr11:112016796:112017777:+	white	-0.121139	4.09409e-19	DIXDC1	clu_39188_+	gencode	0.7654	0.7949	0.7949	ENST00000440460,ENST00000615255	DIXDC1-201,DIXDC1-208	sig_white
cluster_not_in_trifid	chr1:95625565:95777147:+	white	-0.107054	5.79292e-19	LINC02607	clu_13940_+	gencode	-0.1	-0.1	-0.1	ENST00000664663	NA	sig_white
cluster_not_in_trifid	chr6:30296237:30326354:-	white	-0.100082	7.17494e-19	HCG18	clu_32650_-	gencode	-0.1	-0.1	-0.1	ENST00000659132,ENST00000666294,ENST00000653301,ENST00000412685,ENST00000659836,ENST00000426882,ENST00000665953	NA	sig_white
in_trifid	chr6:75908627:75914063:+	white	-0.277878	3.0438e-18	MYO6	clu_23614_+	gencode	0.437567	0.463233	0.4853	ENST00000369975,ENST00000672093,ENST00000671923	MYO6-201,MYO6-218,MYO6-217	sig_white
in_trifid	chr10:103661114:103678081:-	white	-0.100061	5.50281e-18	SH3PXD2A	clu_38044_-	refseq	0.0439	0.0554	0.0554	NM_001365079	NA	sig_white
in_trifid	chr11:111919004:111924326:+	white	-0.166434	5.75795e-18	C11orf52,HSPB2-C11orf52	clu_39178_+	gencode	0.1882	0.334067	0.0022	ENST00000278601,ENST00000529342,ENST00000534100	C11orf52-201,C11orf52-204,HSPB2-C11orf52-202	sig_white
cluster_not_in_trifid	chr9:63127384:63142540:+	beige	0.0346207	4.03989e-31	NA	clu_17065_+	cryptic	-0.1	-0.1	-0.1	Unknown	NA	beige
in_trifid	chr3:193618936:193631612:+	white	-0.138125	6.34272e-18	OPA1	clu_19197_+	gencode	0.180593	0.186393	0.0886	ENST00000361828,ENST00000392437,ENST00000646793,ENST00000643329,ENST00000644959,ENST00000392436,ENST00000642445,ENST00000644595,ENST00000645553,ENST00000642593,ENST00000644841,ENST00000644629,ENST00000643737,ENST00000642289,ENST00000646699	OPA1-204,OPA1-207,OPA1-232,OPA1-221,OPA1-226,OPA1-206,OPA1-219,OPA1-223,OPA1-227,OPA1-220,OPA1-225,OPA1-224,OPA1-222,OPA1-218,OPA1-231	sig_white
cluster_not_in_trifid	chr1:209663061:209675222:-	white	-0.110105	1.02422e-17	HSD11B1-AS1	clu_29110_-	gencode	-0.1	-0.1	-0.1	ENST00000445272	NA	sig_white
in_trifid	chr3:157470529:157487375:-	white	-0.1206	1.43399e-17	VEPH1	clu_4327_-	refseq	0.2982	0.3013	0.3013	XM_047448925	NA	sig_white
in_trifid	chr12:121244615:121245140:-	white	-0.109646	1.51418e-17	CAMKK2	clu_25917_-	gencode	0.590811	0.617144	0.5356	ENST00000324774,ENST00000402834,ENST00000404169,ENST00000652382,ENST00000347034,ENST00000392473,ENST00000392474,ENST00000446440,ENST00000545538	CAMKK2-201,CAMKK2-206,CAMKK2-207,CAMKK2-217,CAMKK2-203,CAMKK2-204,CAMKK2-205,CAMKK2-209,CAMKK2-216	sig_white
in_trifid	chrX:2828975:2830061:+	white	-0.11311	1.68478e-17	GYG2	clu_15115_+	gencode	0.46345	0.92685	0.92685	ENST00000381163,ENST00000398806	GYG2-204,GYG2-205	sig_white
in_trifid	chr7:128405865:128409756:-	beige	0.0314251	9.44623e-30	IMPDH1	clu_36127_-	gencode	0.4339	0.6368	0.6368	ENST00000348127	IMPDH1-202	beige
not_in_trifid	chr17:7857198:7883235:-	white	-0.110671	7.15556e-17	ENSG00000183011.9	clu_19494_-	fantom_cat	-0.1	-0.1	-0.1	FTMT26500033233,HBMT00000619772,ENCT00000180634,MICT00000141137,ENCT00000180633,MICT00000141136	NA	sig_white
in_trifid	chr11:308438:309013:+	beige	0.0636375	8.2848e-29	IFITM2	clu_38210_+	gencode	0.1076	0.2152	0.11695	ENST00000616316,ENST00000533141,ENST00000399817,ENST00000602569	IFITM2-206,IFITM2-204,IFITM2-202,IFITM2-205	beige
in_trifid	chr1:171258219:171267543:+	white	-0.172736	1.0864e-16	FMO1	clu_14581_+	gencode	0.57948	0.6	1	ENST00000354841,ENST00000367750,ENST00000617670,ENST00000469112,ENST00000469112	FMO1-201,FMO1-202,FMO1-208,FMO1-205,FMO1-205	sig_white
in_trifid	chr12:48106311:48107365:+	beige	0.0300654	1.37436e-28	PFKM	clu_10734_+	gencode	0	0	0	ENST00000546755,ENST00000552792,ENST00000552792	PFKM-205,PFKM-228,PFKM-228	beige
in_trifid	chr3:12941865:12967387:-	white	-0.146521	1.58197e-16	IQSEC1	clu_3320_-	gencode	0.8367	1	1	ENST00000273221	IQSEC1-201	sig_white
cluster_not_in_trifid	chr9:65196570:65198301:+	white	-0.101095	1.93531e-16	CATG00000105473.1	clu_17070_+	fantom_cat	-0.1	-0.1	-0.1	FTMT23500047208	NA	sig_white
cluster_not_in_trifid	chr9:65198471:65199335:+	white	-0.106254	1.93531e-16	CATG00000105473.1	clu_17070_+	fantom_cat	-0.1	-0.1	-0.1	FTMT23500047208	NA	sig_white
in_trifid	chr4:76251820:76263704:+	white	-0.148842	7.86556e-16	FAM47E-STBD1,FAM47E	clu_39783_+	gencode	0.00072	0.00146	0.0008	ENST00000502320,ENST00000510328,ENST00000509377,ENST00000514365,ENST00000651133	FAM47E-202,FAM47E-204,FAM47E-STBD1-201,FAM47E-STBD1-203,FAM47E-STBD1-205	sig_white
in_trifid	chr19:58410091:58415524:+	white	-0.065747	6.28846e-27	ZNF584	clu_27282_+	gencode	0.181375	0.305425	0.1093	ENST00000306910,ENST00000593920,ENST00000322834,ENST00000599238	ZNF584-201,ZNF584-203,ZNF584-202,ZNF584-209	white
in_trifid	chrX:19645475:19670862:-	white	-0.134239	8.64797e-16	SH3KBP1	clu_85_-	gencode	0.433	0.4527	0.4527	ENST00000379716	SH3KBP1-203	sig_white
in_trifid	chr1:45997799:46000959:+	white	-0.169103	1.1914e-15	MAST2	clu_13672_+	refseq	0.323005	0.410355	0.32785	XM_047450111,XM_005270655,NM_001324321,NM_001324320,XM_011541063,XM_011541064,XM_017000752,XM_005270656,XM_047450149,XM_011541067,XM_011541061,XM_047450141,XM_047450145,XM_017000753,XM_017000755,XM_011541069,XM_006710477,XM_011541059,XM_047450116,XM_047450121	NA,NA,NA,NA,NA,NA,NA,NA,NA,NA,NA,NA,NA,NA,NA,NA,NA,NA,NA,NA	sig_white
in_trifid	chr11:36376704:36400997:+	white	-0.172242	1.26242e-15	PRR5L	clu_38490_+	gencode	0.41335	0.51565	0.51565	ENST00000378867,ENST00000530252	PRR5L-201,PRR5L-214	sig_white
in_trifid	chr11:36376704:36393846:+	white	-0.166411	1.26242e-15	PRR5L	clu_38490_+	gencode	0.0216	0.0269	0.0269	ENST00000526682,ENST00000524380	PRR5L-206,PRR5L-203	sig_white
in_trifid	chr3:73404395:73602354:-	white	-0.185015	1.64034e-15	PDZRN3	clu_3877_-	gencode	0.9346	1	1	ENST00000263666	PDZRN3-201	sig_white
not_in_trifid	chr1:155983200:155983366:-	white	-0.12835	1.8866e-15	ENSG00000116584.13	clu_28797_-	fantom_cat	-0.1	-0.1	-0.1	FTMT20100072050	NA	sig_white
in_trifid	chr4:41538350:41598920:+	white	-0.113001	2.37676e-15	LIMCH1	clu_39680_+	gencode	0.2085	0.2853	0.2853	ENST00000503057,ENST00000511496	LIMCH1-205,LIMCH1-213	sig_white
in_trifid	chr6:163563719:163566721:+	white	-0.139838	2.67573e-15	QKI	clu_23974_+	gencode	0.279429	0.283629	0	ENST00000361752,ENST00000361195,ENST00000545607,ENST00000537883,ENST00000537883,ENST00000544361,ENST00000544361	QKI-203,QKI-202,QKI-217,QKI-210,QKI-210,QKI-213,QKI-213	sig_white
in_trifid	chr1:245155487:245156282:+	white	-0.171597	2.69195e-15	KIF26B	clu_15074_+	gencode	0.7679	1	1	ENST00000407071	KIF26B-202	sig_white
in_trifid	chr4:82842481:82844386:-	beige	0.0663301	1.42056e-25	SEC31A	clu_36665_-	gencode	0.51961	0.59966	0.6698	ENST00000395310,ENST00000508502,ENST00000355196,ENST00000448323,ENST00000505472,ENST00000348405,ENST00000505984,ENST00000443462,ENST00000264405,ENST00000503937	SEC31A-205,SEC31A-227,SEC31A-204,SEC31A-208,SEC31A-215,SEC31A-203,SEC31A-217,SEC31A-207,SEC31A-201,SEC31A-213	beige
in_trifid	chr15:59664120:59668892:-	white	-0.105663	3.37472e-15	BNIP2	clu_2543_-	gencode	0.51775	0.963275	0.9758	ENST00000267859,ENST00000607373,ENST00000612191,ENST00000415213	BNIP2-201,BNIP2-212,BNIP2-213,BNIP2-202	sig_white
in_trifid	chr11:65380175:65381915:-	white	-0.150232	6.56021e-15	SLC25A45	clu_1647_-	gencode	0.44368	0.47836	0.2762	ENST00000527174,ENST00000398802,ENST00000534028,ENST00000526432,ENST00000530936	SLC25A45-208,SLC25A45-202,SLC25A45-214,SLC25A45-206,SLC25A45-211	sig_white
in_trifid	chr9:128266325:128267458:-	white	-0.113021	8.76065e-15	GOLGA2	clu_10181_-	gencode	0	0	0	ENST00000458730	GOLGA2-203	sig_white
in_trifid	chr4:184803546:184805527:-	white	-0.0679602	5.24836e-25	ACSL1	clu_37049_-	gencode	0.8705	0.8765	0.8765	ENST00000513317	ACSL1-210	white
in_trifid	chr17:50864163:50866058:-	white	-0.299066	1.4645e-14	TOB1	clu_20113_-	gencode	0.7177	1	1	ENST00000499247	TOB1-202	sig_white
not_in_trifid	chr10:89635065:89643697:-	beige	0.0772026	6.02932e-25	ENSG00000152782.12	clu_37849_-	fantom_cat	-0.1	-0.1	-0.1	ENCT00000058332,MICT00000045951	NA	beige
in_trifid	chr20:35008747:35010187:-	white	-0.112248	1.66198e-14	TRPC4AP	clu_20811_-	gencode	0.88055	0.9617	0.9617	ENST00000252015,ENST00000451813	TRPC4AP-201,TRPC4AP-202	sig_white
cluster_not_in_trifid	chr5:180831806:180834312:+	white	-0.147675	1.75768e-14	LINC00847	clu_22977_+	gencode	-0.1	-0.1	-0.1	ENST00000665473,ENST00000662722,ENST00000501937,ENST00000659553,ENST00000509921	NA	sig_white
in_trifid	chr2:152335720:152521943:+	white	-0.219501	1.92348e-14	FMNL2	clu_31811_+	gencode	0.9729	1	1	ENST00000288670	FMNL2-201	sig_white
cluster_not_in_trifid	chr14:22450139:22462932:+	white	-0.105998	2.24236e-14	NA	clu_33514_+	cryptic	-0.1	-0.1	-0.1	Unknown	NA	sig_white
in_trifid	chr15:99251541:99255898:+	white	-0.127711	2.65394e-14	LRRC28	clu_30897_+	gencode	0.0575682	0.0575682	0	ENST00000301981,ENST00000447360,ENST00000558172,ENST00000558172,ENST00000558172,ENST00000558471,ENST00000558471,ENST00000558471,ENST00000558879,ENST00000559433,ENST00000559433,ENST00000559433,ENST00000559433,ENST00000559433,ENST00000561253,ENST00000561253,ENST00000561253,ENST00000561276,ENST00000561276,ENST00000561276,ENST00000561276,ENST00000561276	LRRC28-201,LRRC28-203,LRRC28-204,LRRC28-204,LRRC28-204,LRRC28-206,LRRC28-206,LRRC28-206,LRRC28-210,LRRC28-214,LRRC28-214,LRRC28-214,LRRC28-214,LRRC28-214,LRRC28-220,LRRC28-220,LRRC28-220,LRRC28-221,LRRC28-221,LRRC28-221,LRRC28-221,LRRC28-221	sig_white
in_trifid	chr2:109432671:109436893:+	white	-0.298249	3.7679e-14	SH3RF3	clu_31616_+	gencode	0.6593	1	1	ENST00000309415	SH3RF3-201	sig_white
in_trifid	chr12:53252268:53252818:+	white	-0.181235	7.05339e-14	MFSD5	clu_10840_+	gencode	0.7498	1	1	ENST00000329548	MFSD5-201	sig_white
in_trifid	chr8:22533018:22540615:+	white	-0.151135	1.03459e-13	PPP3CC	clu_21466_+	gencode	0.5855	0.8794	0.8794	ENST00000289963	PPP3CC-202	sig_white
in_trifid	chr3:187734907:187745410:-	white	-0.11705	1.06187e-13	BCL6	clu_4454_-	gencode	0.5404	0.55295	0.55295	ENST00000406870,ENST00000621333	BCL6-202,BCL6-211	sig_white
in_trifid	chr4:38049898:38054199:+	white	-0.146459	1.21665e-13	TBC1D1	clu_39642_+	gencode	0.12905	0.167333	0	ENST00000261439,ENST00000446803,ENST00000421339,ENST00000421339,ENST00000513936,ENST00000513936	TBC1D1-201,TBC1D1-209,TBC1D1-207,TBC1D1-207,TBC1D1-218,TBC1D1-218	sig_white
in_trifid	chr14:90603303:90610742:-	white	-0.117029	1.38005e-13	TTC7B	clu_16711_-	gencode	0.0046	0.0047	0.0047	ENST00000553972	TTC7B-203	sig_white
in_trifid	chr2:144235737:144331494:-	beige	0.0607034	1.01784e-21	GTDC1	clu_12446_-	refseq	0.2288	0.2291	0.0739	XM_047445842,NM_001376318,NM_001376324,NM_001376315,NM_001354355	NA,NA,NA,NA,NA	beige
in_trifid	chr14:90593626:90603253:-	white	-0.110912	1.38005e-13	TTC7B	clu_16711_-	gencode	0.003	0.00305	0.00305	ENST00000553972,ENST00000557292	TTC7B-203,TTC7B-214	sig_white
cluster_not_in_trifid	chr7:155248869:155252293:-	white	-0.0671208	2.02812e-21	LOC105375587	clu_36318_-	refseq	-0.1	-0.1	-0.1	XR_007060608	NA	white
in_trifid	chr3:38020352:38029506:-	white	-0.2689	1.50078e-13	PLCD1	clu_3447_-	gencode	0.9629	1	1	ENST00000334661	PLCD1-201	sig_white
in_trifid	chr2:62988038:62990716:+	white	-0.0600704	2.05741e-21	EHBP1	clu_31289_+	gencode	0.465375	0.4929	0.48525	ENST00000263991,ENST00000405289,ENST00000422032,ENST00000422032	EHBP1-201,EHBP1-203,EHBP1-206,EHBP1-206	white
in_trifid	chr16:67252844:67255021:+	white	-0.154813	3.01888e-13	SLC9A5	clu_5308_+	gencode	0.3821	0.50225	0.50225	ENST00000299798,ENST00000566626	SLC9A5-201,SLC9A5-207	sig_white
in_trifid	chr17:1484303:1491600:-	beige	0.0755666	8.17411e-21	MYO1C	clu_19289_-	gencode	0.9378	0.9638	0.9638	ENST00000361007	MYO1C-201	beige
not_in_trifid	chr8:98456000:98473268:-	white	-0.115988	3.5595e-13	NA	clu_8865_-	cryptic	-0.1	-0.1	-0.1	Unknown	NA	sig_white
in_trifid	chr18:5489194:5543913:-	white	-0.426963	4.23038e-13	EPB41L3	clu_21093_-	gencode	0.36845	0.552975	0.59495	ENST00000341928,ENST00000540638,ENST00000342933,ENST00000400111	EPB41L3-201,EPB41L3-204,EPB41L3-202,EPB41L3-203	sig_white
in_trifid	chr1:14946173:14960684:+	white	-0.198613	5.38736e-13	KAZN	clu_13193_+	gencode	0.3995	0.7991	0.7991	ENST00000400797	KAZN-204	sig_white
in_trifid	chr21:32315099:32316466:-	white	-0.136089	6.02057e-13	URB1	clu_37190_-	gencode	0.6286	1	1	ENST00000382751	URB1-201	sig_white
in_trifid	chr16:69139914:69143178:+	white	-0.210676	6.78007e-13	UTP4	clu_5371_+	gencode	0.217071	0.223414	0.0443	ENST00000314423,ENST00000562237,ENST00000563094,ENST00000352319,ENST00000566227,ENST00000566227,ENST00000567460	UTP4-201,UTP4-203,UTP4-204,UTP4-202,UTP4-207,UTP4-207,UTP4-211	sig_white
not_in_trifid	chr9:13140149:13140843:-	white	-0.200802	1.22016e-12	MPDZ	clu_9549_-	gencode	-0.1	-0.1	-0.1	ENST00000540202	NA	sig_white
in_trifid	chrX:139728962:139737916:-	white	-0.109593	1.70892e-12	ATP11C	clu_478_-	gencode	0.6491	0.8939	0.8939	ENST00000361648,ENST00000370557	ATP11C-202,ATP11C-203	sig_white
not_in_trifid	chr9:113565541:113583450:+	white	-0.0639726	5.3659e-20	ENSG00000138835.18	clu_17336_+	fantom_cat	-0.1	-0.1	-0.1	FTMT23500004419	NA	white
in_trifid	chr11:8717892:8726073:-	white	-0.19111	1.7427e-12	ST5	clu_1234_-	gencode	0.113687	0.12441	0	ENST00000313726,ENST00000534127,ENST00000526757,ENST00000530438,ENST00000626808,ENST00000532734,ENST00000532734,ENST00000526057,ENST00000526057,ENST00000526057,ENST00000527510,ENST00000527510,ENST00000527510,ENST00000528196,ENST00000528196,ENST00000528196,ENST00000528527,ENST00000528527,ENST00000528527,ENST00000528527,ENST00000530580,ENST00000530580,ENST00000530580,ENST00000530593,ENST00000530593…	ST5-201,ST5-256,ST5-213,ST5-230,ST5-261,ST5-245,ST5-245,ST5-205,ST5-205,ST5-205,ST5-219,ST5-219,ST5-219,ST5-224,ST5-224,ST5-224,ST5-227,ST5-227,ST5-227,ST5-227,ST5-232,ST5-232,ST5-232,ST5-233,ST5-233,ST5-233,ST5-239,ST5-239,ST5-251,ST5-251	sig_white
cluster_not_in_trifid	chr11:62522998:62525345:-	white	-0.10767	2.11788e-12	NA	clu_1506_-	cryptic	-0.1	-0.1	-0.1	Unknown	NA	sig_white
in_trifid	chr3:14416453:14443624:+	white	-0.269165	3.1125e-12	SLC6A6	clu_18245_+	gencode	0.173329	0.228729	0	ENST00000622186,ENST00000621751,ENST00000622176,ENST00000610642,ENST00000610642,ENST00000649500,ENST00000649500	SLC6A6-210,SLC6A6-208,SLC6A6-209,SLC6A6-203,SLC6A6-203,SLC6A6-212,SLC6A6-212	sig_white
in_trifid	chr10:29527056:29529705:-	beige	0.0794244	8.07524e-20	SVIL	clu_37534_-	gencode	0.7742	1	1	ENST00000355867	SVIL-201	beige
in_trifid	chr14:23143204:23154259:-	white	-0.128071	5.46764e-12	SLC7A8	clu_16295_-	gencode	0.175075	0.186525	0.14305	ENST00000453702,ENST00000422941,ENST00000528860,ENST00000528860	SLC7A8-205,SLC7A8-204,SLC7A8-211,SLC7A8-211	sig_white
in_trifid	chr8:119638527:119638748:-	white	-0.194749	6.80678e-12	ENPP2	clu_8958_-	gencode	0.51692	0.5824	0.9241	ENST00000522826,ENST00000259486,ENST00000075322,ENST00000520066,ENST00000518958	ENPP2-208,ENPP2-202,ENPP2-201,ENPP2-206,ENPP2-205	sig_white
not_in_trifid	chr7:40815803:40860316:+	white	-0.183242	8.19484e-12	ENSG00000175600.11	clu_40485_+	fantom_cat	-0.1	-0.1	-0.1	ENCT00000399029	NA	sig_white
in_trifid	chrX:118410959:118432781:+	white	-0.104869	1.12354e-11	WDR44	clu_15517_+	gencode	0.322375	0.332275	0.14115	ENST00000254029,ENST00000371825,ENST00000371822,ENST00000371848	WDR44-201,WDR44-203,WDR44-202,WDR44-204	sig_white
in_trifid	chr16:10547677:10580549:-	white	-0.320485	1.67779e-11	EMP2	clu_24198_-	gencode	0.9276	1	1	ENST00000359543	EMP2-202	sig_white
in_trifid	chr20:50565069:50568380:+	white	-0.117634	1.74209e-11	PTPN1	clu_6825_+	gencode	0.31675	0.51395	0.51395	ENST00000371621,ENST00000541713	PTPN1-201,PTPN1-202	sig_white
in_trifid	chr19:37691618:37692152:-	white	-0.151239	2.22382e-11	ZNF781,ZFP30	clu_7665_-	gencode	0.1976	0.391733	0.5112	ENST00000358582,ENST00000590008,ENST00000587199	ZNF781-201,ZNF781-203,ZFP30-205	sig_white
cluster_not_in_trifid	chr1:95625565:95759295:+	beige	0.0920677	5.79292e-19	NA	clu_13940_+	cryptic	-0.1	-0.1	-0.1	Unknown	NA	beige
in_trifid	chr12:122341697:122352726:-	white	-0.119264	2.278e-11	CLIP1	clu_25945_-	gencode	0.58215	0.60575	0.60575	ENST00000537178,ENST00000361654	CLIP1-210,CLIP1-203	sig_white
cluster_not_in_trifid	chr7:144195701:144207693:+	white	-0.141456	2.36809e-11	AC004889.1	clu_41123_+	gencode	-0.1	-0.1	-0.1	ENST00000460955,ENST00000493248,ENST00000663681	NA	sig_white
in_trifid	chr11:111977794:111980737:+	white	-0.161051	2.57125e-11	DIXDC1	clu_39182_+	gencode	0.5679	0.5898	0.5898	ENST00000615255	DIXDC1-208	sig_white
in_trifid	chr9:113594338:113594430:+	white	-0.128803	4.27579e-11	RGS3	clu_17337_+	gencode	0.135633	0.271267	0.1846	ENST00000620489,ENST00000462403,ENST00000613049	RGS3-232,RGS3-211,RGS3-231	sig_white
cluster_not_in_trifid	chr10:102449750:102450187:+	white	-0.2507	5.04514e-11	NA	clu_29976_+	cryptic	-0.1	-0.1	-0.1	Unknown	NA	sig_white
in_trifid	chr11:111879605:111882368:+	white	-0.165174	6.84801e-11	C11orf1	clu_39175_+	gencode	0.14875	0.2975	0.2975	ENST00000260276,ENST00000530214	C11orf1-201,C11orf1-204	sig_white
not_in_trifid	chr2:27967443:27987993:+	white	-0.206958	8.74998e-11	NA	clu_31057_+	cryptic	-0.1	-0.1	-0.1	Unknown	NA	sig_white
in_trifid	chr2:102737013:102762587:+	white	-0.153592	9.03958e-11	TMEM182	clu_31585_+	gencode	0.0383333	0.0410333	0.0214	ENST00000409528,ENST00000488134,ENST00000639249	TMEM182-202,TMEM182-209,TMEM182-210	sig_white
in_trifid	chr17:17850952:17861476:-	white	-0.143588	9.12091e-11	TOM1L2	clu_19613_-	gencode	0.23826	0.24102	0.0773	ENST00000379504,ENST00000318094,ENST00000395739,ENST00000581396,ENST00000478943	TOM1L2-202,TOM1L2-201,TOM1L2-203,TOM1L2-214,TOM1L2-205	sig_white
in_trifid	chr1:240392562:240438061:+	white	-0.127472	1.02598e-10	FMN2	clu_15050_+	gencode	0.34665	0.5007	0.5007	ENST00000319653,ENST00000545751	FMN2-201,FMN2-207	sig_white
in_trifid	chr1:146960011:146960109:+	white	-0.164106	1.0433e-10	NBPF12	clu_14195_+	gencode	0.0514	0.1028	0.1028	ENST00000579935	NBPF12-202	sig_white
in_trifid	chr3:193618936:193626092:+	beige	0.0760267	6.34272e-18	OPA1	clu_19197_+	gencode	0.37135	0.383317	0.2255	ENST00000361908,ENST00000361510,ENST00000361150,ENST00000361715,ENST00000434811,ENST00000646277	OPA1-205,OPA1-202,OPA1-201,OPA1-203,OPA1-210,OPA1-229	beige
in_trifid	chr4:150906405:150908334:-	white	-0.344144	1.2127e-10	LRBA	clu_36940_-	gencode	0.26376	0.52748	0.68	ENST00000651943,ENST00000510413,ENST00000357115,ENST00000507224,ENST00000651035	LRBA-220,LRBA-209,LRBA-201,LRBA-204,LRBA-218	sig_white
in_trifid	chr9:127803404:127804285:+	white	-0.13173	1.50458e-10	FPGS	clu_17460_+	gencode	0.0886333	0.145467	0.0281	ENST00000373225,ENST00000423577,ENST00000431857	FPGS-201,FPGS-205,FPGS-206	sig_white
not_in_trifid	chr14:31566926:31599289:+	white	-0.11931	1.84376e-10	NA	clu_33609_+	cryptic	-0.1	-0.1	-0.1	Unknown	NA	sig_white
in_trifid	chr3:157495506:157533513:-	beige	0.059244	1.43399e-17	VEPH1	clu_4327_-	gencode	0.00113333	0.00156667	0.0006	ENST00000475050,ENST00000473907,ENST00000487753	VEPH1-209,VEPH1-208,VEPH1-214	beige
in_trifid	chr10:67956976:67966683:-	white	-0.118014	2.99979e-10	HERC4	clu_37696_-	gencode	0.126787	0.1278	0	ENST00000373700,ENST00000427635,ENST00000473533,ENST00000473533,ENST00000473533,ENST00000473533,ENST00000473533,ENST00000473533	HERC4-202,HERC4-206,HERC4-209,HERC4-209,HERC4-209,HERC4-209,HERC4-209,HERC4-209	sig_white
in_trifid	chr12:132711067:132714858:+	white	-0.268807	4.06802e-10	PGAM5	clu_11517_+	gencode	0.55995	0.62635	0.62635	ENST00000498926,ENST00000317555	PGAM5-203,PGAM5-201	sig_white
in_trifid	chr10:122113233:122132609:+	white	-0.14629	4.43001e-10	TACC2	clu_30097_+	gencode	0.5728	0.9741	0.9741	ENST00000369001	TACC2-208	sig_white
in_trifid	chrX:2829354:2830061:+	beige	0.0651868	1.68478e-17	GYG2	clu_15115_+	gencode	0	0	0	ENST00000520904,ENST00000520904,ENST00000520904	GYG2-208,GYG2-208,GYG2-208	beige
not_in_trifid	chr1:240285507:240294822:+	white	-0.118886	6.71752e-10	ENSG00000155816.15	clu_15046_+	fantom_cat	-0.1	-0.1	-0.1	FTMT20300112023,FTMT20300031193	NA	sig_white
in_trifid	chr8:119596002:119600678:-	white	-0.0603909	2.26791e-17	ENPP2	clu_8953_-	gencode	0.8729	0.9835	0.9835	ENST00000259486	ENPP2-202	white
in_trifid	chrX:100585362:100593895:+	white	-0.300103	9.63248e-10	TNMD	clu_15429_+	gencode	0.9488	1	1	ENST00000373031	TNMD-201	sig_white
in_trifid	chr7:99439596:99444789:+	white	-0.141198	1.08345e-09	CPSF4	clu_40827_+	gencode	0.3252	0.3411	0.3411	ENST00000441580	CPSF4-206	sig_white
in_trifid	chr5:147424963:147509478:-	white	-0.0872088	7.15556e-17	DPYSL3	clu_6212_-	gencode	0.8819	1	1	ENST00000343218	DPYSL3-201	white
in_trifid	chr4:159241368:159304342:+	white	-0.131992	1.29843e-09	RAPGEF2	clu_40123_+	gencode	0.2587	0.38305	0.38305	ENST00000644474,ENST00000644902	RAPGEF2-214,RAPGEF2-215	sig_white
not_in_trifid	chr8:73422702:73458677:-	white	-0.105176	1.32438e-09	STAU2	clu_8774_-	gencode	-0.1	-0.1	-0.1	ENST00000522818	NA	sig_white
in_trifid	chr18:31666372:31684312:-	white	-0.19049	1.43685e-09	B4GALT6	clu_21176_-	gencode	0.51695	0.5187	0.5187	ENST00000306851,ENST00000383131	B4GALT6-202,B4GALT6-203	sig_white
cluster_not_in_trifid	chr20:44695507:44696003:-	white	-0.261062	1.62779e-09	KCNK15-AS1,AL139352.1	clu_20900_-	gencode	-0.1	-0.1	-0.1	ENST00000419931,ENST00000415889	NA	sig_white
in_trifid	chr3:12941865:13022033:-	white	-0.061817	1.58197e-16	IQSEC1	clu_3320_-	gencode	0.2319	0.2772	0.2772	ENST00000646269	IQSEC1-206	white
in_trifid	chr12:104457514:104601906:+	white	-0.112248	1.76412e-09	CHST11	clu_11204_+	gencode	0.4762	0.5016	0.5016	ENST00000549260,ENST00000546689	CHST11-205,CHST11-202	sig_white
not_in_trifid	chr10:132245955:132249030:-	white	-0.050743	1.79024e-16	STK32C	clu_38176_-	gencode	-0.1	-0.1	-0.1	ENST00000462160	NA	white
in_trifid	chr11:58570713:58575760:-	white	-0.208897	1.86018e-09	LPXN	clu_1449_-	gencode	0.3057	0.5005	0.5005	ENST00000395074,ENST00000530561	LPXN-201,LPXN-205	sig_white
in_trifid	chr22:50573921:50574335:-	white	-0.11233	1.93115e-09	CPT1B	clu_1074_-	gencode	0	0	0	ENST00000423069	CPT1B-206	sig_white
in_trifid	chr21:15730438:15762891:+	white	-0.111576	1.97376e-09	USP25	clu_9262_+	gencode	0.651075	0.683975	0.86675	ENST00000285679,ENST00000400183,ENST00000285681,ENST00000351097	USP25-201,USP25-204,USP25-202,USP25-203	sig_white
in_trifid	chr17:29568830:29569018:+	white	-0.257726	2.42938e-09	TP53I13	clu_34539_+	gencode	0.4443	0.8886	0.8886	ENST00000301057	TP53I13-201	sig_white
in_trifid	chr16:87331510:87333886:-	white	-0.19081	2.86072e-09	FBXO31	clu_24858_-	gencode	0.2194	0.368867	0.1023	ENST00000311635,ENST00000618298,ENST00000565593	FBXO31-201,FBXO31-207,FBXO31-204	sig_white
in_trifid	chr1:196828246:196830500:+	white	-0.134336	2.86072e-09	CFHR1	clu_14736_+	gencode	0.7284	1	1	ENST00000320493	CFHR1-201	sig_white
in_trifid	chr18:50968114:50974397:+	white	-0.103601	4.92517e-09	ELAC1,AC091551.1	clu_3170_+	gencode	0.33275	0.4015	0.3024	ENST00000269466,ENST00000590722,ENST00000591429,ENST00000588577	ELAC1-201,AC091551.1-201,ELAC1-204,ELAC1-203	sig_white
in_trifid	chr1:17634562:17634835:+	white	-0.0931682	1.08534e-15	ARHGEF10L	clu_13235_+	gencode	0.58655	0.97325	0.97325	ENST00000375415,ENST00000361221	ARHGEF10L-204,ARHGEF10L-202	white
in_trifid	chr7:44759460:44760425:+	white	-0.107274	4.93409e-09	ZMIZ2	clu_40522_+	gencode	0.86805	0.94025	0.94025	ENST00000265346,ENST00000413916	ZMIZ2-201,ZMIZ2-203	sig_white
in_trifid	chr7:117134192:117136081:+	white	-0.0580769	1.12904e-15	ST7	clu_40985_+	gencode	0.289433	0.316217	0.1847	ENST00000265437,ENST00000323984,ENST00000393447,ENST00000432298,ENST00000393449,ENST00000490039	ST7-201,ST7-202,ST7-206,ST7-213,ST7-207,ST7-228	white
in_trifid	chr19:13024034:13025021:+	white	-0.131609	6.1475e-09	NFIX	clu_26413_+	gencode	0.41505	0.5613	0.5613	ENST00000585575,ENST00000587760	NFIX-205,NFIX-209	sig_white
in_trifid	chr1:33334292:33349597:-	white	-0.145968	8.40258e-09	PHC2	clu_27829_-	gencode	0.7998	1	1	ENST00000373418	PHC2-202	sig_white
not_in_trifid	chr6:79538843:79673614:+	white	-0.250081	8.5532e-09	SH3BGRL2	clu_23618_+	refseq	-0.1	-0.1	-0.1	NR_171675	NA	sig_white
in_trifid	chr10:110208082:110228189:+	white	-0.169495	8.72872e-09	MXI1	clu_30026_+	gencode	0.39345	0.4279	0.4279	ENST00000332674,ENST00000453116	MXI1-202,MXI1-207	sig_white
cluster_not_in_trifid	chr1:219086660:219092177:-	white	-0.236838	9.04684e-09	ENSG00000228063.1	clu_29140_-	fantom_cat	-0.1	-0.1	-0.1	FTMT20100077250,ENCT00000037897,ENCT00000037923,ENCT00000037918,ENCT00000037930	NA	sig_white
in_trifid	chr19:45713573:45730849:-	white	-0.101409	9.53354e-09	FBXO46	clu_7827_-	gencode	0.3093	0.6185	0.6185	ENST00000317683	FBXO46-201	sig_white
in_trifid	chr15:55874008:55915284:-	white	-0.159073	1.01653e-08	NEDD4	clu_2513_-	gencode	0.4102	0.564	0.564	ENST00000508342,ENST00000506154	NEDD4-208,NEDD4-205	sig_white
cluster_not_in_trifid	chr17:47918571:47941336:-	white	-0.0977944	1.48715e-15	SP2-AS1	clu_20079_-	gencode	-0.1	-0.1	-0.1	ENST00000451140,ENST00000411573,ENST00000585280	NA	white
not_in_trifid	chr7:1044658:1045337:+	white	-0.3412	1.11184e-08	GPR146	clu_40240_+	gencode	-0.1	-0.1	-0.1	ENST00000481403	NA	sig_white
in_trifid	chr19:15125069:15125656:-	white	-0.113601	1.14708e-08	ILVBL	clu_7433_-	gencode	0.9741	1	1	ENST00000263383	ILVBL-201	sig_white
in_trifid	chr2:71331875:71355719:+	white	-0.112187	1.14708e-08	ZNF638	clu_31357_+	gencode	0.0014	0.0019	0.0019	ENST00000464375	ZNF638-212	sig_white
in_trifid	chr19:53467789:53483750:+	white	-0.119202	1.20263e-08	ZNF813	clu_27159_+	gencode	0.192833	0.335733	0.0038	ENST00000396403,ENST00000468450,ENST00000490956	ZNF813-201,ZNF813-202,ZNF813-203	sig_white
cluster_not_in_trifid	chr9:22646296:22674443:+	white	-0.207868	1.2289e-08	LINC01239	clu_16944_+	gencode	-0.1	-0.1	-0.1	ENST00000436786	NA	sig_white
in_trifid	chr4:41360936:41494536:+	beige	0.0834433	2.37676e-15	LIMCH1	clu_39680_+	gencode	0.53644	0.73418	0.776	ENST00000508501,ENST00000512820,ENST00000313860,ENST00000512946,ENST00000512632	LIMCH1-208,LIMCH1-216,LIMCH1-201,LIMCH1-217,LIMCH1-215	beige
in_trifid	chr1:55178132:55214790:-	white	-0.148816	1.25966e-08	USP24	clu_28101_-	gencode	0.9328	1	1	ENST00000294383	USP24-201	sig_white
in_trifid	chr6:163563719:163565946:+	beige	0.0789573	2.67573e-15	QKI	clu_23974_+	gencode	0.72785	0.7388	0.7388	ENST00000453779,ENST00000361758	QKI-207,QKI-204	beige
in_trifid	chr16:31064481:31064800:-	white	-0.114647	1.44021e-08	ZNF668	clu_24479_-	gencode	0.4306	0.4685	0.4685	ENST00000535577,ENST00000442862	ZNF668-207,ZNF668-206	sig_white
in_trifid	chr22:17791301:17808844:-	white	-0.178653	1.63249e-08	AC016026.1,MICAL3	clu_585_-	gencode	0.32275	0.51395	0.51395	ENST00000441493,ENST00000672019	MICAL3-206,MICAL3-220	sig_white
in_trifid	chr17:81912614:81913774:-	white	-0.103586	1.70153e-08	SIRT7	clu_20538_-	gencode	0.9678	1	1	ENST00000328666	SIRT7-201	sig_white
not_in_trifid	chr7:102376322:102397620:+	white	-0.0536289	2.81293e-15	PRKRIP1	clu_40903_+	gencode	-0.1	-0.1	-0.1	ENST00000482549,ENST00000477886,ENST00000482465,ENST00000469763	NA	white
in_trifid	chr9:504754:676890:+	white	-0.185814	1.73401e-08	KANK1	clu_16829_+	gencode	0.6731	1	1	ENST00000382297	KANK1-205	sig_white
in_trifid	chr15:59664120:59668103:-	beige	0.0543156	3.37472e-15	BNIP2	clu_2543_-	gencode	0.0006	0.0012	0.0012	ENST00000439052	BNIP2-204	beige
not_in_trifid	chr18:77105286:77105621:-	white	-0.22208	1.73852e-08	ENSG00000197971.10	clu_21316_-	fantom_cat	-0.1	-0.1	-0.1	FTMT26900004072	NA	sig_white
in_trifid	chr1:53809746:53818971:-	white	-0.13419	2.3493e-08	NDC1	clu_28073_-	gencode	0.9012	1	1	ENST00000371429	NDC1-201	sig_white
in_trifid	chr1:113757755:113758659:-	white	-0.161984	2.38968e-08	PHTF1	clu_28417_-	gencode	0.409114	0.447414	0.4056	ENST00000369604,ENST00000393357,ENST00000369598,ENST00000357783,ENST00000369600,ENST00000446739,ENST00000446739	PHTF1-204,PHTF1-205,PHTF1-202,PHTF1-201,PHTF1-203,PHTF1-207,PHTF1-207	sig_white
in_trifid	chr9:128267274:128267458:-	beige	0.0624554	8.76065e-15	GOLGA2	clu_10181_-	gencode	0.286	0.512667	0.5363	ENST00000611957,ENST00000421699,ENST00000450617	GOLGA2-214,GOLGA2-201,GOLGA2-202	beige
in_trifid	chrX:30696683:30700414:+	white	-0.117698	2.70106e-08	GK	clu_15204_+	gencode	0.42845	0.451175	0.40235	ENST00000378943,ENST00000378945,ENST00000488296,ENST00000488296	GK-203,GK-204,GK-212,GK-212	sig_white
in_trifid	chr3:132579056:132579492:-	white	-0.0795964	9.32756e-15	ACAD11	clu_4168_-	gencode	0	0	0	ENST00000510100,ENST00000510100	ACAD11-210,ACAD11-210	white
in_trifid	chr21:45532148:45537771:-	white	-0.118145	3.05238e-08	SLC19A1	clu_37323_-	gencode	0.1841	0.33135	0.26795	ENST00000311124,ENST00000380010,ENST00000650808,ENST00000567670,ENST00000427839,ENST00000443742	SLC19A1-201,SLC19A1-202,SLC19A1-213,SLC19A1-212,SLC19A1-204,SLC19A1-205	sig_white
cluster_not_in_trifid	chr2:172495516:172512334:-	white	-0.126867	3.66395e-08	AC078883.1	clu_12584_-	gencode	-0.1	-0.1	-0.1	ENST00000442417	NA	sig_white
not_in_trifid	chr5:132387866:132388921:+	white	-0.165974	4.15958e-08	SLC22A5	clu_22644_+	gencode	-0.1	-0.1	-0.1	ENST00000479605	NA	sig_white
cluster_not_in_trifid	chr1:161197487:161202147:+	white	-0.135686	5.54588e-08	NDUFS2	clu_14507_+	gencode	-0.1	-0.1	-0.1	ENST00000496133	NA	sig_white
in_trifid	chr5:96695907:96722639:+	white	-0.145149	6.51724e-08	CAST	clu_22502_+	gencode	0.038455	0.07691	0	ENST00000508830,ENST00000395812,ENST00000338252,ENST00000341926,ENST00000510756,ENST00000508608,ENST00000505143,ENST00000421689,ENST00000511097,ENST00000506811,ENST00000506811,ENST00000512620,ENST00000512620,ENST00000512620,ENST00000512620,ENST00000514055,ENST00000514055,ENST00000514845,ENST00000514845,ENST00000514845	CAST-224,CAST-206,CAST-203,CAST-204,CAST-233,CAST-223,CAST-215,CAST-208,CAST-235,CAST-217,CAST-217,CAST-238,CAST-238,CAST-238,CAST-238,CAST-240,CAST-240,CAST-241,CAST-241,CAST-241	sig_white
in_trifid	chr2:72179461:72184075:-	white	-0.147763	9.62393e-08	EXOC6B	clu_12026_-	gencode	0.9805	1	1	ENST00000272427	EXOC6B-201	sig_white
in_trifid	chr5:79983794:79986950:-	white	-0.124501	9.83388e-08	MTX3	clu_5892_-	gencode	0.6781	0.712	0.712	ENST00000509852	MTX3-201	sig_white
in_trifid	chr2:62196355:62222212:+	white	-0.124384	9.83388e-08	B3GNT2	clu_31282_+	gencode	0.7417	1	1	ENST00000301998	B3GNT2-201	sig_white
in_trifid	chr12:27380404:27385481:+	white	-0.191806	1.08435e-07	ARNTL2	clu_10654_+	gencode	0.239088	0.376375	0.30355	ENST00000266503,ENST00000311001,ENST00000261178,ENST00000544915,ENST00000395901,ENST00000542388,ENST00000457040,ENST00000546179	ARNTL2-202,ARNTL2-203,ARNTL2-201,ARNTL2-208,ARNTL2-204,ARNTL2-207,ARNTL2-205,ARNTL2-209	sig_white
in_trifid	chr5:65652545:65655636:+	white	-0.0613081	2.0326e-14	TRAPPC13	clu_22299_+	gencode	0.46225	0.48725	0.4745	ENST00000438419,ENST00000399438,ENST00000504243,ENST00000504243	TRAPPC13-204,TRAPPC13-202,TRAPPC13-205,TRAPPC13-205	white
cluster_not_in_trifid	chr14:22449967:22462932:+	beige	0.0991103	2.24236e-14	ENSG00000211829.2	clu_33514_+	fantom_cat	-0.1	-0.1	-0.1	MICT00000100967	NA	beige
in_trifid	chr1:23799436:23800712:-	white	-0.121666	1.2415e-07	GALE	clu_27686_-	gencode	0.49845	0.50045	0.50045	ENST00000617979,ENST00000418277	GALE-216,GALE-202	sig_white
not_in_trifid	chr11:64246089:64247953:+	white	-0.106623	1.35134e-07	PPP1R14B-AS1	clu_38705_+	gencode	-0.1	-0.1	-0.1	ENST00000544553	NA	sig_white
in_trifid	chr15:99251984:99255898:+	beige	0.0706582	2.65394e-14	LRRC28	clu_30897_+	gencode	0.016	0.016	0.016	ENST00000558861	LRRC28-209	beige
cluster_not_in_trifid	chr11:86955007:86956152:-	white	-0.176563	1.91284e-07	ENSG00000174804.3	clu_1917_-	fantom_cat	-0.1	-0.1	-0.1	ENCT00000081670,HBMT00000255099,HBMT00000255102,FTMT24100024604,HBMT00000255100	NA	sig_white
cluster_not_in_trifid	chr15:30545967:30553792:+	white	-0.137085	1.92187e-07	NA	clu_30271_+	cryptic	-0.1	-0.1	-0.1	Unknown	NA	sig_white
in_trifid	chr8:144103225:144103553:-	white	-0.143295	2.22113e-07	SHARPIN	clu_9130_-	gencode	0.3639	0.50315	0.50315	ENST00000398712,ENST00000359551	SHARPIN-202,SHARPIN-201	sig_white
in_trifid	chr12:114679651:114680879:-	white	-0.112233	2.37927e-07	TBX3	clu_25851_-	gencode	0.8785	1	1	ENST00000349155	TBX3-202	sig_white
in_trifid	chr1:115744912:115768308:-	white	-0.13339	2.53113e-07	CASQ2	clu_28446_-	gencode	0.7097	1	1	ENST00000261448	CASQ2-201	sig_white
in_trifid	chr8:22533018:22539469:+	beige	0.0822149	1.03459e-13	PPP3CC	clu_21466_+	gencode	0.5813	0.8731	0.8731	ENST00000240139,ENST00000397775	PPP3CC-201,PPP3CC-203	beige
not_in_trifid	chr9:96944085:96949555:-	white	-0.121437	2.66578e-07	MFSD14C	clu_9926_-	gencode	-0.1	-0.1	-0.1	ENST00000637864,ENST00000375223	NA	sig_white
in_trifid	chr22:41387668:41394096:+	white	-0.100212	2.79128e-07	TEF	clu_16094_+	gencode	0.446833	0.4496	0.3488	ENST00000266304,ENST00000406644,ENST00000413942	TEF-201,TEF-202,TEF-203	sig_white
in_trifid	chr22:20717778:20718693:-	white	-0.100162	2.80899e-07	PI4KA	clu_653_-	gencode	0.41345	0.5007	0.5007	ENST00000255882,ENST00000399213	PI4KA-201,PI4KA-202	sig_white
in_trifid	chr3:141386937:141403927:+	white	-0.0456925	1.14073e-13	ZBTB38	clu_18942_+	gencode	0.010925	0.02185	0.01065	ENST00000636289,ENST00000503809,ENST00000513258,ENST00000507722	ZBTB38-221,ZBTB38-203,ZBTB38-217,ZBTB38-207	white
in_trifid	chr1:145868400:145871982:-	white	-0.207955	3.23965e-07	ANKRD35	clu_28537_-	gencode	0.35585	0.51575	0.51575	ENST00000355594,ENST00000544626	ANKRD35-201,ANKRD35-202	sig_white
in_trifid	chr4:38053225:38054199:+	beige	0.0564184	1.21665e-13	TBC1D1	clu_39642_+	gencode	0.07215	0.09355	0.09355	ENST00000508802,ENST00000510573	TBC1D1-214,TBC1D1-216	beige
in_trifid	chr1:236557345:236558237:-	white	-0.135067	3.27094e-07	HEATR1	clu_29302_-	gencode	0.54565	0.5731	0.5731	ENST00000366582,ENST00000366581	HEATR1-203,HEATR1-202	sig_white
in_trifid	chr6:35018059:35054099:+	white	-0.176947	3.28044e-07	ANKS1A	clu_23325_+	gencode	0.46765	0.9056	0.9056	ENST00000360359,ENST00000649117	ANKS1A-201,ANKS1A-203	sig_white
in_trifid	chr9:91294797:91296021:-	white	-0.134289	5.68013e-07	AUH	clu_9854_-	refseq	0.00113333	0.00136667	0.0013	XM_011518800,XM_047423529,XM_005252072	NA,NA,NA	sig_white
in_trifid	chr6:109002343:109009359:-	white	-0.192803	7.81546e-07	SESN1	clu_33166_-	gencode	0.8868	0.9094	0.9094	ENST00000356644	SESN1-202	sig_white
in_trifid	chr13:110714285:110719229:+	white	-0.299294	8.38014e-07	ING1	clu_8435_+	gencode	0.88	1	1	ENST00000333219	ING1-201	sig_white
not_in_trifid	chr14:50359149:50363845:-	white	-0.173256	9.21473e-07	ENSG00000100490.5	clu_16455_-	fantom_cat	-0.1	-0.1	-0.1	FTMT25300017777,HBMT00000446006,FTMT25300007290	NA	sig_white
in_trifid	chr8:134521001:134532834:-	white	-0.139955	1.06901e-06	ZFAT	clu_9035_-	gencode	0.2556	0.376255	0.1935	ENST00000520214,ENST00000520727,ENST00000377838,ENST00000523399,ENST00000520356,ENST00000523243,ENST00000429442,ENST00000523924,ENST00000523924,ENST00000523924,ENST00000523924	ZFAT-207,ZFAT-209,ZFAT-201,ZFAT-216,ZFAT-208,ZFAT-215,ZFAT-202,ZFAT-217,ZFAT-217,ZFAT-217,ZFAT-217	sig_white
cluster_not_in_trifid	chr21:28626676:28674647:-	white	-0.102013	1.2517e-06	AF165147.1	clu_37170_-	gencode	-0.1	-0.1	-0.1	ENST00000433310	NA	sig_white
in_trifid	chr1:93592393:93613847:-	white	-0.100447	1.2687e-06	BCAR3	clu_28289_-	gencode	0.7447	0.7752	0.7752	ENST00000370247	BCAR3-204	sig_white
in_trifid	chr5:138021197:138032782:-	white	-0.232069	1.42384e-06	FAM13B	clu_6119_-	gencode	0.585667	0.618033	0.7182	ENST00000033079,ENST00000420893,ENST00000425075	FAM13B-201,FAM13B-202,FAM13B-203	sig_white
in_trifid	chrX:150699300:150718625:+	white	-0.160122	1.49341e-06	MTMR1	clu_15646_+	gencode	0.358033	0.378333	0.092	ENST00000370390,ENST00000485376,ENST00000542156	MTMR1-202,MTMR1-209,MTMR1-214	sig_white
in_trifid	chr2:164722522:164727969:-	white	-0.112016	1.90566e-06	COBLL1	clu_12539_-	gencode	0.440625	0.7855	0.73775	ENST00000375458,ENST00000342193,ENST00000652658,ENST00000409184	COBLL1-202,COBLL1-201,COBLL1-226,COBLL1-204	sig_white
in_trifid	chr3:129671264:129827803:-	white	-0.117751	2.31235e-06	TMCC1	clu_4151_-	gencode	0.305867	0.329667	0.2393	ENST00000393238,ENST00000648771,ENST00000426664,ENST00000505616,ENST00000505616,ENST00000505616	TMCC1-201,TMCC1-215,TMCC1-202,TMCC1-205,TMCC1-205,TMCC1-205	sig_white
in_trifid	chr12:121534590:121548877:-	white	-0.269671	2.31492e-06	KDM2B	clu_25932_-	gencode	0.101263	0.202538	0.0128	ENST00000377071,ENST00000377069,ENST00000536437,ENST00000611216,ENST00000538046,ENST00000446152,ENST00000543025,ENST00000539394	KDM2B-202,KDM2B-201,KDM2B-205,KDM2B-219,KDM2B-206,KDM2B-203,KDM2B-216,KDM2B-210	sig_white
in_trifid	chr15:57219590:57231152:+	white	-0.104192	2.6593e-06	TCF12	clu_30488_+	gencode	0.506233	0.5095	0.6809	ENST00000543579,ENST00000343827,ENST00000537840	TCF12-206,TCF12-203,TCF12-205	sig_white
in_trifid	chr8:106519139:106679210:+	white	-0.173776	2.88504e-06	OXR1	clu_21865_+	gencode	0.5951	0.7469	0.676	ENST00000517566,ENST00000531443,ENST00000442977	OXR1-209,OXR1-215,OXR1-205	sig_white
in_trifid	chr8:17675252:17684328:-	white	-0.22891	3.36133e-06	MTUS1	clu_8539_-	gencode	0.330129	0.4927	0.475	ENST00000297488,ENST00000262102,ENST00000381861,ENST00000519263,ENST00000381869,ENST00000544260,ENST00000520196	MTUS1-202,MTUS1-201,MTUS1-203,MTUS1-216,MTUS1-204,MTUS1-228,MTUS1-217	sig_white
in_trifid	chr6:3284959:3285079:-	white	-0.0494772	6.42952e-13	SLC22A23	clu_32499_-	gencode	0.2562	0.4055	0.4055	ENST00000436008	SLC22A23-205	white
in_trifid	chr1:233179175:233198939:-	white	-0.200474	3.46214e-06	PCNX2	clu_29260_-	gencode	0.12384	0.21772	0.0341	ENST00000258229,ENST00000430153,ENST00000488780,ENST00000462233,ENST00000475463	PCNX2-201,PCNX2-205,PCNX2-213,PCNX2-206,PCNX2-209	sig_white
in_trifid	chr11:76453388:76458183:+	white	-0.161363	3.50445e-06	EMSY	clu_39030_+	gencode	0.72145	0.75545	0.9379	ENST00000525919,ENST00000529032,ENST00000334736,ENST00000524490	EMSY-207,EMSY-210,EMSY-201,EMSY-204	sig_white
in_trifid	chr9:13140149:13147548:-	beige	0.0705111	1.22016e-12	MPDZ	clu_9549_-	gencode	0.468067	0.5311	0.5678	ENST00000447879,ENST00000536827,ENST00000538841	MPDZ-208,MPDZ-211,MPDZ-212	beige
in_trifid	chr1:160127820:160128652:+	white	-0.167983	3.75253e-06	ATP1A2	clu_14479_+	gencode	0.373833	0.3846	0.1356	ENST00000361216,ENST00000392233,ENST00000447527	ATP1A2-201,ATP1A2-202,ATP1A2-203	sig_white
in_trifid	chrX:109537270:109538045:+	white	-0.134802	3.82188e-06	NXT2	clu_15502_+	gencode	0.1247	0.1536	0.1536	ENST00000372103	NXT2-202	sig_white
in_trifid	chrX:139728962:139731651:-	beige	0.0849003	1.70892e-12	ATP11C	clu_478_-	gencode	0.3646	0.50215	0.50215	ENST00000327569,ENST00000433868	ATP11C-201,ATP11C-205	beige
in_trifid	chr5:180809076:180809634:-	white	-0.116013	4.05757e-06	MGAT1	clu_6400_-	gencode	0.7036	0.9539	0.9539	ENST00000446023	MGAT1-205	sig_white
not_in_trifid	chr11:8717892:8717988:-	beige	0.0947302	1.7427e-12	ENSG00000166444.13	clu_1234_-	fantom_cat	-0.1	-0.1	-0.1	FTMT24100039390,MICT00000054515	NA	beige
in_trifid	chr16:11937668:11941838:-	white	-0.102353	4.40679e-06	NPIPB2	clu_24215_-	gencode	0.0022	0.0044	0.0044	ENST00000538896	NPIPB2-204	sig_white
not_in_trifid	chr17:48574014:48604480:-	white	-0.088961	1.88332e-12	HOXB3	clu_20089_-	gencode	-0.1	-0.1	-0.1	ENST00000552000	NA	white
in_trifid	chr1:248913879:248916602:+	white	-0.115258	4.97902e-06	PGBD2	clu_15093_+	gencode	0.6273	1	1	ENST00000329291	PGBD2-201	sig_white
cluster_not_in_trifid	chr11:62529274:62529881:-	beige	0.0320876	2.11788e-12	ENSG00000124942.9	clu_1506_-	fantom_cat	-0.1	-0.1	-0.1	FTMT24100008867	NA	beige
cluster_not_in_trifid	chr15:85749125:85750242:-	white	-0.189466	5.47669e-06	AC021739.2	clu_2861_-	gencode	-0.1	-0.1	-0.1	ENST00000558375	NA	sig_white
in_trifid	chr1:246355094:246417296:-	white	-0.142051	7.55207e-06	SMYD3	clu_29334_-	gencode	0.0971	0.0988	0.0988	ENST00000630181	SMYD3-218	sig_white
in_trifid	chr5:32098634:32101105:+	white	-0.112102	8.63129e-06	PDZD2	clu_22147_+	gencode	0.687	1	1	ENST00000438447	PDZD2-202	sig_white
in_trifid	chr15:67138100:67164895:+	white	-0.0392034	3.99882e-12	SMAD3	clu_30571_+	gencode	0.1192	0.1194	0.1194	ENST00000439724	SMAD3-202	white
in_trifid	chr3:33592496:33602952:-	white	-0.139237	9.27471e-06	CLASP2	clu_3423_-	refseq	0.479537	0.613889	0.8073	XM_047447758,XM_047447759,XM_047447761,XM_047447760,NM_001365633,NM_001365634,NM_001375703,XM_017005960,NM_001365630,XM_011533515,NM_001400406,XM_047447763,NM_001400436,NM_001375713,NM_001400433,XM_047447764,NM_001400437,XM_017005949,NM_001375705	NA,NA,NA,NA,NA,NA,NA,NA,NA,NA,NA,NA,NA,NA,NA,NA,NA,NA,NA	sig_white
in_trifid	chr14:23143204:23155166:-	beige	0.0818141	5.46764e-12	SLC7A8	clu_16295_-	gencode	0.03865	0.04115	0.04115	ENST00000529705,ENST00000339733	SLC7A8-212,SLC7A8-202	beige
in_trifid	chr11:134252916:134253299:-	white	-0.102631	1.06246e-05	THYN1	clu_2162_-	gencode	0.9659	1	1	ENST00000392594	THYN1-203	sig_white
cluster_not_in_trifid	chr2:46828084:46855923:+	white	-0.101063	1.26099e-05	LINC01119	clu_31202_+	gencode	-0.1	-0.1	-0.1	ENST00000490950	NA	sig_white
in_trifid	chr10:121974081:121974874:-	white	-0.116142	1.35975e-05	NSMCE4A	clu_38125_-	gencode	0.44595	0.50875	0.50875	ENST00000369023,ENST00000369017	NSMCE4A-202,NSMCE4A-201	sig_white
not_in_trifid	chr20:45775602:45780703:-	white	-0.157761	1.37673e-05	NA	clu_20904_-	cryptic	-0.1	-0.1	-0.1	Unknown	NA	sig_white
in_trifid	chr17:39912497:39917082:-	white	-0.110381	1.42975e-05	GSDMB	clu_19881_-	gencode	0.173911	0.290578	0.1683	ENST00000360317,ENST00000418519,ENST00000520542,ENST00000394179,ENST00000309481,ENST00000394175,ENST00000522564,ENST00000523371,ENST00000524039	GSDMB-202,GSDMB-205,GSDMB-212,GSDMB-204,GSDMB-201,GSDMB-203,GSDMB-213,GSDMB-214,GSDMB-215	sig_white
in_trifid	chr22:50190648:50193027:+	white	-0.108202	1.43399e-05	TRABD	clu_16186_+	gencode	0.9099	0.954	0.954	ENST00000395827	TRABD-203	sig_white
in_trifid	chr15:69299056:69337341:+	white	-0.1639	1.47471e-05	PAQR5	clu_30595_+	gencode	0.48795	0.5018	0.5018	ENST00000395407,ENST00000558684	PAQR5-202,PAQR5-203	sig_white
in_trifid	chr9:129142082:129142445:+	white	-0.0563616	1.5307e-11	PTPA	clu_17541_+	gencode	0.0003	0.0004	0.0004	ENST00000432651	PTPA-216	white
in_trifid	chr22:38202212:38213823:+	white	-0.221175	1.47576e-05	MAFF	clu_16031_+	gencode	0.7032	1	1	ENST00000338483	MAFF-201	sig_white
in_trifid	chr4:87046286:87046695:+	white	-0.116938	1.67185e-05	AFF1	clu_39843_+	gencode	0.205175	0.279725	0.0047	ENST00000395146,ENST00000307808,ENST00000544085,ENST00000507468,ENST00000503477,ENST00000511442,ENST00000511442,ENST00000511442	AFF1-202,AFF1-201,AFF1-211,AFF1-206,AFF1-204,AFF1-207,AFF1-207,AFF1-207	sig_white
in_trifid	chrX:49282063:49299276:+	white	-0.11242	1.79098e-05	PPP1R3F	clu_15312_+	refseq	0.1177	0.16295	0.16295	XM_047442614,XM_017029934	NA,NA	sig_white
in_trifid	chr10:91163081:91222689:+	white	-0.158521	2.00404e-05	PCGF5	clu_29834_+	gencode	0.9632	0.975	0.975	ENST00000614189	PCGF5-205	sig_white
in_trifid	chr2:218271549:218272570:+	white	-0.186868	2.32394e-05	PNKD	clu_32200_+	gencode	0.4829	0.4961	0.4961	ENST00000248451	PNKD-201	sig_white
not_in_trifid	chr19:37691618:37691943:-	beige	0.0916169	2.22382e-11	ENSG00000196381.6	clu_7665_-	fantom_cat	-0.1	-0.1	-0.1	FTMT27300017267	NA	beige
in_trifid	chr3:136152738:136194972:-	white	-0.11206	2.7468e-05	MSL2	clu_4197_-	gencode	0.9915	1	1	ENST00000309993	MSL2-201	sig_white
in_trifid	chr12:122351143:122352726:-	beige	0.0443307	2.278e-11	CLIP1	clu_25945_-	gencode	0.946	0.9844	0.9844	ENST00000620786	CLIP1-220	beige
in_trifid	chr17:63412130:63413543:+	white	-0.13658	3.59902e-05	TANC2	clu_35054_+	gencode	0.48095	0.5521	0.5521	ENST00000424789,ENST00000583356	TANC2-202,TANC2-209	sig_white
cluster_not_in_trifid	chr7:144198352:144200171:+	beige	0.0408349	2.36809e-11	NA	clu_41123_+	cryptic	-0.1	-0.1	-0.1	Unknown	NA	beige
in_trifid	chr4:70722751:70762519:+	white	-0.110959	3.63093e-05	RUFY3	clu_39761_+	gencode	0.70885	0.93075	0.93075	ENST00000226328,ENST00000381006	RUFY3-201,RUFY3-202	sig_white
cluster_not_in_trifid	chr17:47483090:47490166:-	white	-0.1723	3.74125e-05	MRPL45P2	clu_20069_-	gencode	-0.1	-0.1	-0.1	ENST00000425159,ENST00000573318,ENST00000572695	NA	sig_white
in_trifid	chr4:73177533:73258276:-	white	-0.107162	3.78036e-05	ANKRD17	clu_36618_-	gencode	0.426375	0.5232	0.57655	ENST00000358602,ENST00000330838,ENST00000558247,ENST00000639793	ANKRD17-202,ANKRD17-201,ANKRD17-207,ANKRD17-211	sig_white
in_trifid	chr4:122917704:122922801:-	white	-0.222252	4.07513e-05	NUDT6	clu_36863_-	gencode	0.4805	0.6633	0.6633	ENST00000339154	NUDT6-202	sig_white
in_trifid	chr19:15244762:15254152:-	white	-0.131317	5.42408e-05	BRD4	clu_7440_-	gencode	0.8162	1	1	ENST00000263377	BRD4-201	sig_white
in_trifid	chr15:85620172:85639374:+	white	-0.123136	5.80756e-05	AKAP13	clu_30783_+	gencode	0.1106	0.1757	0.1757	ENST00000394510,ENST00000560676	AKAP13-202,AKAP13-222	sig_white
not_in_trifid	chr11:7577638:7593132:+	white	-0.109004	5.9682e-05	PPFIBP2	clu_38330_+	gencode	-0.1	-0.1	-0.1	ENST00000532926	NA	sig_white
in_trifid	chr19:3633169:3638884:-	white	-0.111366	5.98579e-05	PIP5K1C	clu_7090_-	gencode	0.3672	0.5724	0.5724	ENST00000539785	PIP5K1C-203	sig_white
in_trifid	chr2:127076706:127106860:-	white	-0.107856	6.56014e-05	BIN1	clu_12375_-	gencode	0.412427	0.490682	0.5136	ENST00000348750,ENST00000376113,ENST00000259238,ENST00000393040,ENST00000352848,ENST00000409400,ENST00000316724,ENST00000346226,ENST00000393041,ENST00000351659,ENST00000357970	BIN1-204,BIN1-208,BIN1-201,BIN1-209,BIN1-206,BIN1-211,BIN1-202,BIN1-203,BIN1-210,BIN1-205,BIN1-207	sig_white
in_trifid	chr2:97086198:97090109:-	white	-0.138409	7.22591e-05	FAHD2B	clu_12209_-	gencode	0.8973	0.9864	0.9864	ENST00000272610,ENST00000414820	FAHD2B-201,FAHD2B-202	sig_white
in_trifid	chr2:169808553:169808860:+	white	-0.109151	7.49034e-05	SSB	clu_31869_+	gencode	0.9811	1	1	ENST00000260956,ENST00000409333	SSB-201,SSB-202	sig_white
in_trifid	chr3:56773816:56882292:-	white	-0.145258	7.57816e-05	ARHGEF3	clu_3790_-	gencode	0.125231	0.1413	0	ENST00000338458,ENST00000496106,ENST00000486829,ENST00000468466,ENST00000468466,ENST00000468727,ENST00000468727,ENST00000468727,ENST00000473779,ENST00000473779,ENST00000477833,ENST00000477833,ENST00000477833	ARHGEF3-202,ARHGEF3-213,ARHGEF3-211,ARHGEF3-205,ARHGEF3-205,ARHGEF3-206,ARHGEF3-206,ARHGEF3-206,ARHGEF3-207,ARHGEF3-207,ARHGEF3-209,ARHGEF3-209,ARHGEF3-209	sig_white
not_in_trifid	chr4:53507469:53507606:-	white	-0.184343	7.74598e-05	ENSG00000072201.9	clu_36568_-	fantom_cat	-0.1	-0.1	-0.1	FTMT21300031834	NA	sig_white
in_trifid	chr17:17857855:17861476:-	beige	0.084991	9.12091e-11	TOM1L2	clu_19613_-	gencode	0.12465	0.12605	0.12605	ENST00000535933,ENST00000542206	TOM1L2-207,TOM1L2-210	beige
in_trifid	chr1:11803129:11803405:-	white	-0.106411	7.81691e-05	MTHFR	clu_27518_-	gencode	0.86415	0.98285	0.98285	ENST00000376585,ENST00000376583	MTHFR-203,MTHFR-202	sig_white
in_trifid	chr11:47565796:47565906:+	white	-0.103195	8.64604e-05	NDUFS3,PTPMT1	clu_38578_+	gencode	0.3752	0.53145	0.53145	ENST00000326674,ENST00000326656	PTPMT1-202,PTPMT1-201	sig_white
not_in_trifid	chrX:110087950:110109080:+	white	-0.164679	8.95739e-05	ENSG00000157600.7	clu_15504_+	fantom_cat	-0.1	-0.1	-0.1	FTMT29100006756,ENCT00000470698	NA	sig_white
in_trifid	chr9:129068975:129069076:+	white	-0.187359	9.40108e-05	MIGA2	clu_17535_+	gencode	0.0019	0.002	0.002	ENST00000439290	MIGA2-203	sig_white
in_trifid	chr2:53768021:53771907:+	white	-0.129097	9.72608e-05	CHAC2	clu_31226_+	gencode	0.9867	1	1	ENST00000295304	CHAC2-201	sig_white
in_trifid	chr22:50343550:50372020:+	white	-0.120952	0.000101199	PPP6R2	clu_16195_+	gencode	0.312875	0.6257	0.702	ENST00000612753,ENST00000395744,ENST00000395741,ENST00000359139	PPP6R2-209,PPP6R2-204,PPP6R2-203,PPP6R2-202	sig_white
cluster_not_in_trifid	chr14:95533061:95533693:-	white	-0.110429	0.000116682	SNHG10	clu_16767_-	gencode	-0.1	-0.1	-0.1	ENST00000667310,ENST00000667668,ENST00000554169	NA	sig_white
in_trifid	chr5:43602890:43609143:+	white	-0.0775798	1.37503e-10	NNT	clu_22237_+	gencode	0.19418	0.2	0	ENST00000264663,ENST00000652986,ENST00000652986,ENST00000652986,ENST00000652986	NNT-201,NNT-211,NNT-211,NNT-211,NNT-211	white
in_trifid	chr16:66623502:66636405:-	white	-0.169759	0.000122886	CMTM4	clu_24604_-	gencode	0.351425	0.39995	0.29845	ENST00000394106,ENST00000330687,ENST00000563952,ENST00000561680	CMTM4-202,CMTM4-201,CMTM4-204,CMTM4-203	sig_white
in_trifid	chr10:119819539:119820846:+	white	-0.107513	0.000131142	INPP5F	clu_30075_+	gencode	0.02165	0.023375	0.00015	ENST00000650409,ENST00000637174,ENST00000631485,ENST00000631572	INPP5F-220,INPP5F-206,INPP5F-203,INPP5F-205	sig_white
cluster_not_in_trifid	chr9:22723430:22767175:+	white	-0.10206	0.000149474	NA	clu_16946_+	cryptic	-0.1	-0.1	-0.1	Unknown	NA	sig_white
in_trifid	chr12:53164755:53170072:-	white	-0.043104	1.54485e-10	CSAD	clu_25358_-	refseq	0.01354	0.01373	0.0123	XM_024449013,XM_047428959,XM_047428958,XM_024449011,XM_047428965,XM_047428960,XM_047428957,XM_047428963,XM_011538449,XM_047428962	NA,NA,NA,NA,NA,NA,NA,NA,NA,NA	white
in_trifid	chr14:31565048:31599289:+	beige	0.0733179	1.84376e-10	NUBPL	clu_33609_+	gencode	0.134014	0.143429	0.0004	ENST00000281081,ENST00000547839,ENST00000552489,ENST00000549838,ENST00000551314,ENST00000551314,ENST00000551314	NUBPL-201,NUBPL-203,NUBPL-211,NUBPL-205,NUBPL-210,NUBPL-210,NUBPL-210	beige
in_trifid	chr19:3061257:3062174:-	white	-0.123288	0.000150828	TLE5	clu_7080_-	gencode	0.299833	0.333333	0	ENST00000327141,ENST00000585557,ENST00000585557	TLE5-202,TLE5-203,TLE5-203	sig_white
not_in_trifid	chr11:691598:706572:-	white	-0.13231	0.000157778	DEAF1	clu_1114_-	gencode	-0.1	-0.1	-0.1	ENST00000525626	NA	sig_white
in_trifid	chr10:67956976:67959113:-	beige	0.0616115	2.99979e-10	HERC4	clu_37696_-	gencode	0.385167	0.388267	0.1123	ENST00000395198,ENST00000412272,ENST00000277817	HERC4-204,HERC4-205,HERC4-201	beige
in_trifid	chr5:119356121:119392816:+	white	-0.23429	0.000171743	TNFAIP8	clu_22597_+	gencode	0.8958	0.94985	0.94985	ENST00000504771,ENST00000503646	TNFAIP8-206,TNFAIP8-204	sig_white
in_trifid	chr2:64990170:65001448:+	white	-0.112648	0.000184881	SLC1A4	clu_31302_+	gencode	0.9321	1	1	ENST00000234256	SLC1A4-201	sig_white
cluster_not_in_trifid	chr3:126278317:126278974:+	white	-0.0829405	4.40382e-10	AC016924.1	clu_18819_+	gencode	-0.1	-0.1	-0.1	ENST00000665278,ENST00000656027	NA	white
in_trifid	chr6:56735289:56851397:-	white	-0.110558	0.000196785	DST	clu_32971_-	gencode	0.0833	0.166633	0.0685	ENST00000312431,ENST00000520645,ENST00000449297	DST-202,DST-222,DST-209	sig_white
in_trifid	chr4:15541014:15550824:+	white	-0.119277	0.000206584	CC2D2A	clu_39572_+	gencode	0.36785	0.444467	0.3114	ENST00000503292,ENST00000424120,ENST00000506643,ENST00000389652,ENST00000634028,ENST00000650860	CC2D2A-204,CC2D2A-202,CC2D2A-206,CC2D2A-201,CC2D2A-217,CC2D2A-218	sig_white
in_trifid	chr3:136930594:136945583:+	white	-0.127949	0.000233273	NCK1	clu_18910_+	gencode	0.193767	0.194133	0	ENST00000469404,ENST00000467911,ENST00000467911	NCK1-204,NCK1-203,NCK1-203	sig_white
in_trifid	chr17:82101866:82127692:-	white	-0.123633	0.000240662	CCDC57	clu_20571_-	gencode	0.114333	0.2286	0.1209	ENST00000665763,ENST00000392347,ENST00000389641	CCDC57-220,CCDC57-206,CCDC57-202	sig_white
cluster_not_in_trifid	chr3:9355859:9362840:-	white	-0.0494556	5.11104e-10	AC026191.1	clu_3281_-	gencode	-0.1	-0.1	-0.1	ENST00000517687,ENST00000517846	NA	white
in_trifid	chr9:96852005:96854088:-	white	-0.153128	0.000242141	ZNF782	clu_9924_-	gencode	0.0004	0.0006	0.0006	ENST00000478850	ZNF782-203	sig_white
in_trifid	chr2:210154611:210171149:-	white	-0.0945839	5.43558e-10	KANSL1L	clu_12779_-	gencode	0.364133	0.455933	0.3487	ENST00000281772,ENST00000418791,ENST00000452086	KANSL1L-201,KANSL1L-203,KANSL1L-207	white
cluster_not_in_trifid	chr3:156751183:156751422:-	white	-0.212568	0.000270052	LINC00886	clu_4317_-	gencode	-0.1	-0.1	-0.1	ENST00000488584,ENST00000654528	NA	sig_white
cluster_not_in_trifid	chr5:80485561:80485891:-	white	-0.144628	0.000270341	ENSG00000249042.1	clu_5896_-	fantom_cat	-0.1	-0.1	-0.1	ENCT00000359116	NA	sig_white
in_trifid	chr1:201889067:201889445:+	white	-0.129422	0.00032974	SHISA4	clu_14776_+	gencode	0.7127	1	1	ENST00000362011	SHISA4-201	sig_white
in_trifid	chr19:1127765:1132090:-	white	-0.0999003	6.80064e-10	SBNO2	clu_7004_-	gencode	0.4151	0.6873	0.6873	ENST00000438103	SBNO2-202	white
in_trifid	chr2:85577649:85579009:+	white	-0.131458	0.000349043	VAMP8	clu_31442_+	gencode	0.5088	0.5182	0.5182	ENST00000263864,ENST00000409760	VAMP8-201,VAMP8-202	sig_white
in_trifid	chr14:31453344:31457029:-	white	-0.10839	0.000400144	AL139353.1,DTD2	clu_16369_-	gencode	0.00515	0.01035	0.01035	ENST00000547760,ENST00000549850	AL139353.1-203,DTD2-203	sig_white
in_trifid	chr15:32453822:32461655:-	white	-0.13747	0.0004097	GOLGA8O	clu_2234_-	refseq	0.0101	0.0203	0.0203	XM_024450042	NA	sig_white
in_trifid	chr7:81997250:82005423:-	white	-0.101811	0.000414646	CACNA2D1	clu_35828_-	gencode	0.9695	1	1	ENST00000356860	CACNA2D1-202	sig_white
in_trifid	chr10:24466790:24473228:+	white	-0.13707	0.000470461	KIAA1217	clu_29483_+	gencode	0.149067	0.298133	0.2591	ENST00000396446,ENST00000376451,ENST00000396445	KIAA1217-208,KIAA1217-202,KIAA1217-207	sig_white
in_trifid	chr22:29531110:29531831:-	white	-0.0605694	1.27492e-09	THOC5	clu_752_-	gencode	0.0011	0.00115	0.00115	ENST00000442555,ENST00000443089	THOC5-209,THOC5-210	white
in_trifid	chr9:132879014:132883911:+	white	-0.141549	0.000493749	SPACA9	clu_17604_+	gencode	0.6085	0.80425	0.80425	ENST00000350499,ENST00000356311	SPACA9-201,SPACA9-202	sig_white
in_trifid	chr14:102233789:102235365:-	white	-0.0430597	1.29175e-09	MOK	clu_16782_-	gencode	0.00285	0.0029	0.0029	ENST00000561150,ENST00000522867	MOK-239,MOK-225	white
cluster_not_in_trifid	chr9:66312810:66316006:+	white	-0.118589	0.000504646	NA	clu_17083_+	cryptic	-0.1	-0.1	-0.1	Unknown	NA	sig_white
in_trifid	chr19:48633655:48634349:-	white	-0.140286	0.000519436	DBP	clu_7898_-	gencode	0.0946	0.0982	0.0982	ENST00000593500	DBP-202	sig_white
in_trifid	chr11:119011311:119011939:+	white	-0.107639	0.000540658	CCDC84	clu_39274_+	gencode	0.00795	0.00845	0.00845	ENST00000526463,ENST00000532132	CCDC84-203,CCDC84-206	sig_white
in_trifid	chr3:123620336:123626818:-	white	-0.106362	0.000631828	MYLK	clu_4055_-	gencode	0.216725	0.433425	0.4554	ENST00000360304,ENST00000346322,ENST00000360772,ENST00000464489	MYLK-204,MYLK-201,MYLK-205,MYLK-207	sig_white
in_trifid	chr6:83166466:83169242:-	white	-0.107437	0.000632741	PGM3	clu_33022_-	gencode	0.4817	0.5208	0.5208	ENST00000512866	PGM3-211	sig_white
in_trifid	chr18:31666372:31724494:-	beige	0.082959	1.43685e-09	B4GALT6	clu_21176_-	refseq	0.0461	0.0461	0.0461	XM_005258387	NA	beige
in_trifid	chr19:2046691:2050801:-	white	-0.119226	0.000647159	MKNK2	clu_7044_-	gencode	0.2078	0.220543	0	ENST00000250896,ENST00000309340,ENST00000586828,ENST00000586828,ENST00000586828,ENST00000589509,ENST00000589534	MKNK2-201,MKNK2-202,MKNK2-205,MKNK2-205,MKNK2-205,MKNK2-209,MKNK2-210	sig_white
in_trifid	chr1:11022250:11023263:+	white	-0.100804	0.000677742	TARDBP	clu_13134_+	gencode	0.0225	0.0231	0	ENST00000616545,ENST00000610369,ENST00000610369,ENST00000610369	TARDBP-217,TARDBP-211,TARDBP-211,TARDBP-211	sig_white
in_trifid	chr19:57556357:57559656:-	white	-0.103222	0.000731146	ZNF550	clu_8092_-	gencode	0.38154	0.56184	0.9046	ENST00000457177,ENST00000376230,ENST00000447310,ENST00000601415,ENST00000601415	ZNF550-205,ZNF550-203,ZNF550-204,ZNF550-208,ZNF550-208	sig_white
in_trifid	chr12:55974139:55986869:+	white	-0.216069	0.000747143	RAB5B	clu_10891_+	gencode	0.20184	0.2022	0	ENST00000360299,ENST00000448789,ENST00000549505,ENST00000549505,ENST00000549505	RAB5B-201,RAB5B-202,RAB5B-206,RAB5B-206,RAB5B-206	sig_white
in_trifid	chr16:66939358:66940222:+	white	-0.104232	0.000855431	CES2	clu_5281_+	gencode	0.160675	0.3214	0.16485	ENST00000317091,ENST00000417689,ENST00000568470,ENST00000561697	CES2-201,CES2-202,CES2-211,CES2-203	sig_white
in_trifid	chr11:58570713:58578019:-	beige	0.0902808	1.86018e-09	LPXN	clu_1449_-	gencode	0.3556	0.5822	0.5822	ENST00000528954	LPXN-203	beige
in_trifid	chr1:230912758:230916193:-	white	-0.149535	0.000870155	TTC13	clu_29244_-	gencode	0.7686	0.94455	0.94455	ENST00000366661,ENST00000366662	TTC13-201,TTC13-202	sig_white
in_trifid	chr3:48631797:48631880:-	white	-0.110565	0.000879503	SLC26A6	clu_3583_-	gencode	0.0173	0.0344	0.0344	ENST00000455886,ENST00000414944	SLC26A6-213,SLC26A6-206	sig_white
in_trifid	chr12:63780129:63781019:+	white	-0.106	0.000921464	RXYLT1	clu_10994_+	gencode	0.43905	0.52695	0.52695	ENST00000261234,ENST00000543342	RXYLT1-201,RXYLT1-207	sig_white
in_trifid	chr21:15730688:15762891:+	beige	0.0911076	1.97376e-09	USP25	clu_9262_+	refseq	0.0974	0.0991	0.0991	NM_001352560	NA	beige
in_trifid	chr16:3404648:3408321:+	white	-0.129168	0.000924147	ZNF174	clu_4738_+	gencode	0.8813	0.9778	0.9778	ENST00000268655,ENST00000571936	ZNF174-201,ZNF174-203	sig_white
in_trifid	chr4:142305537:142314712:-	white	-0.2671	0.000925286	INPP4B	clu_36913_-	gencode	0.4141	0.500962	0.50675	ENST00000508116,ENST00000513000,ENST00000262992,ENST00000509777,ENST00000510812,ENST00000507462,ENST00000506297,ENST00000512630	INPP4B-214,INPP4B-220,INPP4B-201,INPP4B-215,INPP4B-216,INPP4B-211,INPP4B-208,INPP4B-219	sig_white
cluster_not_in_trifid	chr16:8851050:8855034:+	white	-0.157251	0.000987029	AC022167.2	clu_4787_+	gencode	-0.1	-0.1	-0.1	ENST00000565934	NA	sig_white
in_trifid	chr17:67992103:67992901:-	white	-0.120509	0.00109612	C17orf58	clu_20306_-	gencode	0.1775	0.2877	0.2877	ENST00000334461	C17orf58-201	sig_white
cluster_not_in_trifid	chr7:66530137:66531791:-	white	-0.102329	0.00113712	ENSG00000229180.4	clu_35714_-	fantom_cat	-0.1	-0.1	-0.1	ENCT00000412368,FTMT22500009012	NA	sig_white
in_trifid	chr15:90871605:90875582:+	white	-0.178421	0.00118121	FURIN	clu_30833_+	gencode	0.957	0.9777	0.9777	ENST00000610579	FURIN-206	sig_white
in_trifid	chr17:78709732:78736692:-	white	-0.111575	0.00123601	CYTH1	clu_20470_-	gencode	0.0007	0.0007	0.0007	ENST00000589768	CYTH1-211	sig_white
in_trifid	chr3:140963227:140966934:+	white	-0.0532796	3.28988e-09	SLC25A36	clu_18937_+	gencode	0.0007	0.0007	0.0007	ENST00000512506,ENST00000648615	SLC25A36-211,SLC25A36-216	white
in_trifid	chr19:57910114:57912060:-	white	-0.120596	0.00127005	ZNF417	clu_8097_-	gencode	0.190283	0.319283	0.0006	ENST00000595559,ENST00000312026,ENST00000597515,ENST00000598526,ENST00000598629,ENST00000599251	ZNF417-203,ZNF417-201,ZNF417-204,ZNF417-205,ZNF417-206,ZNF417-207	sig_white
cluster_not_in_trifid	chr2:222688522:222694362:+	white	-0.118401	0.00127638	ENSG00000124003.9	clu_32273_+	fantom_cat	-0.1	-0.1	-0.1	FTMT20700027657,MICT00000208559,MICT00000208562	NA	sig_white
in_trifid	chr1:113758733:113759023:-	white	-0.101634	0.00133988	PHTF1	clu_28418_-	gencode	0.529233	0.5788	0.5697	ENST00000369604,ENST00000369598,ENST00000369600	PHTF1-204,PHTF1-202,PHTF1-203	sig_white
in_trifid	chr7:44760228:44760425:+	beige	0.0567098	4.93409e-09	ZMIZ2	clu_40522_+	gencode	0.64595	0.6997	0.80825	ENST00000441627,ENST00000309315,ENST00000433667,ENST00000615423	ZMIZ2-206,ZMIZ2-202,ZMIZ2-205,ZMIZ2-215	beige
cluster_not_in_trifid	chr15:50355765:50356100:+	white	-0.129171	0.00137603	GABPB1-AS1	clu_30458_+	gencode	-0.1	-0.1	-0.1	ENST00000560359,ENST00000648591,ENST00000659570	NA	sig_white
in_trifid	chr19:55112795:55117223:-	white	-0.109139	0.00143823	PPP1R12C	clu_8048_-	gencode	0.436	0.5723	0.5723	ENST00000263433,ENST00000592993	PPP1R12C-201,PPP1R12C-209	sig_white
in_trifid	chr3:55480918:55481331:-	white	-0.141275	0.00145166	WNT5A	clu_3780_-	gencode	0.5799	0.5856	0.5856	ENST00000497027	WNT5A-205	sig_white
in_trifid	chr15:80072647:80120328:+	white	-0.0557394	8.39173e-09	ZFAND6	clu_30703_+	gencode	0.5	0.5006	0.5006	ENST00000559835,ENST00000558688	ZFAND6-213,ZFAND6-208	white
cluster_not_in_trifid	chr20:43397168:43398684:-	white	-0.11261	0.00154	NA	clu_20890_-	cryptic	-0.1	-0.1	-0.1	Unknown	NA	sig_white
in_trifid	chr19:2037829:2040134:-	white	-0.130922	0.00166811	MKNK2	clu_7040_-	gencode	0.1708	0.181267	0	ENST00000309340,ENST00000591142,ENST00000591142	MKNK2-202,MKNK2-211,MKNK2-211	sig_white
in_trifid	chrX:136147628:136169907:+	white	-0.183506	0.00211065	FHL1	clu_15609_+	gencode	0.33855	0.41175	0.353	ENST00000651929,ENST00000394155,ENST00000618438,ENST00000652457	FHL1-234,FHL1-205,FHL1-217,FHL1-235	sig_white
in_trifid	chr6:18263996:18264098:-	white	-0.116592	0.0021779	DEK	clu_32587_-	gencode	0.9376	1	1	ENST00000652576	DEK-211	sig_white
in_trifid	chr10:71965475:72005736:+	white	-0.145952	0.00221326	CHST3	clu_29709_+	refseq	0.5035	0.6793	0.6793	XM_006718075	NA	sig_white
cluster_not_in_trifid	chr9:21477292:21559489:-	white	-0.121689	0.00223884	MIR31HG	clu_9593_-	gencode	-0.1	-0.1	-0.1	ENST00000670459,ENST00000304425	NA	sig_white
in_trifid	chr14:24115293:24115382:+	white	-0.103076	0.00231288	DCAF11	clu_33556_+	gencode	0.0532056	0.0555667	0	ENST00000446197,ENST00000326009,ENST00000557802,ENST00000557810,ENST00000557810,ENST00000558638,ENST00000558638,ENST00000558706,ENST00000558706,ENST00000559017,ENST00000559017,ENST00000559288,ENST00000559288,ENST00000559396,ENST00000559796,ENST00000559796,ENST00000560457,ENST00000560457	DCAF11-204,DCAF11-201,DCAF11-205,DCAF11-207,DCAF11-207,DCAF11-213,DCAF11-213,DCAF11-214,DCAF11-214,DCAF11-216,DCAF11-216,DCAF11-219,DCAF11-219,DCAF11-222,DCAF11-226,DCAF11-226,DCAF11-229,DCAF11-229	sig_white
in_trifid	chr17:28725563:28725904:-	white	-0.117679	0.00241432	TLCD1	clu_19704_-	gencode	0.9197	1	1	ENST00000292090	TLCD1-201	sig_white
in_trifid	chr3:171686798:171687371:-	white	-0.116422	0.00252115	PLD1	clu_4379_-	gencode	0.6068	1	1	ENST00000351298	PLD1-202	sig_white
in_trifid	chr22:27990007:27992587:-	white	-0.151451	0.00276185	TTC28	clu_727_-	gencode	0.0029	0.0033	0.0033	ENST00000431039	TTC28-202	sig_white
in_trifid	chr17:40058478:40074192:+	white	-0.187455	0.00299106	THRA	clu_34692_+	gencode	0	0	0	ENST00000577288	THRA-205	sig_white
not_in_trifid	chr5:177600260:177602032:+	white	-0.0350439	9.78987e-09	NA	clu_22940_+	cryptic	-0.1	-0.1	-0.1	Unknown	NA	white
cluster_not_in_trifid	chr21:9121378:9127489:-	white	-0.12113	0.00305821	ENSG00000188681.7	clu_37141_-	fantom_cat	-0.1	-0.1	-0.1	ENCT00000272611	NA	sig_white
in_trifid	chr3:141586752:141607678:+	white	-0.104471	0.00324641	RASA2	clu_18945_+	gencode	0.7064	1	1	ENST00000286364	RASA2-201	sig_white
in_trifid	chr2:148484135:148485742:+	white	-0.144311	0.00341168	MBD5	clu_31792_+	gencode	0.0094	0.0189	0.0189	ENST00000416015	MBD5-203	sig_white
in_trifid	chr8:66452105:66453710:+	white	-0.102449	0.00360444	AC009879.3,ADHFE1	clu_21708_+	gencode	0.0570333	0.111867	0.0019	ENST00000648156,ENST00000424777,ENST00000426810,ENST00000419955,ENST00000396621,ENST00000422166	AC009879.3-201,ADHFE1-207,ADHFE1-208,ADHFE1-205,ADHFE1-202,ADHFE1-206	sig_white
cluster_not_in_trifid	chr7:94391533:94392118:-	white	-0.123106	0.00361016	AC002074.1	clu_35879_-	gencode	-0.1	-0.1	-0.1	ENST00000642601	NA	sig_white
in_trifid	chr6:42246544:42254851:-	white	-0.107917	0.00419794	TRERF1	clu_32871_-	gencode	0.40208	0.55246	0.3836	ENST00000541110,ENST00000372922,ENST00000372917,ENST00000354325,ENST00000340840	TRERF1-205,TRERF1-204,TRERF1-203,TRERF1-202,TRERF1-201	sig_white
in_trifid	chr19:15123576:15124925:-	beige	0.0647541	1.14708e-08	ILVBL	clu_7433_-	gencode	0.329967	0.338767	0.0134	ENST00000263383,ENST00000527093,ENST00000533747	ILVBL-201,ILVBL-204,ILVBL-208	beige
in_trifid	chr2:71350271:71355719:+	beige	0.0558319	1.14708e-08	ZNF638	clu_31357_+	gencode	0.530333	0.7012	0.9768	ENST00000264447,ENST00000409544,ENST00000410075	ZNF638-201,ZNF638-203,ZNF638-204	beige
in_trifid	chr3:32239119:32357373:+	white	-0.164005	0.00420036	CMTM8	clu_18312_+	gencode	0.9649	1	1	ENST00000307526	CMTM8-201	sig_white
cluster_not_in_trifid	chr1:120197317:120251414:+	white	-0.178062	0.0042248	AC244669.2	clu_14136_+	gencode	-0.1	-0.1	-0.1	ENST00000612320	NA	sig_white
in_trifid	chr1:153563887:153565506:-	white	-0.113412	0.00440356	S100A2	clu_28685_-	gencode	0.44625	0.5166	0.5166	ENST00000368708,ENST00000368707	S100A2-202,S100A2-201	sig_white
cluster_not_in_trifid	chr14:55561163:55578606:-	white	-0.117476	0.0046464	KTN1-AS1	clu_16521_-	gencode	-0.1	-0.1	-0.1	ENST00000554558,ENST00000663990,ENST00000412224,ENST00000653613	NA	sig_white
in_trifid	chr7:134867804:134928754:+	white	-0.155068	0.00484817	CALD1	clu_41068_+	gencode	0.162977	0.243423	0	ENST00000361675,ENST00000361901,ENST00000417172,ENST00000422748,ENST00000436461,ENST00000430085,ENST00000430085,ENST00000430085,ENST00000430085,ENST00000430085,ENST00000454108,ENST00000454108,ENST00000435928	CALD1-201,CALD1-202,CALD1-204,CALD1-205,CALD1-209,CALD1-207,CALD1-207,CALD1-207,CALD1-207,CALD1-207,CALD1-212,CALD1-212,CALD1-208	sig_white
in_trifid	chr1:31733143:31735580:-	white	-0.114711	0.00636648	ADGRB2	clu_27790_-	gencode	0.165533	0.285333	0.1917	ENST00000527361,ENST00000398542,ENST00000398556	ADGRB2-212,ADGRB2-204,ADGRB2-206	sig_white
in_trifid	chr16:20798211:20799263:-	white	-0.105014	0.00701077	ERI2	clu_24326_-	gencode	0.0584	0.0881	0.0881	ENST00000569729	ERI2-215	sig_white
cluster_not_in_trifid	chr7:1162543:1163452:+	white	-0.129529	0.00723632	ENSG00000229043.2	clu_40244_+	fantom_cat	-0.1	-0.1	-0.1	ENCT00000395673	NA	sig_white
in_trifid	chr16:4694308:4694958:+	white	-0.11291	0.00724552	NUDT16L1	clu_4765_+	gencode	0.0995	0.1402	0.1402	ENST00000586536	NUDT16L1-204	sig_white
cluster_not_in_trifid	chr2:108512012:108533829:-	white	-0.103308	0.00748404	GCC2-AS1	clu_12280_-	gencode	-0.1	-0.1	-0.1	ENST00000322353	NA	sig_white
in_trifid	chr6:136038528:136108731:+	white	-0.125077	0.00772679	PDE7B	clu_23820_+	gencode	0.7918	1	1	ENST00000615259	PDE7B-203	sig_white
cluster_not_in_trifid	chr2:95789728:95792160:+	white	-0.120916	0.00870404	GPAT2P1	clu_31499_+	gencode	-0.1	-0.1	-0.1	ENST00000471661	NA	sig_white
in_trifid	chr11:62728736:62728823:+	white	-0.100158	0.00907716	TTC9C	clu_38652_+	gencode	0.49735	0.5073	0.5073	ENST00000532583,ENST00000294161	TTC9C-205,TTC9C-201	sig_white
in_trifid	chr3:71112637:71130498:-	white	-0.194002	0.00922976	FOXP1	clu_3864_-	gencode	0.48536	0.55732	0.6225	ENST00000649695,ENST00000648748,ENST00000650188,ENST00000491238,ENST00000497355	FOXP1-265,FOXP1-244,FOXP1-270,FOXP1-212,FOXP1-215	sig_white
in_trifid	chr17:17724159:17792933:+	white	-0.122026	0.00951924	RAI1	clu_34427_+	gencode	0.3454	0.5	0.5	ENST00000353383,ENST00000471135	RAI1-201,RAI1-203	sig_white
in_trifid	chr8:144465096:144465571:-	white	-0.102305	0.0098289	CYHR1	clu_9159_-	gencode	0.671	1	1	ENST00000424149	CYHR1-203	sig_white
in_trifid	chr5:116015765:116022391:+	white	-0.129779	0.00988862	LVRN	clu_22579_+	gencode	0.4799	0.61	0.61	ENST00000357872,ENST00000395528	LVRN-201,LVRN-202	sig_white
not_in_trifid	chr12:132943022:132945621:-	white	-0.0453723	1.91492e-08	NA	clu_26071_-	cryptic	-0.1	-0.1	-0.1	Unknown	NA	white
not_in_trifid	chr17:39637231:39653618:+	white	-0.102018	0.0100316	STARD3	clu_34678_+	gencode	-0.1	-0.1	-0.1	ENST00000578232	NA	sig_white
in_trifid	chr9:129108077:129109179:-	white	-0.0449091	2.10438e-08	CRAT	clu_10209_-	gencode	0.0044	0.0049	0.0049	ENST00000458362	CRAT-207	white
in_trifid	chr1:6614105:6616757:+	white	-0.113159	0.0102617	PHF13	clu_13073_+	gencode	0.9766	1	1	ENST00000377648	PHF13-201	sig_white
in_trifid	chr11:62600689:62601023:-	white	-0.1011	0.0103742	MTA2	clu_1527_-	gencode	0.0892	0.0895	0.0895	ENST00000527204	MTA2-204	sig_white
cluster_not_in_trifid	chr2:131758537:131766619:+	white	-0.10046	0.0107032	AC093724.3	clu_31747_+	gencode	-0.1	-0.1	-0.1	ENST00000481510	NA	sig_white
cluster_not_in_trifid	chr17:38202334:38202736:-	white	-0.120008	0.0113511	AC244154.1	clu_19834_-	gencode	-0.1	-0.1	-0.1	ENST00000620148	NA	sig_white
in_trifid	chr16:69299774:69300832:+	white	-0.102513	0.0114378	SNTB2	clu_5376_+	gencode	0.4982	0.53295	0.53295	ENST00000336278,ENST00000467311	SNTB2-201,SNTB2-203	sig_white
in_trifid	chrX:30697749:30700414:+	beige	0.0661471	2.70106e-08	GK	clu_15204_+	gencode	0.33786	0.35582	0	ENST00000427190,ENST00000378946,ENST00000481024,ENST00000481024,ENST00000481024	GK-207,GK-205,GK-210,GK-210,GK-210	beige
cluster_not_in_trifid	chr6:29830077:29928719:-	white	-0.165481	0.0123821	NA	clu_32645_-	cryptic	-0.1	-0.1	-0.1	Unknown	NA	sig_white
in_trifid	chr1:183234446:183235575:+	white	-0.110007	0.0127293	LAMC2	clu_14686_+	gencode	0.6976	0.7629	0.7629	ENST00000264144,ENST00000493293	LAMC2-201,LAMC2-204	sig_white
in_trifid	chrX:10567603:10833554:-	white	-0.100984	0.0136555	MID1	clu_41_-	gencode	0.8984	1	1	ENST00000380787	MID1-206	sig_white
in_trifid	chr7:149278527:149287565:+	white	-0.106022	0.0137207	ZNF783	clu_41143_+	gencode	0.004	0.007	0.007	ENST00000378052,ENST00000476295	ZNF783-201,ZNF783-203	sig_white
in_trifid	chr9:123401912:123403402:-	white	-0.107677	0.0143718	DENND1A	clu_10104_-	gencode	0.21645	0.316	0.316	ENST00000373620,ENST00000394215	DENND1A-202,DENND1A-204	sig_white
not_in_trifid	chr11:110093223:110136663:+	white	-0.114293	0.0144964	ENSG00000149289.6	clu_39164_+	fantom_cat	-0.1	-0.1	-0.1	FTMT24300058932,FTMT24300030768,FTMT24300006040,FTMT24300031146	NA	sig_white
in_trifid	chr3:196713124:196716858:+	white	-0.104238	0.0144989	PIGX	clu_19224_+	gencode	0.0001	0.0002	0	ENST00000415832,ENST00000451319,ENST00000451319	PIGX-203,PIGX-206,PIGX-206	sig_white
in_trifid	chr10:96057000:96057088:+	white	-0.112913	0.0159697	CCNJ	clu_29884_+	gencode	0.9554	1	1	ENST00000465148	CCNJ-203	sig_white
in_trifid	chr22:17744013:17774381:-	white	-0.106257	0.0163084	BID	clu_584_-	gencode	0.0376	0.0481	0.0481	ENST00000399767	BID-204	sig_white
in_trifid	chr11:9828221:9829356:-	white	-0.165957	0.0164813	SBF2	clu_1253_-	gencode	0.0005	0.0005	0.0005	ENST00000530741	SBF2-210	sig_white
in_trifid	chr11:71480274:71480755:+	white	-0.103572	0.0171601	NADSYN1	clu_38959_+	gencode	0.00106667	0.0012	0	ENST00000530055,ENST00000529840,ENST00000529840	NADSYN1-216,NADSYN1-215,NADSYN1-215	sig_white
in_trifid	chr12:48818974:48823344:+	white	-0.0501783	7.44732e-08	CACNB3	clu_10741_+	gencode	0.18635	0.186483	0.0159	ENST00000301050,ENST00000547230,ENST00000547392,ENST00000548279,ENST00000548279,ENST00000548279	CACNB3-201,CACNB3-204,CACNB3-205,CACNB3-208,CACNB3-208,CACNB3-208	white
cluster_not_in_trifid	chr19:56398048:56398277:+	white	-0.106644	0.0176399	ZNF583,ZNF582-AS1	clu_27224_+	gencode	-0.1	-0.1	-0.1	ENST00000588635,ENST00000587979,ENST00000589888	NA	sig_white
in_trifid	chr2:72179461:72182894:-	beige	0.0866003	9.62393e-08	EXOC6B	clu_12026_-	gencode	0.9083	0.9263	0.9263	ENST00000634650	EXOC6B-209	beige
in_trifid	chr16:72829859:72889731:-	white	-0.145778	0.0179104	ZFHX3	clu_24751_-	gencode	0.479833	0.772667	0.9077	ENST00000268489,ENST00000641206,ENST00000397992	ZFHX3-201,ZFHX3-208,ZFHX3-203	sig_white
cluster_not_in_trifid	chr1:144721138:144757916:+	white	-0.118548	0.0182632	NA	clu_14173_+	cryptic	-0.1	-0.1	-0.1	Unknown	NA	sig_white
in_trifid	chr12:26195951:26224293:+	white	-0.122268	0.0187023	SSPN	clu_10638_+	gencode	0.32245	0.50455	0.50455	ENST00000242729,ENST00000535504	SSPN-201,SSPN-204	sig_white
in_trifid	chr5:79985659:79986950:-	beige	0.0706215	9.83388e-08	MTX3	clu_5892_-	gencode	0.50395	0.5292	0.5292	ENST00000512528,ENST00000512560	MTX3-202,MTX3-203	beige
in_trifid	chr11:107811794:107815790:-	white	-0.104304	0.0199095	SLC35F2	clu_1992_-	gencode	0.26912	0.31262	0.0216	ENST00000525815,ENST00000375682,ENST00000525071,ENST00000532513,ENST00000524991	SLC35F2-204,SLC35F2-201,SLC35F2-203,SLC35F2-205,SLC35F2-202	sig_white
in_trifid	chr22:40156182:40246015:+	white	-0.108674	0.0202135	TNRC6B	clu_16058_+	gencode	0.18465	0.3148	0.3148	ENST00000402203,ENST00000301923	TNRC6B-203,TNRC6B-201	sig_white
in_trifid	chr3:172040624:172112452:+	white	-0.0768332	9.90576e-08	FNDC3B	clu_19049_+	gencode	0.47395	0.50145	0.50145	ENST00000336824,ENST00000423424	FNDC3B-201,FNDC3B-205	white
in_trifid	chr2:54457269:54526372:+	white	-0.0694262	9.90576e-08	SPTBN1	clu_31236_+	refseq	0.8928	0.8996	0.8996	XM_006712087	NA	white
in_trifid	chr3:49803363:49804181:+	white	-0.179246	0.0204772	INKA1	clu_18517_+	refseq	0.0902	0.0953	0.0953	NM_001366281	NA	sig_white
in_trifid	chrX:9463462:9501780:+	white	-0.131454	0.0214954	TBL1X	clu_15133_+	gencode	0.292162	0.324263	0	ENST00000380961,ENST00000424279,ENST00000407597,ENST00000415293,ENST00000415293,ENST00000415293,ENST00000441088,ENST00000441088	TBL1X-201,TBL1X-205,TBL1X-202,TBL1X-203,TBL1X-203,TBL1X-203,TBL1X-206,TBL1X-206	sig_white
in_trifid	chr6:56670807:56699653:-	white	-0.107235	0.0242348	DST	clu_32970_-	gencode	0.1076	0.215214	0.3279	ENST00000312431,ENST00000421834,ENST00000370788,ENST00000361203,ENST00000520645,ENST00000449297,ENST00000523817	DST-202,DST-207,DST-206,DST-204,DST-222,DST-209,DST-229	sig_white
in_trifid	chr11:65377076:65379867:-	white	-0.0733943	1.16117e-07	SLC25A45	clu_1646_-	gencode	0.1365	0.1472	0.1472	ENST00000526432	SLC25A45-206	white
in_trifid	chr3:194628509:194633079:-	white	-0.134391	0.0244503	TMEM44	clu_4477_-	gencode	0.3101	0.56156	0.5825	ENST00000347147,ENST00000473092,ENST00000392432,ENST00000381975,ENST00000430601	TMEM44-202,TMEM44-211,TMEM44-204,TMEM44-203,TMEM44-207	sig_white
in_trifid	chr11:9574509:9575888:+	white	-0.110643	0.0244882	WEE1	clu_38354_+	gencode	0.916	1	1	ENST00000450114	WEE1-202	sig_white
cluster_not_in_trifid	chr20:1374698:1376798:+	white	-0.112298	0.0259155	SDCBP2-AS1	clu_6425_+	gencode	-0.1	-0.1	-0.1	ENST00000446423	NA	sig_white
cluster_not_in_trifid	chr10:42550615:42551400:-	white	-0.122297	0.0267115	NA	clu_37595_-	cryptic	-0.1	-0.1	-0.1	Unknown	NA	sig_white
cluster_not_in_trifid	chr5:43015150:43067087:-	white	-0.106215	0.0272664	AC025171.1	clu_5751_-	gencode	-0.1	-0.1	-0.1	ENST00000665537,ENST00000503152	NA	sig_white
in_trifid	chrX:11254707:11265686:-	white	-0.0586619	1.67799e-07	ARHGAP6	clu_46_-	gencode	0.5334	0.6715	0.6715	ENST00000303025	ARHGAP6-201	white
in_trifid	chr19:49809575:49811363:-	white	-0.105379	0.02786	FUZ	clu_7937_-	gencode	0.196957	0.226214	0.0101	ENST00000313777,ENST00000533418,ENST00000528094,ENST00000377092,ENST00000525130,ENST00000525370,ENST00000528043	FUZ-201,FUZ-216,FUZ-212,FUZ-202,FUZ-203,FUZ-204,FUZ-211	sig_white
in_trifid	chr1:149833864:149834135:+	white	-0.0984794	1.71961e-07	HIST2H4A	clu_14246_+	gencode	0.7232	0.9811	0.9811	ENST00000618193	HIST2H4A-204	white
cluster_not_in_trifid	chr1:243059668:243060419:-	white	-0.112025	0.0280855	LINC01347	clu_29312_-	gencode	-0.1	-0.1	-0.1	ENST00000627498	NA	sig_white
in_trifid	chr18:76928106:76937156:+	white	-0.110521	0.0283418	ZNF236	clu_3239_+	gencode	0.7626	0.9615	0.9615	ENST00000320610,ENST00000253159	ZNF236-202,ZNF236-201	sig_white
in_trifid	chr19:8304088:8305031:-	white	-0.103441	0.0291694	CD320	clu_7219_-	gencode	0.6717	1	1	ENST00000301458	CD320-201	sig_white
cluster_not_in_trifid	chr15:30596738:30600102:+	beige	0.0923146	1.92187e-07	ULK4P2	clu_30271_+	gencode	-0.1	-0.1	-0.1	ENST00000569682,ENST00000561753	NA	beige
cluster_not_in_trifid	chr22:21474680:21475211:-	white	-0.115413	0.0306214	PI4KAP2	clu_669_-	gencode	-0.1	-0.1	-0.1	ENST00000450651,ENST00000477296,ENST00000494740,ENST00000462560,ENST00000470274,ENST00000486209,ENST00000360806	NA	sig_white
not_in_trifid	chr11:10300498:10303296:-	white	-0.0761695	1.93792e-07	SBF2	clu_1262_-	refseq	-0.1	-0.1	-0.1	NM_001424318	NA	white
in_trifid	chr19:53333792:53341235:+	white	-0.122716	0.0311169	ZNF845	clu_27161_+	gencode	0.6758	1	1	ENST00000458035	ZNF845-201	sig_white
in_trifid	chrX:133596599:133661730:-	white	-0.118291	0.0319744	GPC3	clu_444_-	gencode	0.2632	0.29002	0.1238	ENST00000370818,ENST00000394299,ENST00000631057,ENST00000406757,ENST00000406757	GPC3-201,GPC3-202,GPC3-204,GPC3-203,GPC3-203	sig_white
cluster_not_in_trifid	chr2:226796559:226807486:+	white	-0.106132	0.0319914	ENSG00000272622.1	clu_32283_+	fantom_cat	-0.1	-0.1	-0.1	ENCT00000236649,HBMT00000791442,FTMT20700049947	NA	sig_white
in_trifid	chr12:114679972:114680879:-	beige	0.0608407	2.37927e-07	TBX3	clu_25851_-	gencode	0.7552	0.8596	0.8596	ENST00000257566	TBX3-201	beige
in_trifid	chr12:116911355:116928023:+	white	-0.130079	0.0353717	FBXW8	clu_11348_+	gencode	0.9498	1	1	ENST00000652555	FBXW8-204	sig_white
not_in_trifid	chr1:115744912:115757484:-	beige	0.0810007	2.53113e-07	ENSG00000118729.10	clu_28446_-	fantom_cat	-0.1	-0.1	-0.1	HBMT00000071564,HBMT00000071565	NA	beige
not_in_trifid	chr9:96943154:96949555:-	beige	0.0385557	2.66578e-07	MFSD14CP	clu_9926_-	refseq	-0.1	-0.1	-0.1	NR_172875	NA	beige
in_trifid	chr11:36446440:36451209:+	white	-0.113485	0.0355203	PRR5L	clu_38492_+	gencode	0.79125	0.9871	0.9871	ENST00000378867,ENST00000530639	PRR5L-201,PRR5L-216	sig_white
not_in_trifid	chr17:48592456:48592568:-	white	-0.115634	0.0357794	ENSG00000120075.5	clu_20091_-	fantom_cat	-0.1	-0.1	-0.1	HBMT00000631061	NA	sig_white
not_in_trifid	chr22:41394011:41394096:+	beige	0.0813198	2.79128e-07	NA	clu_16094_+	cryptic	-0.1	-0.1	-0.1	Unknown	NA	beige
cluster_not_in_trifid	chr2:96015325:96019201:+	white	-0.107989	0.038625	FAHD2CP	clu_31501_+	gencode	-0.1	-0.1	-0.1	ENST00000427863,ENST00000607780	NA	sig_white
not_in_trifid	chr22:21483090:21484005:-	beige	0.0630048	2.80899e-07	PI4KAP2	clu_653_-	gencode	-0.1	-0.1	-0.1	ENST00000467443,ENST00000463608,ENST00000480319,ENST00000494740,ENST00000462560,ENST00000450651,ENST00000486209,ENST00000479693,ENST00000360806	NA	beige
in_trifid	chr19:56462429:56477272:-	white	-0.145082	0.0393035	ZNF667	clu_8082_-	gencode	0.4617	0.5004	0.5004	ENST00000292069,ENST00000592189	ZNF667-201,ZNF667-207	sig_white
in_trifid	chr13:41257796:41260493:-	white	-0.0705223	2.92028e-07	MTRF1	clu_17869_-	gencode	0.0026	0.0027	0.0027	ENST00000430347,ENST00000239852	MTRF1-204,MTRF1-201	white
in_trifid	chr5:96763228:96776404:-	white	-0.100501	0.0398449	ERAP1	clu_5967_-	gencode	0.7383	0.8247	0.8247	ENST00000296754	ERAP1-201	sig_white
in_trifid	chr1:161226136:161226355:+	white	-0.148362	0.0403204	TOMM40L	clu_14511_+	gencode	0.49885	0.53065	0.53065	ENST00000367988,ENST00000545897	TOMM40L-202,TOMM40L-209	sig_white
in_trifid	chr11:61333008:61335311:-	white	-0.10384	0.0410603	DDB1	clu_1475_-	gencode	0.0287	0.0291	0.0291	ENST00000540166	DDB1-217	sig_white
in_trifid	chr12:3713317:3732942:-	white	-0.118524	0.0473169	CRACR2A	clu_24959_-	gencode	0.2899	0.5582	0.5582	ENST00000440314,ENST00000252322	CRACR2A-203,CRACR2A-201	sig_white
in_trifid	chr19:48477719:48478069:+	white	-0.176615	0.0480446	CYTH2	clu_27033_+	gencode	0.9906	0.9947	0.9947	ENST00000641098	CYTH2-214	sig_white
cluster_not_in_trifid	chr6:34696997:34697159:+	white	-0.148398	0.04961	AL451165.2	clu_23313_+	gencode	-0.1	-0.1	-0.1	ENST00000667026,ENST00000606496	NA	sig_white
not_in_trifid	chr7:43749288:43750147:-	beige	0.11671	2.19229e-123	ENSG00000106603.13	clu_35616_-	fantom_cat	-0.1	-0.1	-0.1	MICT00000322465	NA	sig_beige
in_trifid	chr17:8176026:8176200:-	white	-0.0444151	3.61326e-07	TMEM107	clu_19505_-	gencode	0.27692	0.30598	0.1321	ENST00000437139,ENST00000316425,ENST00000533070,ENST00000431792,ENST00000532998	TMEM107-204,TMEM107-201,TMEM107-209,TMEM107-203,TMEM107-208	white
in_trifid	chr17:17577027:17577107:-	beige	0.191809	4.36025e-104	PEMT	clu_19605_-	refseq	0.1319	0.1346	0.1346	XM_006721418	NA	sig_beige
in_trifid	chr11:66872159:66907821:-	beige	0.158686	8.71504e-104	PC	clu_1700_-	gencode	0.9681	1	1	ENST00000393955,ENST00000393955	PC-201,PC-201	sig_beige
in_trifid	chrX:15738352:15749971:+	beige	0.127193	5.67501e-100	CA5B	clu_15162_+	gencode	0.972	1	1	ENST00000318636	CA5B-201	sig_beige
in_trifid	chr3:12351674:12379704:+	beige	0.199776	5.20256e-89	PPARG	clu_18227_+	gencode	0.8794	1	1	ENST00000287820	PPARG-201	sig_beige
in_trifid	chrX:72302934:72307025:-	beige	0.381306	6.87892e-82	CITED1	clu_291_-	gencode	0.3949	0.7897	0.7897	ENST00000373619	CITED1-202	sig_beige
in_trifid	chr11:47286534:47288968:+	white	-0.0948298	8.2249e-07	MADD	clu_38566_+	gencode	0.894425	0.93685	0.9353	ENST00000311027,ENST00000349238,ENST00000395336,ENST00000407859	MADD-201,MADD-203,MADD-204,MADD-210	white
in_trifid	chrX:72302934:72305825:-	beige	0.115403	6.87892e-82	CITED1	clu_291_-	gencode	0.1934	0.386833	0.5345	ENST00000651998,ENST00000445983,ENST00000417400	CITED1-211,CITED1-207,CITED1-203	sig_beige
in_trifid	chr11:35211449:35214852:+	beige	0.131089	7.35055e-70	CD44	clu_38484_+	gencode	0.3118	0.461517	0.4826	ENST00000428726,ENST00000415148,ENST00000433892,ENST00000434472,ENST00000526000,ENST00000639002	CD44-208,CD44-206,CD44-209,CD44-210,CD44-221,CD44-239	sig_beige
in_trifid	chr19:29702977:29708254:-	beige	0.237128	1.61869e-67	C19orf12	clu_7568_-	gencode	0.38778	0.53768	0.4473	ENST00000323670,ENST00000614091,ENST00000392278,ENST00000592153,ENST00000591243	C19orf12-201,C19orf12-208,C19orf12-205,C19orf12-207,C19orf12-206	sig_beige
in_trifid	chr2:54987698:55010087:-	beige	0.30603	7.94065e-66	RTN4	clu_11888_-	gencode	0.8284	1	1	ENST00000394609	RTN4-205	sig_beige
not_in_trifid	chr6:5109491:5132718:-	beige	0.135135	5.0646e-63	LYRM4	clu_32518_-	gencode	-0.1	-0.1	-0.1	ENST00000458438	NA	sig_beige
in_trifid	chr1:160283639:160284131:-	beige	0.205539	8.92966e-63	PEX19	clu_28856_-	gencode	0.00135	0.0014	0.0014	ENST00000392220,ENST00000462644	PEX19-202,PEX19-203	sig_beige
cluster_not_in_trifid	chr21:16231115:16391614:+	white	-0.0849535	1.13211e-06	MIR99AHG	clu_9271_+	gencode	-0.1	-0.1	-0.1	ENST00000663776,ENST00000658514,ENST00000660908,ENST00000667485,ENST00000664579,ENST00000668571,ENST00000661403,ENST00000635845,ENST00000655866,ENST00000654360,ENST00000661771,ENST00000419952,ENST00000413645,ENST00000602580,ENST00000400178,ENST00000670045,ENST00000661987,ENST00000667703,ENST00000666517,ENST00000666794,ENST00000656817,ENST00000653624,ENST00000456342,ENST00000670538,ENST00000652811…	NA	white
in_trifid	chr12:29223894:29270412:+	beige	0.241278	1.38753e-62	FAR2	clu_10672_+	gencode	0.986	1	1	ENST00000182377	FAR2-201	sig_beige
not_in_trifid	chr11:111844723:111845179:-	beige	0.127529	2.03971e-62	ALG9	clu_2011_-	gencode	-0.1	-0.1	-0.1	ENST00000527294	NA	sig_beige
cluster_not_in_trifid	chr21:28626676:28771994:-	beige	0.0645433	1.2517e-06	ENSG00000232855.2	clu_37170_-	fantom_cat	-0.1	-0.1	-0.1	HBMT00000925564,HBMT00000925569,HBMT00000925571,HBMT00000925567,FTMT28100008077	NA	beige
not_in_trifid	chr11:111844723:111845565:-	beige	0.134177	2.03971e-62	NA	clu_2011_-	cryptic	-0.1	-0.1	-0.1	Unknown	NA	sig_beige
cluster_not_in_trifid	chr5:159100838:159111876:+	white	-0.0625031	1.2554e-06	LINC02202	clu_22856_+	gencode	-0.1	-0.1	-0.1	ENST00000517335	NA	white
in_trifid	chr8:101719648:101790862:-	beige	0.186133	1.59922e-61	NCALD	clu_8894_-	gencode	0.3715	0.373033	0.1191	ENST00000220931,ENST00000522951,ENST00000522448	NCALD-201,NCALD-225,NCALD-223	sig_beige
in_trifid	chrX:136204939:136206407:+	beige	0.272423	8.76422e-56	FHL1	clu_15610_+	gencode	0.0028	0.0034	0.0034	ENST00000370674	FHL1-201	sig_beige
not_in_trifid	chr10:310092:310469:-	beige	0.145188	5.00893e-52	NA	clu_37352_-	cryptic	-0.1	-0.1	-0.1	Unknown	NA	sig_beige
in_trifid	chr10:110008299:110100625:+	beige	0.116953	1.28717e-50	ADD3	clu_30022_+	gencode	0.95875	0.9654	0.9654	ENST00000356080,ENST00000277900	ADD3-202,ADD3-201	sig_beige
in_trifid	chr7:128456023:128457201:+	beige	0.141765	4.61766e-48	HILPDA,AC010655.2	clu_41011_+	gencode	0.7292	1	1	ENST00000257696	HILPDA-201	sig_beige
in_trifid	chrX:150712365:150718625:+	beige	0.0881878	1.49341e-06	MTMR1	clu_15646_+	gencode	0.236575	0.25	0	ENST00000445323,ENST00000493995,ENST00000493995,ENST00000493995	MTMR1-208,MTMR1-213,MTMR1-213,MTMR1-213	beige
in_trifid	chr5:142697715:142697913:-	beige	0.139144	8.06108e-46	FGF1	clu_6192_-	gencode	0.306833	0.308767	0	ENST00000441680,ENST00000407758,ENST00000407758	FGF1-209,FGF1-206,FGF1-206	sig_beige
in_trifid	chr2:164722522:164727106:-	beige	0.0584408	1.90566e-06	COBLL1	clu_12539_-	gencode	0.1141	0.2034	0.063	ENST00000629362,ENST00000456171,ENST00000456693	COBLL1-225,COBLL1-212,COBLL1-213	beige
not_in_trifid	chr1:201739844:201780421:+	beige	0.396359	2.24441e-43	NAV1	clu_14762_+	gencode	-0.1	-0.1	-0.1	ENST00000490213	NA	sig_beige
not_in_trifid	chr14:95475835:95481608:-	beige	0.103391	5.53976e-42	ENSG00000176438.8	clu_16766_-	fantom_cat	-0.1	-0.1	-0.1	FTMT25300047673	NA	sig_beige
in_trifid	chr2:48569086:48580587:+	beige	0.39374	3.17142e-40	STON1-GTF2A1L	clu_31216_+	gencode	0.6787	1	1	ENST00000394754	STON1-GTF2A1L-202	sig_beige
in_trifid	chr12:121534590:121536020:-	beige	0.0946127	2.31492e-06	KDM2B	clu_25932_-	gencode	0.00015	0.0003	0.0003	ENST00000541318,ENST00000538379	KDM2B-212,KDM2B-208	beige
in_trifid	chr17:28725972:28733983:+	beige	0.368256	5.30024e-40	NEK8	clu_34526_+	gencode	0.0005	0.0008	0.0008	ENST00000579671	NEK8-204	sig_beige
not_in_trifid	chr1:87129994:87133614:+	beige	0.158458	1.00979e-39	LINC01140	clu_13883_+	gencode	-0.1	-0.1	-0.1	ENST00000469312,ENST00000471417,ENST00000490006,ENST00000461990	NA	sig_beige
in_trifid	chr9:686921:710804:+	beige	0.129141	1.09983e-39	KANK1	clu_16830_+	refseq	0.32085	0.32825	0.32825	NM_001354335,NM_001354336	NA,NA	sig_beige
not_in_trifid	chr2:238909563:238909842:+	beige	0.400904	3.3766e-38	NA	clu_32408_+	cryptic	-0.1	-0.1	-0.1	Unknown	NA	sig_beige
in_trifid	chr6:111580389:111591258:-	beige	0.204945	1.09807e-37	TRAF3IP2	clu_33213_-	gencode	0.3868	0.748125	0.8087	ENST00000368761,ENST00000340026,ENST00000392556,ENST00000359831	TRAF3IP2-207,TRAF3IP2-201,TRAF3IP2-208,TRAF3IP2-202	sig_beige
in_trifid	chr2:62698949:62706897:+	beige	0.271265	3.8537e-36	EHBP1	clu_31283_+	refseq	0.7374	0.7483	0.7483	XM_047443745,XM_047443748	NA,NA	sig_beige
not_in_trifid	chr15:62570852:62589687:+	beige	0.243468	2.04162e-34	NA	clu_30508_+	cryptic	-0.1	-0.1	-0.1	Unknown	NA	sig_beige
not_in_trifid	chr4:1200047:1201269:-	beige	0.252161	2.56368e-33	SPON2	clu_36362_-	gencode	-0.1	-0.1	-0.1	ENST00000400762	NA	sig_beige
in_trifid	chr11:57310556:57311238:-	beige	0.220873	6.77635e-33	TNKS1BP1	clu_1427_-	gencode	0.0009	0.0015	0.0015	ENST00000530920	TNKS1BP1-205	sig_beige
in_trifid	chr11:76454790:76458183:+	beige	0.0884473	3.50445e-06	EMSY	clu_39030_+	gencode	0.615333	0.644333	0.9081	ENST00000524767,ENST00000525038,ENST00000533248	EMSY-205,EMSY-206,EMSY-215	beige
in_trifid	chr11:62664973:62667523:-	beige	0.171093	7.42479e-33	LBHD1	clu_1547_-	gencode	0.168025	0.336	0.3895	ENST00000354588,ENST00000532208,ENST00000431002,ENST00000415855	LBHD1-201,LBHD1-210,LBHD1-204,LBHD1-203	sig_beige
in_trifid	chr17:15260761:15265154:-	beige	0.117771	2.0219e-30	PMP22	clu_19554_-	gencode	0.3606	0.52775	0.52775	ENST00000312280,ENST00000646419	PMP22-201,PMP22-212	sig_beige
in_trifid	chr3:52290719:52290960:+	beige	0.356157	4.46577e-30	GLYCTK	clu_18569_+	gencode	0.31096	0.35766	0.3552	ENST00000436784,ENST00000477382,ENST00000305690,ENST00000473032,ENST00000486393	GLYCTK-202,GLYCTK-207,GLYCTK-201,GLYCTK-205,GLYCTK-208	sig_beige
in_trifid	chr19:12774897:12775405:-	beige	0.167914	1.71933e-28	HOOK2	clu_7381_-	gencode	0.592333	0.617533	0.8522	ENST00000264827,ENST00000397668,ENST00000587178	HOOK2-201,HOOK2-202,HOOK2-207	sig_beige
in_trifid	chr19:35139767:35140076:+	beige	0.206822	1.20982e-27	FXYD1	clu_26694_+	gencode	0.6694	0.8969	0.8969	ENST00000588715	FXYD1-206	sig_beige
not_in_trifid	chr19:58401662:58415524:+	beige	0.121831	6.28846e-27	ZNF584	clu_27282_+	gencode	-0.1	-0.1	-0.1	ENST00000596921,ENST00000594993	NA	sig_beige
in_trifid	chr1:161726993:161727247:+	beige	0.113459	6.46878e-27	FCRLB	clu_14521_+	gencode	0.26576	0.38324	0.3059	ENST00000367948,ENST00000367944,ENST00000336830,ENST00000367945,ENST00000367946	FCRLB-205,FCRLB-202,FCRLB-201,FCRLB-203,FCRLB-204	sig_beige
in_trifid	chr16:11964026:11976568:-	beige	0.0765893	4.40679e-06	NPIPB2	clu_24215_-	gencode	0.0094	0.0188	0.0188	ENST00000673243	NPIPB2-208	beige
in_trifid	chrX:136747592:136779414:-	beige	0.323323	5.38719e-26	ARHGEF6	clu_471_-	gencode	0.9215	1	1	ENST00000250617	ARHGEF6-201	sig_beige
in_trifid	chr1:248913879:248917279:+	beige	0.039409	4.97902e-06	PGBD2	clu_15093_+	gencode	0.0997	0.1589	0.1589	ENST00000355360	PGBD2-202	beige
in_trifid	chr13:44436095:44436504:-	beige	0.133852	5.71886e-26	TSC22D1	clu_17891_-	gencode	0.7965	1	1	ENST00000261489	TSC22D1-201	sig_beige
not_in_trifid	chr5:113043630:113044456:-	white	-0.082047	5.12456e-06	NA	clu_6010_-	cryptic	-0.1	-0.1	-0.1	Unknown	NA	white
in_trifid	chrX:115017302:115017553:-	beige	0.131709	1.68576e-25	IL13RA2	clu_391_-	gencode	0.6029	0.9407	0.9407	ENST00000243213,ENST00000371936	IL13RA2-201,IL13RA2-202	sig_beige
cluster_not_in_trifid	chr15:85750339:85755822:-	beige	0.0641387	5.47669e-06	NA	clu_2861_-	cryptic	-0.1	-0.1	-0.1	Unknown	NA	beige
in_trifid	chr4:184803546:184825916:-	beige	0.102557	5.24836e-25	ACSL1	clu_37049_-	gencode	0.350333	0.352767	0.0559	ENST00000281455,ENST00000507295,ENST00000504900	ACSL1-201,ACSL1-208,ACSL1-205	sig_beige
in_trifid	chr19:47257654:47258330:+	white	-0.0678078	6.25704e-06	CCDC9	clu_27002_+	gencode	0.0007	0.0013	0.0013	ENST00000595659	CCDC9-202	white
in_trifid	chr10:29569312:29657969:-	beige	0.280787	7.7328e-25	SVIL	clu_37538_-	gencode	0.7219	0.9325	0.9325	ENST00000375400	SVIL-203	sig_beige
in_trifid	chr7:7182820:7234303:+	beige	0.126341	7.7328e-25	C1GALT1	clu_40323_+	gencode	0.8785	0.9569	0.9569	ENST00000436587	C1GALT1-205	sig_beige
not_in_trifid	chr10:29686651:29736685:-	beige	0.293115	1.01794e-24	SVIL	clu_37540_-	gencode	-0.1	-0.1	-0.1	ENST00000465422	NA	sig_beige
not_in_trifid	chr5:32100963:32101105:+	beige	0.0625803	8.63129e-06	PDZD2	clu_22147_+	gencode	-0.1	-0.1	-0.1	ENST00000515115,ENST00000513490	NA	beige
in_trifid	chr12:59664943:59704772:+	beige	0.301757	3.04378e-23	SLC16A7	clu_10973_+	gencode	0.0481	0.0905	0.0905	ENST00000548610	SLC16A7-206	sig_beige
not_in_trifid	chr3:33592496:33596711:-	beige	0.0478283	9.27471e-06	NA	clu_3423_-	cryptic	-0.1	-0.1	-0.1	Unknown	NA	beige
in_trifid	chr1:89584789:89592771:+	beige	0.118262	1.06798e-22	LRRC8B	clu_13899_+	gencode	0.71055	0.779875	0.9679	ENST00000330947,ENST00000640258,ENST00000639264,ENST00000439853	LRRC8B-201,LRRC8B-206,LRRC8B-205,LRRC8B-203	sig_beige
in_trifid	chr11:844186:847201:+	white	-0.0878424	9.61883e-06	TSPAN4	clu_38253_+	gencode	0.5865	0.62315	0.62315	ENST00000397406,ENST00000525201	TSPAN4-205,TSPAN4-214	white
cluster_not_in_trifid	chr7:155243716:155252293:-	beige	0.183139	2.02812e-21	LOC105375587	clu_36318_-	refseq	-0.1	-0.1	-0.1	XR_001745438	NA	sig_beige
in_trifid	chr17:2188515:2214139:-	white	-0.0724554	9.62932e-06	SMG6	clu_19317_-	gencode	0	0	0	ENST00000572369,ENST00000572369	SMG6-211,SMG6-211	white
in_trifid	chr2:62979335:62990716:+	beige	0.116172	2.05741e-21	EHBP1	clu_31289_+	gencode	0.82795	0.8768	0.8768	ENST00000431489,ENST00000405015	EHBP1-209,EHBP1-202	sig_beige
in_trifid	chr3:51942708:51943354:+	beige	0.11007	2.73187e-20	PARP3	clu_18550_+	gencode	0.7373	1	1	ENST00000398755	PARP3-201	sig_beige
in_trifid	chr6:106541295:106541586:+	beige	0.344325	3.89359e-20	CRYBG1	clu_23678_+	gencode	0.0029	0.0058	0.0058	ENST00000457437	CRYBG1-202	sig_beige
cluster_not_in_trifid	chr2:46847716:46855923:+	beige	0.0808291	1.26099e-05	NA	clu_31202_+	cryptic	-0.1	-0.1	-0.1	Unknown	NA	beige
in_trifid	chr16:48362430:48365387:-	beige	0.327443	5.29137e-20	SIAH1	clu_24510_-	gencode	0.7559	0.8956	0.8956	ENST00000356721	SIAH1-201	sig_beige
not_in_trifid	chr10:121974081:121974390:-	beige	0.0773143	1.35975e-05	NSMCE4A	clu_38125_-	gencode	-0.1	-0.1	-0.1	ENST00000464321	NA	beige
in_trifid	chr9:113536918:113583450:+	beige	0.125159	5.3659e-20	RGS3	clu_17336_+	gencode	0.18516	0.3703	0.2481	ENST00000374140,ENST00000350696,ENST00000343817,ENST00000462143,ENST00000496113	RGS3-207,RGS3-204,RGS3-203,RGS3-210,RGS3-227	sig_beige
not_in_trifid	chr20:45775602:45791832:-	beige	0.0878086	1.37673e-05	WFDC3	clu_20904_-	gencode	-0.1	-0.1	-0.1	ENST00000471401	NA	beige
not_in_trifid	chr10:51699209:51804585:+	beige	0.25858	6.67474e-20	NA	clu_29623_+	cryptic	-0.1	-0.1	-0.1	Unknown	NA	sig_beige
cluster_not_in_trifid	chr4:99204269:99204357:+	beige	0.28296	2.63057e-19	NA	clu_39887_+	cryptic	-0.1	-0.1	-0.1	Unknown	NA	sig_beige
in_trifid	chr3:157428488:157460181:-	beige	0.290873	3.19681e-19	VEPH1	clu_4326_-	gencode	0.3957	0.546025	0.59175	ENST00000362010,ENST00000392832,ENST00000392833,ENST00000479987	VEPH1-201,VEPH1-202,VEPH1-203,VEPH1-210	sig_beige
in_trifid	chr3:157459926:157460181:-	beige	0.157811	3.19681e-19	VEPH1	clu_4326_-	gencode	0.0636	0.0878	0.0878	ENST00000537559	VEPH1-219	sig_beige
not_in_trifid	chr11:112017470:112017777:+	beige	0.114733	4.09409e-19	ENSG00000150764.9	clu_39188_+	fantom_cat	-0.1	-0.1	-0.1	FTMT24300037885	NA	sig_beige
cluster_not_in_trifid	chr6:30296237:30326151:-	beige	0.104184	7.17494e-19	HCG18	clu_32650_-	gencode	-0.1	-0.1	-0.1	ENST00000602550,ENST00000668974,ENST00000449544,ENST00000654915,ENST00000454269	NA	sig_beige
in_trifid	chr6:75908627:75911672:+	beige	0.153432	3.0438e-18	MYO6	clu_23614_+	gencode	0.73394	0.77696	0.8233	ENST00000615563,ENST00000369985,ENST00000369977,ENST00000664640,ENST00000369981	MYO6-207,MYO6-204,MYO6-202,MYO6-216,MYO6-203	sig_beige
in_trifid	chr6:75911698:75914063:+	beige	0.124446	3.0438e-18	MYO6	clu_23614_+	gencode	0.73394	0.77696	0.8233	ENST00000615563,ENST00000369985,ENST00000369977,ENST00000664640,ENST00000369981	MYO6-207,MYO6-204,MYO6-202,MYO6-216,MYO6-203	sig_beige
in_trifid	chr10:103661114:103668608:-	beige	0.160984	5.50281e-18	SH3PXD2A	clu_38044_-	gencode	0.5435	0.632267	0.8747	ENST00000355946,ENST00000369774,ENST00000420222	SH3PXD2A-202,SH3PXD2A-203,SH3PXD2A-204	sig_beige
not_in_trifid	chr11:111923754:111924326:+	beige	0.243348	5.75795e-18	ENSG00000149300.5	clu_39178_+	fantom_cat	-0.1	-0.1	-0.1	HBMT00000231552	NA	sig_beige
cluster_not_in_trifid	chr1:209661567:209662911:-	beige	0.133191	1.02422e-17	HSD11B1-AS1	clu_29110_-	gencode	-0.1	-0.1	-0.1	ENST00000441672,ENST00000445272	NA	sig_beige
in_trifid	chrX:52956755:52957088:-	white	-0.025796	1.70285e-05	FAM156A	clu_208_-	gencode	0.172	0.344	0.344	ENST00000612915,ENST00000619586	FAM156A-206,FAM156A-216	white
in_trifid	chr12:121240869:121245140:-	beige	0.205442	1.51418e-17	CAMKK2	clu_25917_-	gencode	0.602	0.6288	0.709	ENST00000337174,ENST00000412367,ENST00000538733	CAMKK2-202,CAMKK2-208,CAMKK2-211	sig_beige
in_trifid	chr8:119593860:119600678:-	beige	0.113285	2.26791e-17	ENPP2	clu_8953_-	gencode	0.789333	0.8893	0.9241	ENST00000522826,ENST00000075322,ENST00000427067	ENPP2-208,ENPP2-201,ENPP2-203	sig_beige
cluster_not_in_trifid	chr7:130912152:130912951:-	white	-0.0741447	1.92799e-05	AC016831.1	clu_36149_-	gencode	-0.1	-0.1	-0.1	ENST00000418546,ENST00000447307,ENST00000432045	NA	white
in_trifid	chr17:7857198:7857383:-	beige	0.129049	7.15556e-17	NAA38	clu_19494_-	gencode	0.45995	0.62775	0.62775	ENST00000575771,ENST00000575071	NAA38-205,NAA38-203	sig_beige
in_trifid	chr5:147424963:147453549:-	beige	0.103309	7.15556e-17	DPYSL3	clu_6212_-	gencode	0.4348	0.49305	0.49305	ENST00000398514,ENST00000512722	DPYSL3-202,DPYSL3-206	sig_beige
in_trifid	chr1:171269086:171275346:+	beige	0.253507	1.0864e-16	FMO1	clu_14581_+	refseq	0.0324	0.0328	0.0328	XM_005245037	NA	sig_beige
in_trifid	chr10:132245955:132307572:-	beige	0.153462	1.79024e-16	STK32C	clu_38176_-	gencode	0.8086	1	1	ENST00000298630	STK32C-201	sig_beige
in_trifid	chr4:76256523:76263704:+	beige	0.134276	7.86556e-16	FAM47E-STBD1,FAM47E	clu_39783_+	gencode	0.216533	0.4331	0.4393	ENST00000424749,ENST00000515604,ENST00000606246	FAM47E-201,FAM47E-STBD1-204,FAM47E-208	sig_beige
in_trifid	chrX:19645475:19683823:-	beige	0.197635	8.64797e-16	SH3KBP1	clu_85_-	gencode	0.2193	0.22925	0.02525	ENST00000397821,ENST00000379698,ENST00000379697,ENST00000379726,ENST00000432234,ENST00000432234	SH3KBP1-205,SH3KBP1-202,SH3KBP1-201,SH3KBP1-204,SH3KBP1-207,SH3KBP1-207	sig_beige
not_in_trifid	chr19:2915708:2917005:-	white	-0.0891366	2.60732e-05	AC119403.1	clu_7070_-	gencode	-0.1	-0.1	-0.1	ENST00000657707,ENST00000520090	NA	white
in_trifid	chr1:17632466:17634835:+	beige	0.167493	1.08534e-15	ARHGEF10L	clu_13235_+	gencode	0.13255	0.21995	0.21995	ENST00000375408,ENST00000167825	ARHGEF10L-203,ARHGEF10L-201	sig_beige
not_in_trifid	chr3:136152738:136196572:-	beige	0.0627912	2.7468e-05	ENSG00000174579.3	clu_4197_-	fantom_cat	-0.1	-0.1	-0.1	FTMT20900005620,ENCT00000309319	NA	beige
cluster_not_in_trifid	chr7:107743403:107743485:-	white	-0.076598	3.47863e-05	AC002467.1	clu_36052_-	gencode	-0.1	-0.1	-0.1	ENST00000663315,ENST00000658766	NA	white
in_trifid	chr7:117131960:117136081:+	beige	0.107674	1.12904e-15	ST7	clu_40985_+	gencode	0.232063	0.253538	0.0523	ENST00000393451,ENST00000393444,ENST00000422922,ENST00000393446,ENST00000393443,ENST00000446490,ENST00000465133,ENST00000438863	ST7-208,ST7-204,ST7-212,ST7-205,ST7-203,ST7-217,ST7-221,ST7-215	sig_beige
in_trifid	chr1:45997799:46002805:+	beige	0.243931	1.1914e-15	MAST2	clu_13672_+	gencode	0.3211	0.57465	0.57465	ENST00000361297,ENST00000372008	MAST2-201,MAST2-202	sig_beige
in_trifid	chr17:63412130:63412680:+	beige	0.0900078	3.59902e-05	TANC2	clu_35054_+	gencode	0.5067	0.5817	0.5817	ENST00000389520	TANC2-201	beige
in_trifid	chr11:36301070:36393846:+	beige	0.35132	1.26242e-15	PRR5L	clu_38490_+	gencode	0.0213	0.0265	0.0265	ENST00000527172	PRR5L-208	sig_beige
in_trifid	chr4:70705294:70762519:+	beige	0.0940529	3.63093e-05	RUFY3	clu_39761_+	gencode	0.3018	0.3963	0.3963	ENST00000417478	RUFY3-203	beige
not_in_trifid	chr11:36301070:36400997:+	beige	0.111154	1.26242e-15	NA	clu_38490_+	cryptic	-0.1	-0.1	-0.1	Unknown	NA	sig_beige
cluster_not_in_trifid	chr17:47918571:47938571:-	beige	0.145155	1.48715e-15	NA	clu_20079_-	cryptic	-0.1	-0.1	-0.1	Unknown	NA	sig_beige
not_in_trifid	chr3:73404395:73556700:-	beige	0.185015	1.64034e-15	PDZRN3	clu_3877_-	gencode	-0.1	-0.1	-0.1	ENST00000498048	NA	sig_beige
not_in_trifid	chr1:155983200:155983470:-	beige	0.161208	1.8866e-15	ENSG00000116584.13	clu_28797_-	fantom_cat	-0.1	-0.1	-0.1	ENCT00000032846	NA	sig_beige
not_in_trifid	chr1:245155487:245155750:+	beige	0.232562	2.69195e-15	ENSG00000162849.11	clu_15074_+	fantom_cat	-0.1	-0.1	-0.1	FTMT20300112127,HBMT00000048742	NA	sig_beige
in_trifid	chr7:102396537:102397620:+	beige	0.11181	2.81293e-15	PRKRIP1	clu_40903_+	gencode	0.64905	0.9392	0.9392	ENST00000397912,ENST00000496391	PRKRIP1-201,PRKRIP1-208	sig_beige
cluster_not_in_trifid	chr8:7293388:7324297:-	white	-0.0951565	4.4965e-05	NA	clu_8502_-	cryptic	-0.1	-0.1	-0.1	Unknown	NA	white
in_trifid	chr11:65381969:65382486:-	beige	0.133842	6.56021e-15	SLC25A45	clu_1647_-	gencode	0.128371	0.1384	0	ENST00000398802,ENST00000530936,ENST00000533629,ENST00000524438,ENST00000526898,ENST00000526898,ENST00000529962	SLC25A45-202,SLC25A45-211,SLC25A45-213,SLC25A45-203,SLC25A45-207,SLC25A45-207,SLC25A45-210	sig_beige
in_trifid	chr3:132578881:132579492:-	beige	0.112333	9.32756e-15	ACAD11	clu_4168_-	gencode	0.34535	0.50105	0.50105	ENST00000264990,ENST00000485198	ACAD11-201,ACAD11-205	sig_beige
in_trifid	chr17:50864163:50867494:-	beige	0.29434	1.4645e-14	TOB1	clu_20113_-	gencode	0.7022	0.9784	0.9784	ENST00000268957	TOB1-201	sig_beige
not_in_trifid	chr20:35008747:35008944:-	beige	0.105144	1.66198e-14	NA	clu_20811_-	cryptic	-0.1	-0.1	-0.1	Unknown	NA	sig_beige
cluster_not_in_trifid	chr5:180831229:180834312:+	beige	0.110975	1.75768e-14	LINC00847	clu_22977_+	gencode	-0.1	-0.1	-0.1	ENST00000653411,ENST00000508309	NA	sig_beige
not_in_trifid	chr2:152433495:152521943:+	beige	0.220564	1.92348e-14	NA	clu_31811_+	cryptic	-0.1	-0.1	-0.1	Unknown	NA	sig_beige
in_trifid	chr5:65652545:65658368:+	beige	0.105004	2.0326e-14	TRAPPC13	clu_22299_+	gencode	0.36152	0.38106	0	ENST00000505553,ENST00000231526,ENST00000504751,ENST00000504751,ENST00000504751	TRAPPC13-208,TRAPPC13-201,TRAPPC13-206,TRAPPC13-206,TRAPPC13-206	sig_beige
not_in_trifid	chr2:109436807:109436893:+	beige	0.249114	3.7679e-14	ENSG00000172985.8	clu_31616_+	fantom_cat	-0.1	-0.1	-0.1	HBMT00000774657,HBMT00000774658	NA	sig_beige
in_trifid	chr19:3633520:3638884:-	beige	0.0589227	5.98579e-05	PIP5K1C	clu_7090_-	gencode	0.5083	0.7924	0.7924	ENST00000335312	PIP5K1C-201	beige
in_trifid	chr12:53252035:53252818:+	beige	0.178885	7.05339e-14	MFSD5	clu_10840_+	gencode	0.2294	0.30595	0.30595	ENST00000534842,ENST00000551660	MFSD5-202,MFSD5-204	sig_beige
in_trifid	chr7:73596789:73596865:-	white	-0.0873911	6.29224e-05	MLXIPL	clu_35758_-	gencode	0.3727	0.484575	0.3547	ENST00000313375,ENST00000414749,ENST00000429400,ENST00000354613	MLXIPL-201,MLXIPL-204,MLXIPL-205,MLXIPL-203	white
in_trifid	chr3:187734907:187737597:-	beige	0.145175	1.06187e-13	BCL6	clu_4454_-	gencode	0	0	0	ENST00000438077,ENST00000438077,ENST00000438077	BCL6-205,BCL6-205,BCL6-205	sig_beige
not_in_trifid	chr2:127076706:127082929:-	beige	0.0757403	6.56014e-05	ENSG00000136717.10	clu_12375_-	fantom_cat	-0.1	-0.1	-0.1	ENCT00000247282	NA	beige
in_trifid	chr3:141402449:141403927:+	beige	0.129799	1.14073e-13	ZBTB38	clu_18942_+	gencode	0.00485	0.00975	0.00975	ENST00000510338,ENST00000504673	ZBTB38-211,ZBTB38-204	sig_beige
in_trifid	chr11:129123929:129124803:-	white	-0.0797382	6.81982e-05	ARHGAP32	clu_2136_-	gencode	0	0	0	ENST00000525234,ENST00000525234	ARHGAP32-204,ARHGAP32-204	white
in_trifid	chr14:90593626:90610742:-	beige	0.221927	1.38005e-13	TTC7B	clu_16711_-	gencode	0.4903	0.5014	0.5014	ENST00000328459,ENST00000555894	TTC7B-201,TTC7B-208	sig_beige
in_trifid	chr2:97091988:97094701:-	beige	0.0657437	7.22591e-05	FAHD2B	clu_12209_-	gencode	0.8849	0.9728	0.9728	ENST00000414820	FAHD2B-202	beige
in_trifid	chr3:38020352:38024337:-	beige	0.271732	1.50078e-13	PLCD1	clu_3447_-	gencode	0.6317	0.656	0.656	ENST00000463876	PLCD1-204	sig_beige
in_trifid	chr16:67265106:67266088:+	beige	0.280695	3.01888e-13	SLC9A5	clu_5308_+	gencode	0.2569	0.337667	0.0085	ENST00000299798,ENST00000564812,ENST00000566626	SLC9A5-201,SLC9A5-205,SLC9A5-207	sig_beige
in_trifid	chr8:98456000:98526742:-	beige	0.119891	3.5595e-13	STK3	clu_8865_-	gencode	0.5	0.5263	0.5319	ENST00000419617,ENST00000523601,ENST00000617590	STK3-201,STK3-217,STK3-219	sig_beige
in_trifid	chr18:5489161:5630377:-	beige	0.375633	4.23038e-13	EPB41L3	clu_21093_-	gencode	0.0229	0.0344	0.0344	ENST00000637651	EPB41L3-236	sig_beige
in_trifid	chr1:14924572:14960684:+	beige	0.104074	5.38736e-13	KAZN	clu_13193_+	gencode	0.387	0.774	0.774	ENST00000361144	KAZN-201	sig_beige
not_in_trifid	chr1:14856060:14877904:+	beige	0.180503	5.38736e-13	NA	clu_13193_+	cryptic	-0.1	-0.1	-0.1	Unknown	NA	sig_beige
not_in_trifid	chr21:32284155:32298086:-	beige	0.118958	6.02057e-13	NA	clu_37190_-	cryptic	-0.1	-0.1	-0.1	Unknown	NA	sig_beige
in_trifid	chr1:11803129:11805888:-	beige	0.0883359	7.81691e-05	MTHFR	clu_27518_-	gencode	0.17808	0.20254	0	ENST00000376590,ENST00000641446,ENST00000641747,ENST00000641747,ENST00000641747	MTHFR-204,MTHFR-212,MTHFR-214,MTHFR-214,MTHFR-214	beige
in_trifid	chr6:3283975:3285079:-	beige	0.10301	6.42952e-13	SLC22A23	clu_32499_-	gencode	0.26445	0.418667	0.4036	ENST00000406686,ENST00000380302,ENST00000490273,ENST00000485307,ENST00000467177,ENST00000497691	SLC22A23-203,SLC22A23-202,SLC22A23-210,SLC22A23-209,SLC22A23-207,SLC22A23-212	sig_beige
not_in_trifid	chr11:47552433:47565906:+	beige	0.0866569	8.64604e-05	NA	clu_38578_+	cryptic	-0.1	-0.1	-0.1	Unknown	NA	beige
not_in_trifid	chr16:69142299:69143178:+	beige	0.197745	6.78007e-13	UTP4	clu_5371_+	gencode	-0.1	-0.1	-0.1	ENST00000569615	NA	sig_beige
in_trifid	chr17:48577020:48577863:-	beige	0.226611	1.88332e-12	HOXB4	clu_20089_-	gencode	0.7325	1	1	ENST00000332503	HOXB4-201	sig_beige
in_trifid	chr3:14432787:14443624:+	beige	0.266897	3.1125e-12	SLC6A6	clu_18245_+	gencode	0.0026	0.0034	0.0034	ENST00000452775	SLC6A6-202	sig_beige
in_trifid	chr15:67066360:67164895:+	beige	0.104124	3.99882e-12	SMAD3	clu_30571_+	gencode	0.9989	1	1	ENST00000327367	SMAD3-201	sig_beige
in_trifid	chr8:119638527:119673252:-	beige	0.136221	6.80678e-12	ENPP2	clu_8958_-	gencode	0.6602	0.7438	0.7438	ENST00000427067	ENPP2-203	sig_beige
not_in_trifid	chr2:53739404:53756736:+	beige	0.0545324	9.72608e-05	CATG00000042805.1	clu_31226_+	fantom_cat	-0.1	-0.1	-0.1	FTMT20700003331	NA	beige
in_trifid	chr7:40749497:40860316:+	beige	0.187507	8.19484e-12	SUGCT	clu_40485_+	gencode	0.3033	0.603	0.596	ENST00000335693,ENST00000628514,ENST00000401647	SUGCT-201,SUGCT-209,SUGCT-202	sig_beige
in_trifid	chr20:13814515:13816463:+	white	-0.0624734	0.000100717	NDUFAF5	clu_6504_+	gencode	0.1432	0.1611	0.1611	ENST00000378081	NDUFAF5-201	white
not_in_trifid	chrX:118419411:118432781:+	beige	0.104869	1.12354e-11	NA	clu_15517_+	cryptic	-0.1	-0.1	-0.1	Unknown	NA	sig_beige
in_trifid	chr9:129137692:129142445:+	beige	0.111365	1.5307e-11	PTPA	clu_17541_+	gencode	0.25135	0.289212	0.2352	ENST00000393370,ENST00000357197,ENST00000358994,ENST00000452489,ENST00000337738,ENST00000355007,ENST00000348141,ENST00000411917	PTPA-207,PTPA-205,PTPA-206,PTPA-223,PTPA-201,PTPA-204,PTPA-203,PTPA-208	sig_beige
in_trifid	chr16:10547677:10558994:-	beige	0.308071	1.67779e-11	EMP2	clu_24198_-	gencode	0.8955	0.9653	0.9653	ENST00000536829	EMP2-203	sig_beige
not_in_trifid	chr20:50568234:50568380:+	beige	0.117634	1.74209e-11	ENSG00000196396.5	clu_6825_+	fantom_cat	-0.1	-0.1	-0.1	FTMT27900017299	NA	sig_beige
in_trifid	chr11:111968638:111974023:+	beige	0.113341	2.57125e-11	DIXDC1	clu_39182_+	gencode	0.50525	0.52475	0.52475	ENST00000440460,ENST00000529225	DIXDC1-201,DIXDC1-205	sig_beige
in_trifid	chr9:113591397:113594430:+	beige	0.128803	4.27579e-11	RGS3	clu_17337_+	gencode	0.148771	0.297529	0.1619	ENST00000374140,ENST00000350696,ENST00000343817,ENST00000374134,ENST00000462143,ENST00000394646,ENST00000467805	RGS3-207,RGS3-204,RGS3-203,RGS3-205,RGS3-210,RGS3-208,RGS3-216	sig_beige
cluster_not_in_trifid	chr10:102450022:102450187:+	beige	0.2507	5.04514e-11	RPARP-AS1	clu_29976_+	gencode	-0.1	-0.1	-0.1	ENST00000663480,ENST00000494270,ENST00000669625,ENST00000473970,ENST00000492465	NA	sig_beige
in_trifid	chr11:111879040:111882368:+	beige	0.165615	6.84801e-11	C11orf1	clu_39175_+	gencode	0.004	0.0079	0.0079	ENST00000528125	C11orf1-202	sig_beige
in_trifid	chr2:27929908:27987993:+	beige	0.22343	8.74998e-11	BABAM2,MRPL33	clu_31057_+	gencode	0.315267	0.381589	0.3989	ENST00000342045,ENST00000379624,ENST00000344773,ENST00000361704,ENST00000379632,ENST00000448427,ENST00000379629,ENST00000436924,ENST00000604932	BABAM2-201,BABAM2-204,BABAM2-202,BABAM2-203,BABAM2-206,MRPL33-203,BABAM2-205,BABAM2-207,BABAM2-211	sig_beige
cluster_not_in_trifid	chr11:4187204:4202259:+	white	-0.0463735	0.000134906	LINC02749	clu_38294_+	gencode	-0.1	-0.1	-0.1	ENST00000525365	NA	white
in_trifid	chr2:102762349:102762587:+	beige	0.131389	9.03958e-11	TMEM182	clu_31585_+	gencode	0.4678	0.5006	0.5006	ENST00000412401,ENST00000640575	TMEM182-203,TMEM182-211	sig_beige
cluster_not_in_trifid	chr9:22723430:22820738:+	beige	0.072686	0.000149474	LINC01239	clu_16946_+	gencode	-0.1	-0.1	-0.1	ENST00000436786	NA	beige
not_in_trifid	chr1:240404659:240438061:+	beige	0.127472	1.02598e-10	NA	clu_15050_+	cryptic	-0.1	-0.1	-0.1	Unknown	NA	sig_beige
in_trifid	chr1:146960006:146960109:+	beige	0.107432	1.0433e-10	NBPF12	clu_14195_+	gencode	0.19002	0.38	0.0727	ENST00000617931,ENST00000617844,ENST00000611443,ENST00000617614,ENST00000439206	NBPF12-208,NBPF12-206,NBPF12-203,NBPF12-205,NBPF12-201	sig_beige
not_in_trifid	chr4:150906405:150907060:-	beige	0.344144	1.2127e-10	NA	clu_36940_-	cryptic	-0.1	-0.1	-0.1	Unknown	NA	sig_beige
in_trifid	chr5:43603294:43609143:+	beige	0.114718	1.37503e-10	NNT	clu_22237_+	gencode	0.0748357	0.0770786	0	ENST00000344920,ENST00000654405,ENST00000660752,ENST00000657172,ENST00000660676,ENST00000658729,ENST00000654931,ENST00000654931,ENST00000654931,ENST00000654931,ENST00000657973,ENST00000657973,ENST00000657973,ENST00000657973	NNT-202,NNT-213,NNT-220,NNT-216,NNT-219,NNT-218,NNT-214,NNT-214,NNT-214,NNT-214,NNT-217,NNT-217,NNT-217,NNT-217	sig_beige
in_trifid	chr9:127803062:127804285:+	beige	0.146177	1.50458e-10	FPGS	clu_17460_+	gencode	0.227975	0.37405	0.2011	ENST00000373247,ENST00000393706,ENST00000373228,ENST00000630236	FPGS-203,FPGS-204,FPGS-202,FPGS-221	sig_beige
in_trifid	chr12:53161389:53170072:-	beige	0.124574	1.54485e-10	CSAD	clu_25358_-	gencode	0.217045	0.233073	0.0011	ENST00000444623,ENST00000453446,ENST00000267085,ENST00000379850,ENST00000379846,ENST00000379843,ENST00000379843,ENST00000475890,ENST00000475890,ENST00000483632,ENST00000548698	CSAD-208,CSAD-209,CSAD-201,CSAD-204,CSAD-203,CSAD-202,CSAD-202,CSAD-213,CSAD-213,CSAD-214,CSAD-220	sig_beige
not_in_trifid	chr12:132710160:132714858:+	beige	0.187538	4.06802e-10	NA	clu_11517_+	cryptic	-0.1	-0.1	-0.1	Unknown	NA	sig_beige
in_trifid	chr2:64988620:65001448:+	beige	0.0897013	0.000184881	SLC1A4	clu_31302_+	gencode	0.0354	0.038	0.038	ENST00000531327	SLC1A4-205	beige
cluster_not_in_trifid	chr3:126289853:126290953:+	beige	0.225814	4.40382e-10	AC016924.1	clu_18819_+	gencode	-0.1	-0.1	-0.1	ENST00000654226	NA	sig_beige
in_trifid	chr10:122050550:122082647:+	beige	0.135199	4.43001e-10	TACC2	clu_30097_+	gencode	0.40698	0.6921	0.8105	ENST00000369005,ENST00000515603,ENST00000334433,ENST00000515273,ENST00000453444	TACC2-210,TACC2-229,TACC2-202,TACC2-228,TACC2-212	sig_beige
cluster_not_in_trifid	chr3:9330596:9330762:-	beige	0.103934	5.11104e-10	NA	clu_3281_-	cryptic	-0.1	-0.1	-0.1	Unknown	NA	sig_beige
not_in_trifid	chr4:15546854:15550824:+	beige	0.0989287	0.000206584	NA	clu_39572_+	cryptic	-0.1	-0.1	-0.1	Unknown	NA	beige
cluster_not_in_trifid	chr1:3737854:3740233:-	white	-0.057256	0.00021527	TP73-AS1	clu_27418_-	gencode	-0.1	-0.1	-0.1	ENST00000648479,ENST00000647831,ENST00000649468,ENST00000418088,ENST00000650039	NA	white
in_trifid	chr2:210189054:210192804:-	beige	0.180158	5.43558e-10	ACADL	clu_12779_-	gencode	0.9654	1	1	ENST00000233710	ACADL-201	sig_beige
in_trifid	chr1:240258032:240294822:+	beige	0.154577	6.71752e-10	FMN2	clu_15046_+	gencode	0.13846	0.2	0	ENST00000319653,ENST00000441342,ENST00000441342,ENST00000441342,ENST00000441342	FMN2-201,FMN2-202,FMN2-202,FMN2-202,FMN2-202	sig_beige
in_trifid	chr19:1154402:1168694:-	beige	0.105271	6.80064e-10	SBNO2	clu_7004_-	gencode	0	0	0	ENST00000587655	SBNO2-205	sig_beige
not_in_trifid	chrX:100593402:100593895:+	beige	0.272252	9.63248e-10	ENSG00000000005.5	clu_15429_+	fantom_cat	-0.1	-0.1	-0.1	HBMT00001537219	NA	sig_beige
in_trifid	chr7:99439185:99444789:+	beige	0.170485	1.08345e-09	CPSF4	clu_40827_+	gencode	0.36458	0.3824	0.0092	ENST00000292476,ENST00000436336,ENST00000451876,ENST00000430038,ENST00000430038	CPSF4-201,CPSF4-204,CPSF4-207,CPSF4-203,CPSF4-203	sig_beige
in_trifid	chr22:29529239:29531831:-	beige	0.11339	1.27492e-09	THOC5	clu_752_-	gencode	0.634283	0.644783	0.9442	ENST00000490103,ENST00000397873,ENST00000397871,ENST00000397872,ENST00000358079,ENST00000358079	THOC5-216,THOC5-204,THOC5-202,THOC5-203,THOC5-201,THOC5-201	sig_beige
in_trifid	chr9:96852005:96852853:-	beige	0.0550889	0.000242141	ZNF782	clu_9924_-	gencode	0.383333	0.619067	0.8572	ENST00000481138,ENST00000535338,ENST00000498811	ZNF782-204,ZNF782-207,ZNF782-206	beige
in_trifid	chr14:102233789:102250812:-	beige	0.103062	1.29175e-09	MOK	clu_16782_-	gencode	0.254538	0.257862	0.00135	ENST00000361847,ENST00000522874,ENST00000524214,ENST00000559838,ENST00000521388,ENST00000521766,ENST00000562292,ENST00000562292	MOK-201,MOK-226,MOK-233,MOK-238,MOK-217,MOK-219,MOK-240,MOK-240	sig_beige
in_trifid	chr4:159268215:159304342:+	beige	0.121077	1.29843e-09	RAPGEF2	clu_40123_+	gencode	0.6754	1	1	ENST00000264431	RAPGEF2-201	sig_beige
in_trifid	chr8:73422702:73552012:-	beige	0.122948	1.32438e-09	STAU2	clu_8774_-	gencode	0.492367	0.604267	0.7432	ENST00000524300,ENST00000522695,ENST00000523558	STAU2-229,STAU2-220,STAU2-225	sig_beige
cluster_not_in_trifid	chr20:44716793:44738820:-	beige	0.225133	1.62779e-09	KCNK15-AS1	clu_20900_-	gencode	-0.1	-0.1	-0.1	ENST00000427598	NA	sig_beige
not_in_trifid	chr12:104601609:104601906:+	beige	0.133735	1.76412e-09	ENSG00000171310.6	clu_11204_+	fantom_cat	-0.1	-0.1	-0.1	FTMT24700031393,ENCT00000095402,ENCT00000095404	NA	sig_beige
in_trifid	chr17:34954599:34958560:-	white	-0.0816789	0.000328171	CCT6B	clu_19766_-	gencode	0.53885	0.54035	0.54035	ENST00000314144,ENST00000421975	CCT6B-201,CCT6B-202	white
cluster_not_in_trifid	chr9:41011730:41013781:+	white	-0.0768392	0.000329376	FRG1HP	clu_17052_+	refseq	-0.1	-0.1	-0.1	NR_034006	NA	white
in_trifid	chr22:50573715:50574335:-	beige	0.204979	1.93115e-09	CPT1B,CHKB-CPT1B	clu_1074_-	gencode	0.704883	0.756683	0.9753	ENST00000312108,ENST00000395650,ENST00000405237,ENST00000360719,ENST00000453634,ENST00000457250	CPT1B-201,CPT1B-203,CPT1B-204,CPT1B-202,CHKB-CPT1B-202,CPT1B-207	sig_beige
in_trifid	chr17:29568548:29569018:+	beige	0.213007	2.42938e-09	TP53I13	clu_34539_+	gencode	0.0101667	0.0203	0.0206	ENST00000582829,ENST00000583940,ENST00000577934	TP53I13-210,TP53I13-211,TP53I13-203	sig_beige
in_trifid	chr1:196743628:196745817:+	beige	0.134468	2.86072e-09	CFH	clu_14736_+	gencode	0.7404	1	1	ENST00000367429	CFH-202	sig_beige
in_trifid	chr16:87315823:87317087:-	beige	0.124394	2.86072e-09	C16orf95	clu_24858_-	gencode	0.045	0.0899	0.0899	ENST00000618367	C16orf95-206	sig_beige
in_trifid	chr3:140963227:140970927:+	beige	0.119652	3.28988e-09	SLC25A36	clu_18937_+	gencode	0.38572	0.3858	0.0406	ENST00000324194,ENST00000446041,ENST00000453248,ENST00000513887,ENST00000513887	SLC25A36-201,SLC25A36-203,SLC25A36-204,SLC25A36-212,SLC25A36-212	sig_beige
in_trifid	chr3:42653883:42658275:+	white	-0.0699456	0.000367688	ZBTB47	clu_18406_+	gencode	0.5022	1	1	ENST00000232974	ZBTB47-201	white
not_in_trifid	chr18:50968114:50968432:+	beige	0.103601	4.92517e-09	ELAC1	clu_3170_+	gencode	-0.1	-0.1	-0.1	ENST00000586966	NA	sig_beige
in_trifid	chr19:12995864:13025021:+	beige	0.134179	6.1475e-09	NFIX	clu_26413_+	gencode	0.6928	0.93695	0.93695	ENST00000592199,ENST00000397661	NFIX-214,NFIX-203	sig_beige
in_trifid	chr15:80059809:80120328:+	beige	0.125669	8.39173e-09	ZFAND6	clu_30703_+	gencode	0.669	0.6698	1	ENST00000558494,ENST00000561060,ENST00000564367	ZFAND6-207,ZFAND6-220,ZFAND6-221	sig_beige
in_trifid	chr1:33334292:33354401:-	beige	0.163002	8.40258e-09	PHC2	clu_27829_-	gencode	0.3419	0.427533	0.4068	ENST00000257118,ENST00000431992,ENST00000373422	PHC2-201,PHC2-204,PHC2-203	sig_beige
in_trifid	chr6:79631506:79673614:+	beige	0.341035	8.5532e-09	SH3BGRL2	clu_23618_+	gencode	0.9962	1	1	ENST00000369838	SH3BGRL2-201	sig_beige
in_trifid	chr10:110226283:110228189:+	beige	0.152708	8.72872e-09	MXI1	clu_30026_+	gencode	0.323067	0.3514	0.0534	ENST00000239007,ENST00000393134,ENST00000460667	MXI1-201,MXI1-205,MXI1-208	sig_beige
cluster_not_in_trifid	chr1:219150031:219156120:-	beige	0.106712	9.04684e-09	LYPLAL1-DT	clu_29140_-	gencode	-0.1	-0.1	-0.1	ENST00000655283,ENST00000669535,ENST00000668290,ENST00000663684,ENST00000441331,ENST00000657470,ENST00000661230,ENST00000670257	NA	sig_beige
in_trifid	chr19:45713573:45717265:-	beige	0.117424	9.53354e-09	FBXO46	clu_7827_-	refseq	0.287	0.5739	0.5739	XM_047438539	NA	sig_beige
in_trifid	chr5:177600260:177604179:+	beige	0.10396	9.78987e-09	B4GALT7	clu_22940_+	gencode	0.4943	0.5014	0.5014	ENST00000029410,ENST00000505433	B4GALT7-201,B4GALT7-204	sig_beige
in_trifid	chr15:55874008:55924646:-	beige	0.159073	1.01653e-08	NEDD4	clu_2513_-	gencode	0.121517	0.1671	0	ENST00000435532,ENST00000648451,ENST00000502612,ENST00000502612,ENST00000502612,ENST00000502612	NEDD4-202,NEDD4-213,NEDD4-203,NEDD4-203,NEDD4-203,NEDD4-203	sig_beige
in_trifid	chr7:1055483:1057492:+	beige	0.344226	1.11184e-08	GPR146	clu_40240_+	gencode	0.7437	1	1	ENST00000397095	GPR146-201	sig_beige
not_in_trifid	chr19:53469639:53483750:+	beige	0.102983	1.20263e-08	NA	clu_27159_+	cryptic	-0.1	-0.1	-0.1	Unknown	NA	sig_beige
cluster_not_in_trifid	chr9:22658602:22674443:+	beige	0.157476	1.2289e-08	NA	clu_16944_+	cryptic	-0.1	-0.1	-0.1	Unknown	NA	sig_beige
not_in_trifid	chr1:55178132:55214606:-	beige	0.155396	1.25966e-08	ENSG00000162402.8	clu_28101_-	fantom_cat	-0.1	-0.1	-0.1	FTMT20100018845,FTMT20100016253,MICT00000011543,FTMT20100018843	NA	sig_beige
in_trifid	chr19:48633655:48635580:-	beige	0.0761009	0.000519436	DBP	clu_7898_-	gencode	0.4858	0.5043	0.5043	ENST00000222122,ENST00000601104	DBP-201,DBP-205	beige
in_trifid	chr16:31064481:31073659:-	beige	0.18798	1.44021e-08	ZNF668	clu_24479_-	gencode	0.4602	0.50075	0.50075	ENST00000300849,ENST00000414399	ZNF668-201,ZNF668-203	sig_beige
in_trifid	chr22:17803861:17808844:-	beige	0.10712	1.63249e-08	MICAL3	clu_585_-	gencode	0	0	0	ENST00000577821,ENST00000577821,ENST00000584751	MICAL3-213,MICAL3-213,MICAL3-218	sig_beige
in_trifid	chr17:81909602:81911267:-	beige	0.1056	1.70153e-08	PCYT2	clu_20538_-	gencode	0.292057	0.3087	0.0406	ENST00000538936,ENST00000538721,ENST00000571105,ENST00000570388,ENST00000573636,ENST00000576343,ENST00000572473	PCYT2-203,PCYT2-202,PCYT2-206,PCYT2-204,PCYT2-214,PCYT2-218,PCYT2-210	sig_beige
not_in_trifid	chr1:1489274:1489692:+	white	-0.0822892	0.000631014	ATAD3B	clu_13024_+	gencode	-0.1	-0.1	-0.1	ENST00000485748	NA	white
in_trifid	chr9:653409:676890:+	beige	0.215492	1.73401e-08	KANK1	clu_16829_+	refseq	0.58565	0.5992	0.5992	XM_047423063,XM_024447467	NA,NA	sig_beige
not_in_trifid	chr18:77105286:77133516:-	beige	0.1838	1.73852e-08	MBP	clu_21316_-	gencode	-0.1	-0.1	-0.1	ENST00000497479,ENST00000490754	NA	sig_beige
in_trifid	chr12:132933155:132945621:-	beige	0.127188	1.91492e-08	ZNF605	clu_26071_-	gencode	0.6605	0.8682	0.8682	ENST00000392321,ENST00000360187	ZNF605-204,ZNF605-202	sig_beige
in_trifid	chr9:129108077:129110483:-	beige	0.107482	2.10438e-08	CRAT	clu_10209_-	gencode	0.45365	0.5019	0.5019	ENST00000318080,ENST00000393384	CRAT-201,CRAT-202	sig_beige
not_in_trifid	chr1:53809746:53811053:-	beige	0.13419	2.3493e-08	NA	clu_28073_-	cryptic	-0.1	-0.1	-0.1	Unknown	NA	sig_beige
in_trifid	chr16:69332882:69334521:-	white	-0.0852776	0.000632926	COG8	clu_24671_-	gencode	0.3439	0.5906	0.5906	ENST00000306875,ENST00000562081	COG8-201,COG8-202	white
not_in_trifid	chr1:113757755:113757992:-	beige	0.161984	2.38968e-08	ENSG00000116793.11	clu_28417_-	fantom_cat	-0.1	-0.1	-0.1	ENCT00000030267,FTMT20100064822,FTMT20100082089,FTMT20100096736	NA	sig_beige
in_trifid	chr21:45532148:45534538:-	beige	0.179889	3.05238e-08	SLC19A1	clu_37323_-	gencode	0.0773	0.1392	0.1392	ENST00000485649	SLC19A1-209	sig_beige
cluster_not_in_trifid	chr2:172504142:172512334:-	beige	0.166573	3.66395e-08	AC078883.1	clu_12584_-	gencode	-0.1	-0.1	-0.1	ENST00000450443	NA	sig_beige
in_trifid	chr1:11022250:11023193:+	beige	0.0517536	0.000677742	TARDBP,AL109811.3	clu_13134_+	gencode	0.0380571	0.0390857	0.0036	ENST00000629725,ENST00000473869,ENST00000614757,ENST00000617172,ENST00000620632,ENST00000477447,ENST00000477447	TARDBP-228,TARDBP-206,AL109811.3-201,TARDBP-218,TARDBP-223,TARDBP-208,TARDBP-208	beige
in_trifid	chr5:132387151:132388921:+	beige	0.165974	4.15958e-08	SLC22A5	clu_22644_+	gencode	0.33495	0.356325	0.2124	ENST00000245407,ENST00000435065,ENST00000448810,ENST00000437841	SLC22A5-201,SLC22A5-203,SLC22A5-206,SLC22A5-204	sig_beige
in_trifid	chr19:57556357:57560215:-	beige	0.0902003	0.000731146	ZNF550	clu_8092_-	refseq	0.2481	0.264	0.264	XM_047438312,XM_047438311	NA,NA	beige
cluster_not_in_trifid	chr1:161197156:161202147:+	beige	0.135686	5.54588e-08	NDUFS2	clu_14507_+	gencode	-0.1	-0.1	-0.1	ENST00000479948	NA	sig_beige
in_trifid	chr5:96702915:96722639:+	beige	0.145149	6.51724e-08	CAST	clu_22502_+	gencode	0.0617	0.123385	0.0402	ENST00000309190,ENST00000509903,ENST00000511782,ENST00000511049,ENST00000395813,ENST00000504465,ENST00000510156,ENST00000508117,ENST00000508117,ENST00000508117,ENST00000508197,ENST00000508197,ENST00000508197	CAST-201,CAST-228,CAST-236,CAST-234,CAST-207,CAST-213,CAST-230,CAST-220,CAST-220,CAST-220,CAST-221,CAST-221,CAST-221	sig_beige
in_trifid	chr12:48815728:48823344:+	beige	0.105815	7.44732e-08	CACNB3	clu_10741_+	gencode	0.317667	0.3179	0	ENST00000536187,ENST00000548874,ENST00000548874	CACNB3-202,CACNB3-210,CACNB3-210	sig_beige
in_trifid	chr2:62215615:62222212:+	beige	0.14307	9.83388e-08	B3GNT2	clu_31282_+	gencode	0.7417	1	1	ENST00000405767	B3GNT2-202	sig_beige
in_trifid	chr2:54456518:54526372:+	beige	0.111463	9.90576e-08	SPTBN1	clu_31236_+	gencode	0.8467	0.8526	0.8526	ENST00000356805,ENST00000615901	SPTBN1-202,SPTBN1-207	sig_beige
in_trifid	chr3:172039771:172112452:+	beige	0.105702	9.90576e-08	FNDC3B	clu_19049_+	gencode	0.4755	0.50305	0.50305	ENST00000415807,ENST00000421757	FNDC3B-202,FNDC3B-204	sig_beige
not_in_trifid	chr12:27382504:27385481:+	beige	0.191806	1.08435e-07	ENSG00000029153.10	clu_10654_+	fantom_cat	-0.1	-0.1	-0.1	HBMT00000302414,HBMT00000302413	NA	sig_beige
in_trifid	chr11:65377076:65379376:-	beige	0.102085	1.16117e-07	SLC25A45	clu_1646_-	gencode	0.306613	0.330562	0.1398	ENST00000527174,ENST00000398802,ENST00000294187,ENST00000534028,ENST00000530936,ENST00000526259,ENST00000526898,ENST00000526898	SLC25A45-208,SLC25A45-202,SLC25A45-201,SLC25A45-214,SLC25A45-211,SLC25A45-205,SLC25A45-207,SLC25A45-207	sig_beige
in_trifid	chr1:23799436:23800387:-	beige	0.127722	1.2415e-07	GALE	clu_27686_-	gencode	0.996	1	1	ENST00000374497	GALE-201	sig_beige
not_in_trifid	chr11:64247259:64247953:+	beige	0.10898	1.35134e-07	PPP1R14B-AS1	clu_38705_+	gencode	-0.1	-0.1	-0.1	ENST00000652899,ENST00000538355	NA	sig_beige
in_trifid	chrX:11254707:11427548:-	beige	0.110401	1.67799e-07	ARHGAP6	clu_46_-	gencode	0.5334	0.6715	0.6715	ENST00000380736	ARHGAP6-205	sig_beige
in_trifid	chr1:149833114:149834135:+	beige	0.147732	1.71961e-07	HIST2H4A	clu_14246_+	gencode	0.7232	0.9811	0.9811	ENST00000614272	HIST2H4A-203	sig_beige
cluster_not_in_trifid	chr11:86955007:86955814:-	beige	0.172949	1.91284e-07	ENSG00000174804.3	clu_1917_-	fantom_cat	-0.1	-0.1	-0.1	FTMT24100026942	NA	sig_beige
in_trifid	chr11:10193987:10294015:-	beige	0.171612	1.93792e-07	SBF2	clu_1262_-	gencode	0.9568	1	1	ENST00000256190	SBF2-201	sig_beige
not_in_trifid	chr8:144103225:144104025:-	beige	0.117171	2.22113e-07	SHARPIN	clu_9130_-	gencode	-0.1	-0.1	-0.1	ENST00000534435,ENST00000534242	NA	sig_beige
in_trifid	chr13:41254620:41260493:-	beige	0.121293	2.92028e-07	MTRF1	clu_17869_-	gencode	0.37704	0.3918	0	ENST00000379480,ENST00000379477,ENST00000452359,ENST00000452359,ENST00000480434	MTRF1-203,MTRF1-202,MTRF1-205,MTRF1-205,MTRF1-207	sig_beige
in_trifid	chr1:145873985:145874155:-	beige	0.194242	3.23965e-07	ANKRD35	clu_28537_-	gencode	0.35585	0.51575	0.51575	ENST00000355594,ENST00000544626	ANKRD35-201,ANKRD35-202	sig_beige
not_in_trifid	chr1:236557345:236557588:-	beige	0.135067	3.27094e-07	NA	clu_29302_-	cryptic	-0.1	-0.1	-0.1	Unknown	NA	sig_beige
not_in_trifid	chr6:35027219:35054099:+	beige	0.176947	3.28044e-07	NA	clu_23325_+	cryptic	-0.1	-0.1	-0.1	Unknown	NA	sig_beige
in_trifid	chr17:8162369:8162878:-	beige	0.126658	3.61326e-07	AC129492.3,VAMP2	clu_19505_-	gencode	0.441333	0.502433	0.3015	ENST00000316509,ENST00000481878,ENST00000498285	VAMP2-201,VAMP2-203,AC129492.3-201	sig_beige
in_trifid	chr9:91220992:91296021:-	beige	0.134289	5.68013e-07	AUH	clu_9854_-	gencode	0.66435	0.6821	0.6821	ENST00000375731,ENST00000303617	AUH-202,AUH-201	sig_beige
in_trifid	chr6:109002343:109093795:-	beige	0.192803	7.81546e-07	SESN1	clu_33166_-	gencode	0.9751	1	1	ENST00000436639	SESN1-204	sig_beige
in_trifid	chr11:47286534:47289391:+	beige	0.13972	8.2249e-07	MADD	clu_38566_+	gencode	0.81146	0.84996	0.8423	ENST00000342922,ENST00000402192,ENST00000402799,ENST00000406482,ENST00000395344	MADD-202,MADD-206,MADD-207,MADD-209,MADD-205	sig_beige
in_trifid	chr17:78709732:78782202:-	beige	0.0777496	0.00123601	CYTH1	clu_20470_-	gencode	0.715975	0.726025	0.95015	ENST00000446868,ENST00000591455,ENST00000361101,ENST00000589296	CYTH1-202,CYTH1-215,CYTH1-201,CYTH1-209	beige
in_trifid	chr13:110716008:110719229:+	beige	0.299018	8.38014e-07	ING1	clu_8435_+	gencode	0.2254	0.2561	0.2561	ENST00000375774	ING1-203	sig_beige
in_trifid	chr19:57889008:57901657:-	beige	0.0487322	0.00127005	AC010326.2	clu_8097_-	gencode	0.1866	0.3732	0.3732	ENST00000602124	AC010326.2-201	beige
cluster_not_in_trifid	chr2:222688522:222693485:+	beige	0.06068	0.00127638	ENSG00000124003.9	clu_32273_+	fantom_cat	-0.1	-0.1	-0.1	MICT00000208561	NA	beige
in_trifid	chr14:50359149:50395701:-	beige	0.180494	9.21473e-07	CDKL1	clu_16455_-	gencode	0.2362	0.4725	0.4725	ENST00000395834,ENST00000216378	CDKL1-203,CDKL1-201	sig_beige
not_in_trifid	chr8:134521001:134522079:-	beige	0.137575	1.06901e-06	NA	clu_9035_-	cryptic	-0.1	-0.1	-0.1	Unknown	NA	sig_beige
not_in_trifid	chr5:113151422:113203237:-	white	-0.0458128	0.00131519	MCC	clu_6011_-	gencode	-0.1	-0.1	-0.1	ENST00000506605	NA	white
cluster_not_in_trifid	chr21:16419741:16487490:+	beige	0.181532	1.13211e-06	MIR99AHG	clu_9271_+	gencode	-0.1	-0.1	-0.1	ENST00000667374,ENST00000435697,ENST00000667313,ENST00000662279,ENST00000660213,ENST00000418813,ENST00000663412,ENST00000659105,ENST00000665189,ENST00000657977,ENST00000602892,ENST00000667011,ENST00000664030,ENST00000659192,ENST00000658389,ENST00000665230,ENST00000453910,ENST00000656031,ENST00000658826,ENST00000671218,ENST00000652938,ENST00000663516,ENST00000660287,ENST00000664445,ENST00000664910…	NA	sig_beige
in_trifid	chr1:113758733:113759772:-	beige	0.0933893	0.00133988	PHTF1	clu_28418_-	refseq	0.9619	1	1	NM_001323042	NA	beige
cluster_not_in_trifid	chr5:159100838:159106867:+	beige	0.116709	1.2554e-06	LINC02202	clu_22856_+	gencode	-0.1	-0.1	-0.1	ENST00000523301	NA	sig_beige
in_trifid	chr2:39755960:39757248:-	white	-0.0540481	0.00134724	THUMPD2	clu_11822_-	gencode	0.0031	0.0047	0.0047	ENST00000378727	THUMPD2-201	white
in_trifid	chr1:93592393:93642304:-	beige	0.106334	1.2687e-06	BCAR3	clu_28289_-	gencode	0.950967	0.989867	1	ENST00000260502,ENST00000370244,ENST00000370243	BCAR3-201,BCAR3-203,BCAR3-202	sig_beige
in_trifid	chr5:138021197:138038566:-	beige	0.232069	1.42384e-06	FAM13B	clu_6119_-	gencode	0	0	0	ENST00000514310,ENST00000514310	FAM13B-211,FAM13B-211	sig_beige
cluster_not_in_trifid	chr16:18395957:18401137:-	white	-0.0690267	0.0013963	NA	clu_24293_-	cryptic	-0.1	-0.1	-0.1	Unknown	NA	white
in_trifid	chr3:129671264:129723964:-	beige	0.11641	2.31235e-06	TMCC1	clu_4151_-	refseq	0.6568	0.8266	0.8266	NM_001349274	NA	sig_beige
in_trifid	chr15:57197825:57231152:+	beige	0.104192	2.6593e-06	TCF12	clu_30488_+	gencode	0.79072	0.7958	0.9844	ENST00000333725,ENST00000438423,ENST00000267811,ENST00000557843,ENST00000559609	TCF12-202,TCF12-204,TCF12-201,TCF12-207,TCF12-212	sig_beige
in_trifid	chr3:42621516:42627200:+	white	-0.0907701	0.00140121	NKTR	clu_18401_+	gencode	0.02415	0.03405	0.03405	ENST00000617821,ENST00000429888	NKTR-219,NKTR-202	white
in_trifid	chr8:106658185:106679210:+	beige	0.131411	2.88504e-06	OXR1	clu_21865_+	gencode	0.7968	1	1	ENST00000312046	OXR1-202	sig_beige
in_trifid	chr8:17675252:17676276:-	beige	0.184331	3.36133e-06	MTUS1	clu_8539_-	gencode	0.21845	0.326	0.326	ENST00000634613,ENST00000519066	MTUS1-229,MTUS1-215	sig_beige
not_in_trifid	chr1:233179175:233179609:-	beige	0.169648	3.46214e-06	NA	clu_29260_-	cryptic	-0.1	-0.1	-0.1	Unknown	NA	sig_beige
not_in_trifid	chr1:160128541:160128652:+	beige	0.158529	3.75253e-06	ENSG00000018625.10	clu_14479_+	fantom_cat	-0.1	-0.1	-0.1	ENCT00000013045	NA	sig_beige
in_trifid	chrX:109537021:109538045:+	beige	0.130773	3.82188e-06	NXT2	clu_15502_+	gencode	0.482967	0.595033	0.7033	ENST00000372106,ENST00000218004,ENST00000372107	NXT2-203,NXT2-201,NXT2-204	sig_beige
in_trifid	chr5:180809076:180810040:-	beige	0.132297	4.05757e-06	MGAT1	clu_6400_-	gencode	0.3483	0.4722	0.4722	ENST00000393340,ENST00000506889	MGAT1-203,MGAT1-213	sig_beige
in_trifid	chr5:113043630:113049093:-	beige	0.158155	5.12456e-06	MCC	clu_6010_-	gencode	0.373067	0.597333	0.7013	ENST00000302475,ENST00000408903,ENST00000515367	MCC-201,MCC-202,MCC-209	sig_beige
not_in_trifid	chr11:10374808:10410757:+	white	-0.0735699	0.00164073	ENSG00000133805.11	clu_38363_+	fantom_cat	-0.1	-0.1	-0.1	FTMT24300056789,ENCT00000064285	NA	white
in_trifid	chr19:47256609:47258330:+	beige	0.126149	6.25704e-06	CCDC9	clu_27002_+	gencode	0.2914	0.58285	0.58285	ENST00000221922,ENST00000643617	CCDC9-201,CCDC9-207	sig_beige
in_trifid	chr1:246355094:246507054:-	beige	0.161308	7.55207e-06	SMYD3	clu_29334_-	gencode	0.49275	0.50125	0.50125	ENST00000490107,ENST00000403792	SMYD3-214,SMYD3-204	sig_beige
in_trifid	chr11:842915:847201:+	beige	0.101338	9.61883e-06	TSPAN4	clu_38253_+	gencode	0.59705	0.63435	0.63435	ENST00000397397,ENST00000397396	TSPAN4-203,TSPAN4-202	sig_beige
not_in_trifid	chr19:52456736:52456868:+	white	-0.0777284	0.00205609	AC010332.3	clu_27149_+	gencode	-0.1	-0.1	-0.1	ENST00000596674	NA	white
in_trifid	chr17:2188515:2236492:-	beige	0.113276	9.62932e-06	SMG6	clu_19317_-	gencode	0.114336	0.14515	0	ENST00000263073,ENST00000354901,ENST00000536871,ENST00000570606,ENST00000570659,ENST00000570659,ENST00000570659,ENST00000570668,ENST00000570668,ENST00000571442,ENST00000571442,ENST00000575663,ENST00000575663,ENST00000575663	SMG6-201,SMG6-202,SMG6-203,SMG6-204,SMG6-205,SMG6-205,SMG6-205,SMG6-206,SMG6-206,SMG6-209,SMG6-209,SMG6-219,SMG6-219,SMG6-219	sig_beige
in_trifid	chr11:134252916:134253227:-	beige	0.102631	1.06246e-05	THYN1	clu_2162_-	gencode	0.51345	0.53155	0.53155	ENST00000392595,ENST00000352327	THYN1-204,THYN1-202	sig_beige
not_in_trifid	chr17:39912497:39915367:-	beige	0.110381	1.42975e-05	NA	clu_19881_-	cryptic	-0.1	-0.1	-0.1	Unknown	NA	sig_beige
not_in_trifid	chr8:23566940:23568322:+	white	-0.0874031	0.00216306	SLC25A37	clu_21499_+	gencode	-0.1	-0.1	-0.1	ENST00000522164	NA	white
in_trifid	chr22:50185976:50193027:+	beige	0.117374	1.43399e-05	TRABD	clu_16186_+	gencode	0.9099	0.954	0.954	ENST00000380909	TRABD-202	sig_beige
in_trifid	chr15:69305600:69337341:+	beige	0.1639	1.47471e-05	PAQR5	clu_30595_+	refseq	0.8772	0.8952	0.8952	XM_047432749	NA	sig_beige
in_trifid	chr22:38213706:38213823:+	beige	0.217482	1.47576e-05	MAFF	clu_16031_+	gencode	0.5826	0.8285	0.8285	ENST00000407965	MAFF-202	sig_beige
not_in_trifid	chr4:87046093:87046695:+	beige	0.100034	1.67185e-05	NA	clu_39843_+	cryptic	-0.1	-0.1	-0.1	Unknown	NA	sig_beige
in_trifid	chrX:52956346:52958405:-	beige	0.129617	1.70285e-05	FAM156A	clu_208_-	gencode	0.0013	0.0025	0.0025	ENST00000619518	FAM156A-215	sig_beige
in_trifid	chrX:49282063:49285834:+	beige	0.183467	1.79098e-05	PPP1R3F	clu_15312_+	gencode	0.1671	0.28102	0.0965	ENST00000055335,ENST00000652102,ENST00000495799,ENST00000376188,ENST00000466508	PPP1R3F-201,PPP1R3F-206,PPP1R3F-205,PPP1R3F-202,PPP1R3F-203	sig_beige
cluster_not_in_trifid	chr7:130944889:130945720:-	beige	0.100943	1.92799e-05	LINC-PINT	clu_36149_-	gencode	-0.1	-0.1	-0.1	ENST00000644188,ENST00000643855,ENST00000433079,ENST00000642602,ENST00000646429,ENST00000647288,ENST00000642156,ENST00000643373,ENST00000643874,ENST00000435523	NA	sig_beige
in_trifid	chr14:24114924:24115543:+	beige	0.0686752	0.00231288	DCAF11	clu_33556_+	gencode	0.1915	0.2	0	ENST00000559115,ENST00000560901,ENST00000560901,ENST00000561375,ENST00000561375	DCAF11-217,DCAF11-233,DCAF11-233,DCAF11-238,DCAF11-238	beige
in_trifid	chr10:91220836:91222689:+	beige	0.148555	2.00404e-05	PCGF5	clu_29834_+	gencode	0.9879	1	1	ENST00000336126	PCGF5-201	sig_beige
in_trifid	chr2:218323431:218339783:+	beige	0.183094	2.32394e-05	PNKD	clu_32200_+	gencode	0.6033	0.6197	0.6197	ENST00000258362	PNKD-202	sig_beige
in_trifid	chr19:2934815:2936524:-	beige	0.149665	2.60732e-05	ZNF77	clu_7070_-	gencode	0.652	1	1	ENST00000314531	ZNF77-201	sig_beige
cluster_not_in_trifid	chr7:107743403:107743933:-	beige	0.12947	3.47863e-05	AC002467.1	clu_36052_-	gencode	-0.1	-0.1	-0.1	ENST00000609979,ENST00000653575	NA	sig_beige
cluster_not_in_trifid	chr17:47488955:47490166:-	beige	0.186061	3.74125e-05	ENSG00000228782.3	clu_20069_-	fantom_cat	-0.1	-0.1	-0.1	ENCT00000184790	NA	sig_beige
in_trifid	chr22:27990007:27990789:-	beige	0.0821927	0.00276185	TTC28	clu_727_-	gencode	0.58035	0.6438	0.6438	ENST00000397906,ENST00000612946	TTC28-201,TTC28-208	beige
in_trifid	chr4:73177533:73222974:-	beige	0.119507	3.78036e-05	ANKRD17	clu_36618_-	gencode	0.815	1	1	ENST00000509867	ANKRD17-203	sig_beige
in_trifid	chr11:63763869:63764038:-	white	-0.0865448	0.00277044	C11orf95	clu_1587_-	gencode	0.3546	0.7092	0.7092	ENST00000433688	C11orf95-202	white
in_trifid	chr4:122917704:122922335:-	beige	0.222252	4.07513e-05	NUDT6	clu_36863_-	gencode	0.7245	1	1	ENST00000304430	NUDT6-201	sig_beige
cluster_not_in_trifid	chr8:7323833:7324297:-	beige	0.133748	4.4965e-05	FAM66B	clu_8502_-	gencode	-0.1	-0.1	-0.1	ENST00000665607,ENST00000663272,ENST00000656213,ENST00000529456	NA	sig_beige
in_trifid	chr19:15249290:15254152:-	beige	0.131317	5.42408e-05	BRD4	clu_7440_-	gencode	0.2489	0.305	0.305	ENST00000371835	BRD4-203	sig_beige
cluster_not_in_trifid	chr21:9124421:9127489:-	beige	0.0728617	0.00305821	NA	clu_37141_-	cryptic	-0.1	-0.1	-0.1	Unknown	NA	beige
in_trifid	chr15:85585823:85639374:+	beige	0.132108	5.80756e-05	AKAP13	clu_30783_+	gencode	0.21018	0.33384	0.0527	ENST00000394518,ENST00000361243,ENST00000559362,ENST00000560340,ENST00000560340	AKAP13-203,AKAP13-201,AKAP13-211,AKAP13-218,AKAP13-218	sig_beige
in_trifid	chr1:45334511:45339976:-	white	-0.0647049	0.00310835	MUTYH	clu_27982_-	gencode	0.0900778	0.174256	0.0058	ENST00000355498,ENST00000354383,ENST00000435155,ENST00000488731,ENST00000475516,ENST00000470256,ENST00000672764,ENST00000531105,ENST00000673134	MUTYH-202,MUTYH-201,MUTYH-208,MUTYH-231,MUTYH-220,MUTYH-218,MUTYH-244,MUTYH-237,MUTYH-246	white
in_trifid	chr11:7565767:7593132:+	beige	0.137756	5.9682e-05	PPFIBP2	clu_38330_+	gencode	0.18836	0.2	0	ENST00000299492,ENST00000524548,ENST00000524548,ENST00000527790,ENST00000527790	PPFIBP2-201,PPFIBP2-203,PPFIBP2-203,PPFIBP2-207,PPFIBP2-207	sig_beige
in_trifid	chr7:73596479:73596639:-	beige	0.139939	6.29224e-05	MLXIPL	clu_35758_-	gencode	0.3104	0.40356	0.233	ENST00000313375,ENST00000414749,ENST00000429400,ENST00000354613,ENST00000434326	MLXIPL-201,MLXIPL-204,MLXIPL-205,MLXIPL-203,MLXIPL-206	sig_beige
in_trifid	chr11:129123530:129124803:-	beige	0.118982	6.81982e-05	ARHGAP32	clu_2136_-	gencode	0.38	0.7266	0.7266	ENST00000310343,ENST00000524655	ARHGAP32-201,ARHGAP32-203	sig_beige
not_in_trifid	chr2:169808765:169808860:+	beige	0.109151	7.49034e-05	NA	clu_31869_+	cryptic	-0.1	-0.1	-0.1	Unknown	NA	sig_beige
in_trifid	chr3:56773816:56801703:-	beige	0.145258	7.57816e-05	ARHGEF3	clu_3790_-	gencode	0.32	0.361067	0.0815	ENST00000296315,ENST00000495373,ENST00000465659	ARHGEF3-201,ARHGEF3-212,ARHGEF3-204	sig_beige
in_trifid	chr4:53507469:53507986:-	beige	0.184343	7.74598e-05	LNX1	clu_36568_-	gencode	0.665	0.8594	0.8594	ENST00000263925,ENST00000306888	LNX1-201,LNX1-202	sig_beige
in_trifid	chrX:110067396:110109080:+	beige	0.164679	8.95739e-05	TMEM164	clu_15504_+	gencode	0.775767	0.8152	0.9706	ENST00000372068,ENST00000372073,ENST00000372072	TMEM164-202,TMEM164-204,TMEM164-203	sig_beige
cluster_not_in_trifid	chr7:94391533:94395540:-	beige	0.0996153	0.00361016	AC002074.1	clu_35879_-	gencode	-0.1	-0.1	-0.1	ENST00000644739	NA	beige
in_trifid	chr9:129068332:129069076:+	beige	0.184146	9.40108e-05	MIGA2	clu_17535_+	gencode	0.240475	0.250575	0.00115	ENST00000358369,ENST00000445183,ENST00000414342,ENST00000414342	MIGA2-201,MIGA2-204,MIGA2-202,MIGA2-202	sig_beige
in_trifid	chr20:13808902:13816463:+	beige	0.103067	0.000100717	NDUFAF5	clu_6504_+	gencode	0.49445	0.55645	0.55645	ENST00000378106,ENST00000463598	NDUFAF5-202,NDUFAF5-203	sig_beige
in_trifid	chr22:50330995:50372020:+	beige	0.129074	0.000101199	PPP6R2	clu_16195_+	refseq	0.1672	0.3344	0.3344	XM_047441654	NA	sig_beige
cluster_not_in_trifid	chr14:95533061:95534593:-	beige	0.125352	0.000116682	SNHG10	clu_16767_-	gencode	-0.1	-0.1	-0.1	ENST00000553559,ENST00000660378	NA	sig_beige
not_in_trifid	chr16:66623502:66623779:-	beige	0.169759	0.000122886	NA	clu_24604_-	cryptic	-0.1	-0.1	-0.1	Unknown	NA	sig_beige
in_trifid	chr10:119811955:119820846:+	beige	0.122225	0.000131142	INPP5F	clu_30075_+	gencode	0.0679048	0.0732048	0	ENST00000650623,ENST00000647699,ENST00000649454,ENST00000648262,ENST00000649251,ENST00000649957,ENST00000649297,ENST00000649742,ENST00000647933,ENST00000648515,ENST00000648515,ENST00000648515,ENST00000648621,ENST00000648621,ENST00000648621,ENST00000648661,ENST00000648661,ENST00000648661,ENST00000650305,ENST00000650305,ENST00000650305	INPP5F-221,INPP5F-207,INPP5F-216,INPP5F-210,INPP5F-214,INPP5F-218,INPP5F-215,INPP5F-217,INPP5F-208,INPP5F-211,INPP5F-211,INPP5F-211,INPP5F-212,INPP5F-212,INPP5F-212,INPP5F-213,INPP5F-213,INPP5F-213,INPP5F-219,INPP5F-219,INPP5F-219	sig_beige
cluster_not_in_trifid	chr11:4180711:4202259:+	beige	0.108383	0.000134906	LINC02749	clu_38294_+	gencode	-0.1	-0.1	-0.1	ENST00000667222	NA	sig_beige
in_trifid	chr5:134524429:134535858:+	white	-0.0749163	0.00440105	JADE2	clu_22660_+	gencode	0.6302	1	1	ENST00000512386	JADE2-209	white
in_trifid	chr19:3061257:3062700:-	beige	0.119735	0.000150828	TLE5	clu_7080_-	gencode	0.223	0.2479	0.2479	ENST00000221561,ENST00000586742	TLE5-201,TLE5-206	sig_beige
in_trifid	chr11:691598:694759:-	beige	0.167583	0.000157778	DEAF1	clu_1114_-	gencode	0.9862	1	1	ENST00000382409	DEAF1-201	sig_beige
in_trifid	chr5:119268907:119392816:+	beige	0.23429	0.000171743	TNFAIP8	clu_22597_+	gencode	0.8484	0.8995	0.8995	ENST00000274456	TNFAIP8-201	sig_beige
in_trifid	chr6:56735289:56843055:-	beige	0.110558	0.000196785	DST	clu_32971_-	gencode	0.167767	0.335533	0.3343	ENST00000421834,ENST00000370788,ENST00000361203	DST-207,DST-206,DST-204	sig_beige
cluster_not_in_trifid	chr1:3738513:3740233:-	beige	0.103986	0.00021527	TP73-AS1	clu_27418_-	gencode	-0.1	-0.1	-0.1	ENST00000636630,ENST00000650037,ENST00000423764,ENST00000608600,ENST00000648270,ENST00000587071,ENST00000648526,ENST00000648600	NA	sig_beige
in_trifid	chr3:136928227:136945583:+	beige	0.127949	0.000233273	NCK1	clu_18910_+	gencode	0.180536	0.180882	0	ENST00000288986,ENST00000481752,ENST00000485096,ENST00000485096,ENST00000488930,ENST00000488930,ENST00000488930,ENST00000491539,ENST00000491539,ENST00000496489,ENST00000496489	NCK1-201,NCK1-207,NCK1-209,NCK1-209,NCK1-210,NCK1-210,NCK1-210,NCK1-211,NCK1-211,NCK1-212,NCK1-212	sig_beige
not_in_trifid	chr17:82101866:82104194:-	beige	0.168114	0.000240662	NA	clu_20571_-	cryptic	-0.1	-0.1	-0.1	Unknown	NA	sig_beige
in_trifid	chrX:52898726:52899468:+	white	-0.059152	0.00540739	FAM156B	clu_15322_+	gencode	0.3455	0.6911	0.6911	ENST00000593751	FAM156B-203	white
in_trifid	chr20:35267988:35272005:-	white	-0.0558748	0.00547704	AL121753.1	clu_20817_-	gencode	0.161	0.3221	0.3221	ENST00000444717	AL121753.1-201	white
cluster_not_in_trifid	chr3:156751183:156816887:-	beige	0.212568	0.000270052	LINC00886	clu_4317_-	gencode	-0.1	-0.1	-0.1	ENST00000472943,ENST00000664482	NA	sig_beige
cluster_not_in_trifid	chr5:80485561:80487778:-	beige	0.188264	0.000270341	AC008771.1	clu_5896_-	gencode	-0.1	-0.1	-0.1	ENST00000504300,ENST00000666568	NA	sig_beige
in_trifid	chr1:31733143:31735183:-	beige	0.0646417	0.00636648	ADGRB2	clu_27790_-	gencode	0.357775	0.616825	0.59675	ENST00000398538,ENST00000373655,ENST00000373658,ENST00000398547	ADGRB2-203,ADGRB2-201,ADGRB2-202,ADGRB2-205	beige
in_trifid	chr17:34959650:34961257:-	beige	0.112804	0.000328171	CCT6B	clu_19766_-	gencode	0.367267	0.368267	0.0807	ENST00000314144,ENST00000421975,ENST00000436961	CCT6B-201,CCT6B-202,CCT6B-203	sig_beige
in_trifid	chr16:20799067:20799263:-	beige	0.0559207	0.00701077	ERI2	clu_24326_-	gencode	0.173825	0.262175	0.0241	ENST00000357967,ENST00000564349,ENST00000563117,ENST00000568805	ERI2-202,ERI2-208,ERI2-206,ERI2-214	beige
cluster_not_in_trifid	chr7:1162543:1162685:+	beige	0.0948722	0.00723632	AC091729.3	clu_40244_+	gencode	-0.1	-0.1	-0.1	ENST00000413706	NA	beige
cluster_not_in_trifid	chr9:41011730:41032834:+	beige	0.107794	0.000329376	FRG1HP	clu_17052_+	gencode	-0.1	-0.1	-0.1	ENST00000611606	NA	sig_beige
not_in_trifid	chr1:201888781:201889445:+	beige	0.127479	0.00032974	SHISA4	clu_14776_+	gencode	-0.1	-0.1	-0.1	ENST00000464117	NA	sig_beige
in_trifid	chr2:85561644:85579009:+	beige	0.117719	0.000349043	VAMP8	clu_31442_+	gencode	0.002	0.002	0.002	ENST00000432071	VAMP8-203	sig_beige
not_in_trifid	chr3:42654695:42658275:+	beige	0.1395	0.000367688	ZBTB47	clu_18406_+	refseq	-0.1	-0.1	-0.1	NM_001410746	NA	sig_beige
in_trifid	chr16:87762036:87765792:-	white	-0.0570175	0.00744322	KLHDC4	clu_24871_-	gencode	0.0006	0.0008	0.0008	ENST00000568338	KLHDC4-220	white
in_trifid	chr14:31453344:31457283:-	beige	0.10839	0.000400144	DTD2,AL139353.1	clu_16369_-	gencode	0.575375	0.670725	0.6734	ENST00000310850,ENST00000356180,ENST00000547378,ENST00000549185	DTD2-201,DTD2-202,AL139353.1-202,AL139353.1-201	sig_beige
not_in_trifid	chr15:32407217:32410582:-	beige	0.133525	0.0004097	ULK4P1,AC135983.1	clu_2234_-	gencode	-0.1	-0.1	-0.1	ENST00000564495,ENST00000562108	NA	sig_beige
in_trifid	chr7:81997235:82005423:-	beige	0.120776	0.000414646	CACNA2D1	clu_35828_-	refseq	0.53125	0.559075	0.56765	XM_005250572,XM_005250574,XM_047420820,XM_047420822	NA,NA,NA,NA	sig_beige
in_trifid	chr1:240245565:240257945:+	white	-0.0689754	0.00748905	FMN2	clu_15045_+	gencode	0	0	0	ENST00000441342,ENST00000441342,ENST00000441342,ENST00000441342	FMN2-202,FMN2-202,FMN2-202,FMN2-202	white
in_trifid	chr10:24438479:24473228:+	beige	0.108527	0.000470461	KIAA1217	clu_29483_+	gencode	0.2209	0.441829	0.4622	ENST00000376454,ENST00000458595,ENST00000376462,ENST00000376452,ENST00000430453,ENST00000438429,ENST00000376456	KIAA1217-204,KIAA1217-211,KIAA1217-206,KIAA1217-203,KIAA1217-209,KIAA1217-210,KIAA1217-205	sig_beige
in_trifid	chr16:71880023:71881317:-	white	-0.0518323	0.00749541	ZNF821	clu_24742_-	gencode	0.03112	0.03162	0.0007	ENST00000568666,ENST00000562808,ENST00000562985,ENST00000563878,ENST00000568961	ZNF821-218,ZNF821-207,ZNF821-208,ZNF821-210,ZNF821-219	white
in_trifid	chr9:132878436:132883911:+	beige	0.139154	0.000493749	SPACA9	clu_17604_+	gencode	0.526	0.6952	0.6952	ENST00000372136	SPACA9-203	sig_beige
cluster_not_in_trifid	chr9:66270267:66284501:+	beige	0.111385	0.000504646	NA	clu_17083_+	cryptic	-0.1	-0.1	-0.1	Unknown	NA	sig_beige
cluster_not_in_trifid	chr8:144814444:144815960:-	white	-0.0637659	0.00791518	LOC100130027	clu_9180_-	refseq	-0.1	-0.1	-0.1	NR_147501	NA	white
in_trifid	chr11:119011283:119011939:+	beige	0.107639	0.000540658	CCDC84	clu_39274_+	gencode	0.9409	1	1	ENST00000334418	CCDC84-201	sig_beige
cluster_not_in_trifid	chr12:17170:17348:-	white	-0.0897138	0.00829142	WASH8P	clu_24930_-	gencode	-0.1	-0.1	-0.1	ENST00000400706	NA	white
in_trifid	chr1:1489274:1490257:+	beige	0.113352	0.000631014	ATAD3B	clu_13024_+	gencode	0.28175	0.50915	0.50915	ENST00000673477,ENST00000308647	ATAD3B-206,ATAD3B-201	sig_beige
in_trifid	chr3:123620336:123620497:-	beige	0.106362	0.000631828	MYLK	clu_4055_-	gencode	0.2958	0.5917	0.5917	ENST00000583087	MYLK-221	sig_beige
in_trifid	chr6:169457634:169582836:-	white	-0.0816007	0.00838398	WDR27	clu_33477_-	gencode	0.3796	0.7591	0.7591	ENST00000423258	WDR27-201	white
not_in_trifid	chr6:83161242:83169242:-	beige	0.153786	0.000632741	PGM3	clu_33022_-	refseq	-0.1	-0.1	-0.1	XR_942480,XR_007059270,XR_001743468,XR_007059271,NR_159812	NA	sig_beige
in_trifid	chr16:69329179:69329997:-	beige	0.122652	0.000632926	PDF	clu_24671_-	gencode	0.7076	1	1	ENST00000288022	PDF-201	sig_beige
in_trifid	chr19:2046468:2046604:-	beige	0.102121	0.000647159	MKNK2	clu_7044_-	gencode	0.29092	0.30876	0	ENST00000250896,ENST00000309340,ENST00000586828,ENST00000586828,ENST00000586828	MKNK2-201,MKNK2-202,MKNK2-205,MKNK2-205,MKNK2-205	sig_beige
in_trifid	chr11:62728227:62728823:+	beige	0.0732153	0.00907716	TTC9C	clu_38652_+	gencode	0.0234	0.0238	0.0238	ENST00000530625	TTC9C-203	beige
cluster_not_in_trifid	chr21:44935890:44938444:-	white	-0.0513905	0.0091421	LINC01547	clu_37313_-	gencode	-0.1	-0.1	-0.1	ENST00000654166,ENST00000664358,ENST00000663249	NA	white
in_trifid	chr12:55979474:55986869:+	beige	0.102825	0.000747143	RAB5B	clu_10891_+	gencode	0	0	0	ENST00000548068,ENST00000548068	RAB5B-204,RAB5B-204	sig_beige
in_trifid	chr16:66935711:66938037:+	beige	0.153062	0.000855431	CES2	clu_5281_+	gencode	0.3209	0.6419	0.6419	ENST00000317091,ENST00000417689	CES2-201,CES2-202	sig_beige
not_in_trifid	chr1:230912758:230912886:-	beige	0.144581	0.000870155	NA	clu_29244_-	cryptic	-0.1	-0.1	-0.1	Unknown	NA	sig_beige
in_trifid	chr3:48631801:48631880:-	beige	0.110565	0.000879503	SLC26A6	clu_3583_-	gencode	0.15318	0.30459	0.0058	ENST00000395550,ENST00000420764,ENST00000358747,ENST00000383733,ENST00000421649,ENST00000444531,ENST00000307364,ENST00000431213,ENST00000431213,ENST00000431213	SLC26A6-205,SLC26A6-207,SLC26A6-203,SLC26A6-204,SLC26A6-208,SLC26A6-212,SLC26A6-201,SLC26A6-210,SLC26A6-210,SLC26A6-210	sig_beige
in_trifid	chr12:63780462:63781019:+	beige	0.104897	0.000921464	RXYLT1	clu_10994_+	gencode	0.2189	0.2627	0.2627	ENST00000537373	RXYLT1-205	sig_beige
in_trifid	chr16:3404648:3404909:+	beige	0.129168	0.000924147	ZNF174	clu_4738_+	gencode	0.0836	0.09275	0.09275	ENST00000344823,ENST00000575752	ZNF174-202,ZNF174-205	sig_beige
in_trifid	chr8:144465096:144465353:-	beige	0.044228	0.0098289	CYHR1	clu_9159_-	gencode	0.3498	0.5213	0.5213	ENST00000306145,ENST00000526887	CYHR1-201,CYHR1-206	beige
in_trifid	chr4:142305537:142305877:-	beige	0.187966	0.000925286	INPP4B	clu_36913_-	gencode	0.0319	0.0386	0.0386	ENST00000511838	INPP4B-217	sig_beige
cluster_not_in_trifid	chr16:8849993:8853526:+	beige	0.122032	0.000987029	NA	clu_4787_+	cryptic	-0.1	-0.1	-0.1	Unknown	NA	sig_beige
in_trifid	chr17:67992103:67993044:-	beige	0.120509	0.00109612	C17orf58	clu_20306_-	gencode	0.43825	0.7105	0.7105	ENST00000449250,ENST00000580729	C17orf58-202,C17orf58-204	sig_beige
cluster_not_in_trifid	chr7:66531399:66531791:-	beige	0.102329	0.00113712	AC006001.3	clu_35714_-	gencode	-0.1	-0.1	-0.1	ENST00000639011	NA	sig_beige
in_trifid	chr15:90873098:90875582:+	beige	0.128882	0.00118121	FURIN	clu_30833_+	gencode	0.957	0.9777	0.9777	ENST00000618099	FURIN-207	sig_beige
in_trifid	chr5:113151422:113294329:-	beige	0.115355	0.00131519	MCC	clu_6011_-	gencode	0.32035	0.5129	0.5129	ENST00000302475,ENST00000514701	MCC-201,MCC-208	sig_beige
in_trifid	chr2:39755960:39761331:-	beige	0.102642	0.00134724	THUMPD2	clu_11822_-	gencode	0.3237	0.5003	0.5003	ENST00000505747,ENST00000530522	THUMPD2-204,THUMPD2-208	sig_beige
cluster_not_in_trifid	chr15:50355545:50370332:+	beige	0.105724	0.00137603	GABPB1-AS1	clu_30458_+	gencode	-0.1	-0.1	-0.1	ENST00000668321	NA	sig_beige
cluster_not_in_trifid	chr16:18395957:18401584:-	beige	0.118525	0.0013963	PKD1P5	clu_24293_-	gencode	-0.1	-0.1	-0.1	ENST00000532415,ENST00000544578	NA	sig_beige
in_trifid	chr3:42621516:42630546:+	beige	0.113625	0.00140121	NKTR	clu_18401_+	gencode	0.7095	1	1	ENST00000232978	NKTR-201	sig_beige
in_trifid	chr19:55103568:55112467:-	beige	0.130997	0.00143823	PPP1R12C	clu_8048_-	gencode	0.296067	0.388633	0.1446	ENST00000263433,ENST00000592993,ENST00000435544	PPP1R12C-201,PPP1R12C-209,PPP1R12C-202	sig_beige
in_trifid	chr3:55480918:55486980:-	beige	0.113355	0.00145166	WNT5A	clu_3780_-	gencode	0.9793	0.9888	0.9888	ENST00000264634,ENST00000474267	WNT5A-201,WNT5A-202	sig_beige
cluster_not_in_trifid	chr20:43389271:43398684:-	beige	0.147414	0.00154	NA	clu_20890_-	cryptic	-0.1	-0.1	-0.1	Unknown	NA	sig_beige
not_in_trifid	chr11:10367387:10410757:+	beige	0.127804	0.00164073	ENSG00000133805.11	clu_38363_+	fantom_cat	-0.1	-0.1	-0.1	ENCT00000064282	NA	sig_beige
in_trifid	chr19:2039856:2040134:-	beige	0.116132	0.00166811	MKNK2	clu_7040_-	gencode	0.1886	0.20018	0	ENST00000250896,ENST00000589441,ENST00000586828,ENST00000586828,ENST00000586828	MKNK2-201,MKNK2-208,MKNK2-205,MKNK2-205,MKNK2-205	sig_beige
in_trifid	chr19:52453607:52456868:+	beige	0.123717	0.00205609	AC010332.3,ZNF578	clu_27149_+	gencode	0.5592	1	1	ENST00000421239	ZNF578-201	sig_beige
in_trifid	chrX:136169733:136169907:+	beige	0.19445	0.00211065	FHL1	clu_15609_+	gencode	0.37035	0.4504	0.4504	ENST00000394153,ENST00000456445	FHL1-204,FHL1-210	sig_beige
not_in_trifid	chr11:119132297:119132496:+	white	-0.0560314	0.0125525	HINFP	clu_39294_+	gencode	-0.1	-0.1	-0.1	ENST00000529808	NA	white
in_trifid	chr8:23566336:23568322:+	beige	0.135012	0.00216306	SLC25A37	clu_21499_+	gencode	0.326133	0.333333	0	ENST00000519973,ENST00000523930,ENST00000523930	SLC25A37-206,SLC25A37-212,SLC25A37-212	sig_beige
not_in_trifid	chr1:183234953:183235575:+	beige	0.0932467	0.0127293	ENSG00000058085.10	clu_14686_+	fantom_cat	-0.1	-0.1	-0.1	ENCT00000014945,HBMT00000037585	NA	beige
in_trifid	chr6:18263996:18264385:-	beige	0.116592	0.0021779	DEK	clu_32587_-	gencode	0.180588	0.192612	0.02315	ENST00000652689,ENST00000507591,ENST00000244776,ENST00000505224,ENST00000515742,ENST00000515770,ENST00000651624,ENST00000651624	DEK-212,DEK-204,DEK-201,DEK-203,DEK-206,DEK-207,DEK-208,DEK-208	sig_beige
in_trifid	chrX:10567603:10620290:-	beige	0.0877599	0.0136555	MID1	clu_41_-	gencode	0.625867	0.696633	0.9413	ENST00000317552,ENST00000380785,ENST00000380782	MID1-201,MID1-205,MID1-204	beige
in_trifid	chr10:71964694:72005736:+	beige	0.153345	0.00221326	CHST3	clu_29709_+	gencode	0.6178	1	1	ENST00000373115	CHST3-201	sig_beige
in_trifid	chr7:149278527:149281505:+	beige	0.0958996	0.0137207	ZNF783	clu_41143_+	gencode	0.5676	1	1	ENST00000434415	ZNF783-202	beige
cluster_not_in_trifid	chr9:21477292:21559748:-	beige	0.121689	0.00223884	MIR31HG	clu_9593_-	gencode	-0.1	-0.1	-0.1	ENST00000663833,ENST00000654736	NA	sig_beige
not_in_trifid	chr10:96130822:96132586:+	white	-0.0524107	0.0138984	ZNF518A	clu_29885_+	gencode	-0.1	-0.1	-0.1	ENST00000484770	NA	white
in_trifid	chr17:28725563:28726756:-	beige	0.166178	0.00241432	TLCD1	clu_19704_-	gencode	0.1048	0.114	0.114	ENST00000394933	TLCD1-202	sig_beige
cluster_not_in_trifid	chr7:131052555:131107720:-	white	-0.0883494	0.0140952	AC016831.7,LINC-PINT	clu_36152_-	gencode	-0.1	-0.1	-0.1	ENST00000642963,ENST00000429901,ENST00000451786,ENST00000642483,ENST00000647102,ENST00000643779,ENST00000642156,ENST00000647388,ENST00000644432,ENST00000644188,ENST00000431189,ENST00000643452,ENST00000643866,ENST00000647288,ENST00000643874,ENST00000645248	NA	white
in_trifid	chr3:171677694:171687371:-	beige	0.174053	0.00252115	PLD1	clu_4379_-	gencode	0.4793	0.7899	0.7899	ENST00000356327	PLD1-203	sig_beige
in_trifid	chr9:123383913:123403402:-	beige	0.0562205	0.0143718	DENND1A	clu_10104_-	gencode	0.685	1	1	ENST00000373624	DENND1A-203	beige
in_trifid	chr11:63764598:63764868:-	beige	0.118906	0.00277044	C11orf95	clu_1587_-	gencode	0.18085	0.36165	0.36165	ENST00000433688,ENST00000445014	C11orf95-202,C11orf95-203	sig_beige
in_trifid	chr17:40063092:40074192:+	beige	0.200161	0.00299106	THRA	clu_34692_+	gencode	0.512267	0.597533	0.4171	ENST00000450525,ENST00000264637,ENST00000584985	THRA-203,THRA-201,THRA-209	sig_beige
in_trifid	chr1:45334511:45339899:-	beige	0.111643	0.00310835	MUTYH	clu_27982_-	gencode	0.277467	0.5367	0.5564	ENST00000456914,ENST00000448481,ENST00000528013	MUTYH-211,MUTYH-209,MUTYH-234	sig_beige
in_trifid	chr3:141586755:141607678:+	beige	0.104471	0.00324641	RASA2	clu_18945_+	refseq	0.358967	0.431767	0.2724	XM_024453691,NM_001303245,XM_011513059	NA,NA,NA	sig_beige
in_trifid	chr2:148483436:148485742:+	beige	0.144311	0.00341168	MBD5	clu_31792_+	gencode	0.09578	0.19164	0.2361	ENST00000642680,ENST00000638043,ENST00000407073,ENST00000629878,ENST00000628572	MBD5-234,MBD5-231,MBD5-202,MBD5-214,MBD5-213	sig_beige
not_in_trifid	chrX:135348837:135349110:+	white	-0.0877203	0.0150583	ENSG00000173275.8	clu_15599_+	fantom_cat	-0.1	-0.1	-0.1	ENCT00000472322	NA	white
in_trifid	chr8:66452105:66454059:+	beige	0.109974	0.00360444	ADHFE1	clu_21708_+	gencode	0.5197	0.542133	0.6252	ENST00000396623,ENST00000415254,ENST00000276576	ADHFE1-203,ADHFE1-204,ADHFE1-201	sig_beige
in_trifid	chr2:3536313:3536724:-	white	-0.0421012	0.0152192	AC108488.2	clu_11551_-	gencode	0.6731	1	1	ENST00000658393	AC108488.2-202	white
cluster_not_in_trifid	chr17:31022042:31023606:+	white	-0.0928365	0.015357	ENSG00000266865.2	clu_34565_+	fantom_cat	-0.1	-0.1	-0.1	MICT00000145182,ENCT00000173787,MICT00000145184	NA	white
not_in_trifid	chr6:42246544:42249370:-	beige	0.107917	0.00419794	NA	clu_32871_-	cryptic	-0.1	-0.1	-0.1	Unknown	NA	sig_beige
in_trifid	chr3:32305567:32357373:+	beige	0.164005	0.00420036	CMTM8	clu_18312_+	refseq	0.0102	0.0107	0.0107	XM_047447513	NA	sig_beige
in_trifid	chr10:96057000:96057124:+	beige	0.0876485	0.0159697	CCNJ	clu_29884_+	gencode	0.6725	0.7039	0.7039	ENST00000403870	CCNJ-202	beige
cluster_not_in_trifid	chr1:120233347:120251414:+	beige	0.161958	0.0042248	NA	clu_14136_+	cryptic	-0.1	-0.1	-0.1	Unknown	NA	sig_beige
in_trifid	chr22:17750174:17774381:-	beige	0.0472253	0.0163084	BID	clu_584_-	gencode	0.274733	0.351467	0.0514	ENST00000622694,ENST00000614949,ENST00000342111	BID-215,BID-212,BID-202	beige
in_trifid	chr5:134526286:134535858:+	beige	0.115766	0.00440105	JADE2	clu_22660_+	gencode	0.4108	0.6518	0.6518	ENST00000395003	JADE2-203	sig_beige
in_trifid	chr1:153563887:153566702:-	beige	0.113412	0.00440356	S100A2	clu_28685_-	gencode	0.8482	0.9819	0.9819	ENST00000368709	S100A2-203	sig_beige
cluster_not_in_trifid	chr14:55577379:55578606:-	beige	0.117476	0.0046464	KTN1-AS1	clu_16521_-	gencode	-0.1	-0.1	-0.1	ENST00000663686,ENST00000335142	NA	sig_beige
not_in_trifid	chr22:50205024:50206317:+	white	-0.0831527	0.0166372	ENSG00000073169.9	clu_16190_+	fantom_cat	-0.1	-0.1	-0.1	MICT00000236259,FTMT28700007456,FTMT28700004783,FTMT28700004262,HBMT00000946105,FTMT28700005059,FTMT28700000859,FTMT28700003549	NA	white
in_trifid	chr7:134891673:134928754:+	beige	0.155068	0.00484817	CALD1	clu_41068_+	gencode	0.119975	0.179175	0.11895	ENST00000424922,ENST00000393118,ENST00000495522,ENST00000443197	CALD1-206,CALD1-203,CALD1-222,CALD1-210	sig_beige
in_trifid	chr11:71478469:71480755:+	beige	0.0898256	0.0171601	NADSYN1	clu_38959_+	gencode	0.2984	0.334	0.0014	ENST00000319023,ENST00000525200,ENST00000527852	NADSYN1-201,NADSYN1-204,NADSYN1-210	beige
cluster_not_in_trifid	chr19:56397988:56398277:+	beige	0.0903644	0.0176399	ENSG00000267454.1,ENSG00000198440.5	clu_27224_+	fantom_cat	-0.1	-0.1	-0.1	FTMT27500036578,MICT00000181754,ENCT00000208744,HBMT00000721151	NA	beige
in_trifid	chrX:52897409:52899468:+	beige	0.115946	0.00540739	FAM156B	clu_15322_+	gencode	0.0031	0.0062	0.0062	ENST00000612188	FAM156B-206	sig_beige
not_in_trifid	chr20:35269023:35272005:-	beige	0.149905	0.00547704	NA	clu_20817_-	cryptic	-0.1	-0.1	-0.1	Unknown	NA	sig_beige
in_trifid	chr16:4694238:4694958:+	beige	0.11291	0.00724552	NUDT16L1	clu_4765_+	gencode	0.36255	0.5108	0.5108	ENST00000304301,ENST00000590460	NUDT16L1-201,NUDT16L1-205	sig_beige
in_trifid	chr16:87762040:87765792:-	beige	0.107993	0.00744322	KLHDC4	clu_24871_-	gencode	0.148278	0.211022	0.0006	ENST00000270583,ENST00000567298,ENST00000347925,ENST00000562155,ENST00000622456,ENST00000569747,ENST00000564396,ENST00000564396,ENST00000564396	KLHDC4-201,KLHDC4-218,KLHDC4-203,KLHDC4-207,KLHDC4-227,KLHDC4-226,KLHDC4-212,KLHDC4-212,KLHDC4-212	sig_beige
cluster_not_in_trifid	chr2:108512012:108533933:-	beige	0.131155	0.00748404	GCC2-AS1	clu_12280_-	gencode	-0.1	-0.1	-0.1	ENST00000440975	NA	sig_beige
in_trifid	chr1:240211235:240257945:+	beige	0.123105	0.00748905	FMN2	clu_15045_+	gencode	0.6923	1	1	ENST00000319653	FMN2-201	sig_beige
in_trifid	chr16:3308836:3311753:+	white	-0.0935494	0.0182959	ZNF75A	clu_4736_+	gencode	0.165	0.329967	0.0008	ENST00000669516,ENST00000498240,ENST00000498240	ZNF75A-211,ZNF75A-201,ZNF75A-201	white
in_trifid	chr16:71880023:71883211:-	beige	0.104387	0.00749541	ZNF821	clu_24742_-	gencode	0.229706	0.233556	0	ENST00000425432,ENST00000565601,ENST00000446827,ENST00000313565,ENST00000611294,ENST00000564134,ENST00000562797,ENST00000563827,ENST00000563827,ENST00000563827,ENST00000565843,ENST00000565843,ENST00000565843,ENST00000568322,ENST00000568322,ENST00000568322	ZNF821-202,ZNF821-214,ZNF821-203,ZNF821-201,ZNF821-221,ZNF821-211,ZNF821-206,ZNF821-209,ZNF821-209,ZNF821-209,ZNF821-215,ZNF821-215,ZNF821-215,ZNF821-217,ZNF821-217,ZNF821-217	sig_beige
in_trifid	chr6:135947524:136108731:+	beige	0.125077	0.00772679	PDE7B	clu_23820_+	gencode	0.7427	0.938	0.938	ENST00000308191	PDE7B-201	sig_beige
cluster_not_in_trifid	chr2:8676029:8677419:-	white	-0.0466811	0.0198785	ID2-AS1	clu_11559_-	gencode	-0.1	-0.1	-0.1	ENST00000669696	NA	white
cluster_not_in_trifid	chr8:144816108:144825313:-	beige	0.145924	0.00791518	LOC100130027	clu_9180_-	refseq	-0.1	-0.1	-0.1	NR_147501	NA	sig_beige
cluster_not_in_trifid	chr12:17859:18037:-	beige	0.112357	0.00829142	WASH8P	clu_24930_-	gencode	-0.1	-0.1	-0.1	ENST00000400706	NA	sig_beige
in_trifid	chr6:169430712:169433323:-	beige	0.103901	0.00838398	AL031315.1	clu_33477_-	gencode	0.07975	0.1595	0.1595	ENST00000648086,ENST00000649579	AL031315.1-201,AL031315.1-203	sig_beige
cluster_not_in_trifid	chr2:95789764:95792160:+	beige	0.120916	0.00870404	LOC128966744	clu_31499_+	refseq	-0.1	-0.1	-0.1	NM_001422178,NM_001422179	NA	sig_beige
cluster_not_in_trifid	chr21:44935890:44939593:-	beige	0.116385	0.0091421	LINC01547	clu_37313_-	gencode	-0.1	-0.1	-0.1	ENST00000660377,ENST00000397841	NA	sig_beige
in_trifid	chr3:71112637:71198202:-	beige	0.194002	0.00922976	FOXP1,AC097634.4	clu_3864_-	gencode	0.210576	0.247879	0.01295	ENST00000647725,ENST00000318789,ENST00000475937,ENST00000648710,ENST00000649596,ENST00000649610,ENST00000649528,ENST00000648718,ENST00000648380,ENST00000649631,ENST00000498215,ENST00000493089,ENST00000648426,ENST00000615603,ENST00000484350,ENST00000650068,ENST00000327590,ENST00000468577,ENST00000610810,ENST00000610810,ENST00000648321,ENST00000648321,ENST00000648321,ENST00000648321,ENST00000648384…	AC097634.4-201,FOXP1-202,FOXP1-209,FOXP1-242,FOXP1-261,FOXP1-262,FOXP1-259,FOXP1-243,FOXP1-237,FOXP1-263,FOXP1-218,FOXP1-214,FOXP1-239,FOXP1-222,FOXP1-210,FOXP1-267,FOXP1-203,FOXP1-205,FOXP1-219,FOXP1-219,FOXP1-236,FOXP1-236,FOXP1-236,FOXP1-236,FOXP1-238,FOXP1-238,FOXP1-238,FOXP1-238,FOXP1-248,AC097634.4-202,AC097634.4-202,AC097634.4-202,AC097634.4-202,FOXP1-272	sig_beige
not_in_trifid	chr17:17752506:17754229:+	beige	0.1093	0.00951924	CATG00000030853.1	clu_34427_+	fantom_cat	-0.1	-0.1	-0.1	ENCT00000172625	NA	sig_beige
in_trifid	chr5:116021752:116022391:+	beige	0.164246	0.00988862	LVRN	clu_22579_+	gencode	0.0023625	0.0030125	0	ENST00000504467,ENST00000514509,ENST00000503329,ENST00000503329,ENST00000503329,ENST00000512314,ENST00000512314,ENST00000512314	LVRN-205,LVRN-209,LVRN-204,LVRN-204,LVRN-204,LVRN-207,LVRN-207,LVRN-207	sig_beige
not_in_trifid	chr17:64353518:64353612:-	white	-0.0966883	0.0206839	NA	clu_20248_-	cryptic	-0.1	-0.1	-0.1	Unknown	NA	white
in_trifid	chr17:39637231:39653481:+	beige	0.119505	0.0100316	STARD3	clu_34678_+	gencode	0.2523	0.27838	0.1253	ENST00000336308,ENST00000580611,ENST00000394250,ENST00000544210,ENST00000578577	STARD3-201,STARD3-219,STARD3-202,STARD3-209,STARD3-214	sig_beige
not_in_trifid	chr1:6615591:6616757:+	beige	0.101775	0.0102617	ENSG00000116273.5	clu_13073_+	fantom_cat	-0.1	-0.1	-0.1	ENCT00000000790	NA	sig_beige
in_trifid	chr11:62600689:62601423:-	beige	0.1011	0.0103742	MTA2	clu_1527_-	gencode	0.9966	1	1	ENST00000278823	MTA2-201	sig_beige
not_in_trifid	chr19:42215252:42217632:-	white	-0.0418326	0.0234595	DEDD2	clu_7750_-	gencode	-0.1	-0.1	-0.1	ENST00000600559,ENST00000598415,ENST00000598090,ENST00000602201,ENST00000602075,ENST00000593804,ENST00000601135	NA	white
cluster_not_in_trifid	chr2:131751585:131766619:+	beige	0.110064	0.0107032	C2orf27A	clu_31747_+	gencode	-0.1	-0.1	-0.1	ENST00000657415,ENST00000624391	NA	sig_beige
cluster_not_in_trifid	chr17:38202334:38202781:-	beige	0.120008	0.0113511	AC244154.1	clu_19834_-	gencode	-0.1	-0.1	-0.1	ENST00000649858	NA	sig_beige
in_trifid	chr16:69311532:69316008:+	beige	0.104134	0.0114378	VPS4A	clu_5376_+	gencode	0.9945	1	1	ENST00000254950	VPS4A-201	sig_beige
in_trifid	chr2:218688493:218688697:+	white	-0.0582097	0.0243266	STK36	clu_32217_+	gencode	0	0	0	ENST00000414413,ENST00000414413,ENST00000422778,ENST00000422778	STK36-203,STK36-203,STK36-205,STK36-205	white
cluster_not_in_trifid	chr6:29830077:29944762:-	beige	0.165481	0.0123821	NA	clu_32645_-	cryptic	-0.1	-0.1	-0.1	Unknown	NA	sig_beige
in_trifid	chr11:119131982:119132496:+	beige	0.111473	0.0125525	HINFP	clu_39294_+	gencode	0.34565	0.51515	0.51515	ENST00000350777,ENST00000527410	HINFP-201,HINFP-204	sig_beige
in_trifid	chr10:96130118:96132586:+	beige	0.10771	0.0138984	ZNF518A	clu_29885_+	gencode	0.22305	0.446	0.446	ENST00000624776,ENST00000478086	ZNF518A-210,ZNF518A-203	sig_beige
in_trifid	chr11:9575375:9575888:+	beige	0.0748479	0.0244882	WEE1	clu_38354_+	gencode	0.7989	0.8721	0.8721	ENST00000299613	WEE1-201	beige
cluster_not_in_trifid	chr20:1373178:1374484:+	beige	0.065921	0.0259155	SDCBP2-AS1	clu_6425_+	gencode	-0.1	-0.1	-0.1	ENST00000446423	NA	beige
cluster_not_in_trifid	chr7:131052555:131106271:-	beige	0.127737	0.0140952	LINC-PINT	clu_36152_-	gencode	-0.1	-0.1	-0.1	ENST00000646429	NA	sig_beige
in_trifid	chr11:110093432:110136663:+	beige	0.161303	0.0144964	ZC3H12C	clu_39164_+	gencode	0.7871	1	1	ENST00000278590	ZC3H12C-201	sig_beige
cluster_not_in_trifid	chr10:42550615:42551573:-	beige	0.0651888	0.0267115	ZNF37BP	clu_37595_-	gencode	-0.1	-0.1	-0.1	ENST00000452075	NA	beige
cluster_not_in_trifid	chr5:43015150:43043056:-	beige	0.0687945	0.0272664	NA	clu_5751_-	cryptic	-0.1	-0.1	-0.1	Unknown	NA	beige
in_trifid	chr3:196712644:196716858:+	beige	0.104238	0.0144989	PIGX	clu_19224_+	gencode	0.1282	0.25638	0.0052	ENST00000392391,ENST00000296333,ENST00000453218,ENST00000457284,ENST00000421265	PIGX-202,PIGX-201,PIGX-207,PIGX-208,PIGX-204	sig_beige
cluster_not_in_trifid	chr10:31308152:31309893:-	white	-0.0848208	0.0273196	ZEB1-AS1	clu_37551_-	gencode	-0.1	-0.1	-0.1	ENST00000424191	NA	white
in_trifid	chrX:135347472:135349110:+	beige	0.155398	0.0150583	ZNF449	clu_15599_+	gencode	0.9719	1	1	ENST00000339249	ZNF449-201	sig_beige
in_trifid	chr2:3534255:3536724:-	beige	0.100486	0.0152192	AC108488.2,AC108488.1	clu_11551_-	gencode	0.6275	0.9322	0.9322	ENST00000654051	AC108488.2-201	sig_beige
cluster_not_in_trifid	chr17:31022042:31024377:+	beige	0.115343	0.015357	AC138207.8	clu_34565_+	gencode	-0.1	-0.1	-0.1	ENST00000582483,ENST00000580190,ENST00000579588	NA	sig_beige
in_trifid	chr11:9817024:9829356:-	beige	0.173817	0.0164813	SBF2	clu_1253_-	gencode	0.9568	1	1	ENST00000256190	SBF2-201	sig_beige
cluster_not_in_trifid	chr1:243069704:243078988:-	beige	0.0754962	0.0280855	LINC01347	clu_29312_-	gencode	-0.1	-0.1	-0.1	ENST00000627498	NA	beige
in_trifid	chr22:50201590:50206317:+	beige	0.108234	0.0166372	SELENOO	clu_16190_+	gencode	0.33995	0.6799	0.6799	ENST00000380903,ENST00000611222	SELENOO-201,SELENOO-203	sig_beige
in_trifid	chr18:76928106:76935980:+	beige	0.07617	0.0283418	ZNF236	clu_3239_+	gencode	0.0544	0.0686	0.0686	ENST00000543926	ZNF236-203	beige
in_trifid	chr7:5394595:5421060:-	white	-0.0545921	0.0285235	TNRC18	clu_35421_-	gencode	0.38505	0.755	0.755	ENST00000430969,ENST00000399537	TNRC18-205,TNRC18-203	white
in_trifid	chr16:72829856:72889731:-	beige	0.15025	0.0179104	ZFHX3	clu_24751_-	refseq	0.25305	0.3247	0.3247	XM_024450291,XM_047434168	NA,NA	sig_beige
cluster_not_in_trifid	chr4:173536970:173538063:+	white	-0.0537427	0.0285789	HAND2-AS1	clu_40151_+	gencode	-0.1	-0.1	-0.1	ENST00000507062,ENST00000515310,ENST00000502334,ENST00000514673,ENST00000511196	NA	white
cluster_not_in_trifid	chr1:144720690:144757916:+	beige	0.106481	0.0182632	NA	clu_14173_+	cryptic	-0.1	-0.1	-0.1	Unknown	NA	sig_beige
in_trifid	chr16:3305643:3308313:+	beige	0.111851	0.0182959	ZNF75A	clu_4736_+	gencode	0.165	0.329967	0.0008	ENST00000669516,ENST00000498240,ENST00000498240	ZNF75A-211,ZNF75A-201,ZNF75A-201	sig_beige
in_trifid	chr18:62235491:62244764:+	white	-0.0659227	0.0286674	RELCH	clu_3204_+	refseq	0.4207	0.4769	0.4769	NM_001346235	NA	white
cluster_not_in_trifid	chr14:100895039:100898957:+	white	-0.0785465	0.0289652	MEG8	clu_34049_+	gencode	-0.1	-0.1	-0.1	ENST00000553584	NA	white
in_trifid	chr12:26195531:26224293:+	beige	0.105631	0.0187023	SSPN	clu_10638_+	gencode	0.3523	0.5512	0.5512	ENST00000422622	SSPN-202	sig_beige
cluster_not_in_trifid	chr2:8680587:8681827:-	beige	0.135393	0.0198785	ID2-AS1	clu_11559_-	refseq	-0.1	-0.1	-0.1	NR_110153	NA	sig_beige
in_trifid	chr19:8305156:8308149:-	beige	0.098307	0.0291694	CD320	clu_7219_-	gencode	0.3366	0.50115	0.50115	ENST00000301458,ENST00000599573	CD320-201,CD320-206	beige
in_trifid	chr11:107815965:107858658:-	beige	0.110613	0.0199095	SLC35F2	clu_1992_-	gencode	0.294167	0.3417	0.0216	ENST00000525815,ENST00000525071,ENST00000532513	SLC35F2-204,SLC35F2-203,SLC35F2-205	sig_beige
in_trifid	chr19:38325577:38326593:+	white	-0.066281	0.0303111	KCNK6	clu_26775_+	refseq	0.0146	0.0147	0.0147	XM_047439726	NA	white
in_trifid	chr22:40178140:40246015:+	beige	0.108674	0.0202135	TNRC6B	clu_16058_+	gencode	0.4443	0.7575	0.7575	ENST00000454349,ENST00000335727	TNRC6B-206,TNRC6B-202	sig_beige
not_in_trifid	chr15:49876523:49876643:-	white	-0.0892569	0.030584	ATP8B4	clu_2448_-	gencode	-0.1	-0.1	-0.1	ENST00000558498	NA	white
in_trifid	chr3:49803443:49804181:+	beige	0.192416	0.0204772	INKA1	clu_18517_+	gencode	0.4932	0.9864	0.9864	ENST00000333323	INKA1-201	sig_beige
cluster_not_in_trifid	chr7:39788604:39789354:+	white	-0.0889162	0.0305989	LINC00265	clu_40474_+	gencode	-0.1	-0.1	-0.1	ENST00000448955,ENST00000666283,ENST00000340510	NA	white
in_trifid	chr17:64353518:64354933:-	beige	0.10785	0.0206839	PECAM1	clu_20248_-	gencode	0.7335	1	1	ENST00000563924	PECAM1-203	sig_beige
cluster_not_in_trifid	chr22:21475300:21476002:-	beige	0.090977	0.0306214	PI4KAP2	clu_669_-	gencode	-0.1	-0.1	-0.1	ENST00000450651,ENST00000462560,ENST00000494740,ENST00000477296	NA	beige
in_trifid	chrX:9465447:9501780:+	beige	0.12609	0.0214954	TBL1X	clu_15133_+	gencode	0.166	0.184225	0	ENST00000645353,ENST00000422314,ENST00000422314,ENST00000422314	TBL1X-209,TBL1X-204,TBL1X-204,TBL1X-204	sig_beige
in_trifid	chr19:53333792:53340824:+	beige	0.0650035	0.0311169	ZNF845	clu_27161_+	gencode	0.6758	1	1	ENST00000595091	ZNF845-202	beige
in_trifid	chr19:42217045:42217632:-	beige	0.106435	0.0234595	DEDD2	clu_7750_-	gencode	0.474567	0.519867	0.4799	ENST00000596251,ENST00000336034,ENST00000598727	DEDD2-205,DEDD2-201,DEDD2-209	sig_beige
in_trifid	chr6:56670807:56692388:-	beige	0.107235	0.0242348	DST	clu_32970_-	gencode	0.0575	0.115	0.115	ENST00000652573	DST-240	sig_beige
in_trifid	chr2:218685228:218688697:+	beige	0.105287	0.0243266	STK36	clu_32217_+	gencode	0.8385	0.870267	0.9606	ENST00000295709,ENST00000440309,ENST00000392105	STK36-201,STK36-207,STK36-202	sig_beige
cluster_not_in_trifid	chr2:226800222:226807486:+	beige	0.0800661	0.0319914	AC010735.2	clu_32283_+	gencode	-0.1	-0.1	-0.1	ENST00000668519	NA	beige
in_trifid	chr3:194628509:194633563:-	beige	0.134391	0.0244503	TMEM44	clu_4477_-	gencode	0.06035	0.1093	0.1093	ENST00000330115,ENST00000419280	TMEM44-201,TMEM44-205	sig_beige
cluster_not_in_trifid	chr13:23889737:23890000:+	white	-0.0681676	0.0342363	PCOTH	clu_8160_+	refseq	-0.1	-0.1	-0.1	NR_172516,NR_172515	NA	white
cluster_not_in_trifid	chr10:31318540:31320283:-	beige	0.117686	0.0273196	ZEB1-AS1	clu_37551_-	gencode	-0.1	-0.1	-0.1	ENST00000606286	NA	sig_beige
in_trifid	chr19:49809258:49809378:-	beige	0.105379	0.02786	FUZ	clu_7937_-	gencode	0.229233	0.263283	0.07295	ENST00000313777,ENST00000533418,ENST00000528094,ENST00000377092,ENST00000525130,ENST00000525370	FUZ-201,FUZ-216,FUZ-212,FUZ-202,FUZ-203,FUZ-204	sig_beige
not_in_trifid	chr7:5394595:5397122:-	beige	0.114755	0.0285235	ENSG00000182095.10	clu_35421_-	fantom_cat	-0.1	-0.1	-0.1	MICT00000317913,MICT00000317912,MICT00000317915,MICT00000317914,ENCT00000408197	NA	sig_beige
cluster_not_in_trifid	chr4:173559201:173582705:+	beige	0.103983	0.0285789	HAND2-AS1	clu_40151_+	gencode	-0.1	-0.1	-0.1	ENST00000512929,ENST00000504740	NA	sig_beige
in_trifid	chr18:62232427:62244764:+	beige	0.125595	0.0286674	RELCH	clu_3204_+	gencode	0.39765	0.6326	0.74335	ENST00000398130,ENST00000644646,ENST00000256858,ENST00000587725	RELCH-202,RELCH-213,RELCH-201,RELCH-206	sig_beige
cluster_not_in_trifid	chr14:100898053:100898957:+	beige	0.134592	0.0289652	MEG8	clu_34049_+	gencode	-0.1	-0.1	-0.1	ENST00000553465,ENST00000668725,ENST00000638012	NA	sig_beige
in_trifid	chr19:38320272:38326593:+	beige	0.110249	0.0303111	KCNK6	clu_26775_+	gencode	0.9376	1	1	ENST00000263372	KCNK6-201	sig_beige
cluster_not_in_trifid	chr2:96019700:96021125:+	beige	0.0634125	0.038625	FAHD2CP	clu_31501_+	gencode	-0.1	-0.1	-0.1	ENST00000607780,ENST00000427863	NA	beige
in_trifid	chr15:49876523:49879376:-	beige	0.105411	0.030584	ATP8B4	clu_2448_-	gencode	0.36892	0.40402	0.0087	ENST00000284509,ENST00000559829,ENST00000557955,ENST00000558906,ENST00000559726	ATP8B4-201,ATP8B4-211,ATP8B4-202,ATP8B4-208,ATP8B4-210	sig_beige
in_trifid	chr19:56462429:56478033:-	beige	0.0381704	0.0393035	ZNF667	clu_8082_-	gencode	0.0004	0.0004	0.0004	ENST00000587555	ZNF667-203	beige
cluster_not_in_trifid	chr7:39782799:39789354:+	beige	0.104362	0.0305989	ENSG00000188185.7	clu_40474_+	fantom_cat	-0.1	-0.1	-0.1	ENCT00000398966,FTMT22700008163,FTMT22700007049	NA	sig_beige
in_trifid	chr5:96776194:96776404:-	beige	0.0757899	0.0398449	ERAP1	clu_5967_-	gencode	0	0	0	ENST00000512852	ERAP1-208	beige
not_in_trifid	chrX:133596599:133612509:-	beige	0.141544	0.0319744	NA	clu_444_-	cryptic	-0.1	-0.1	-0.1	Unknown	NA	sig_beige
not_in_trifid	chr1:161226136:161226476:+	beige	0.099582	0.0403204	TOMM40L	clu_14511_+	gencode	-0.1	-0.1	-0.1	ENST00000470426	NA	beige
cluster_not_in_trifid	chr13:23889011:23890000:+	beige	0.1336	0.0342363	PCOTH	clu_8160_+	gencode	-0.1	-0.1	-0.1	ENST00000382133	NA	sig_beige
in_trifid	chr1:27965881:27966503:+	white	-0.066176	0.0407971	XKR8	clu_13371_+	refseq	0.0123	0.01935	0.01935	XM_011541679,XM_011541680	NA,NA	white
in_trifid	chr12:116911157:116928023:+	beige	0.148326	0.0353717	FBXW8	clu_11348_+	gencode	0.8252	0.8688	0.8688	ENST00000455858	FBXW8-202	sig_beige
in_trifid	chr11:36451335:36462342:+	beige	0.128944	0.0355203	PRR5L	clu_38492_+	gencode	0.79125	0.9871	0.9871	ENST00000378867,ENST00000530639	PRR5L-201,PRR5L-216	sig_beige
in_trifid	chr17:48592456:48593121:-	beige	0.115634	0.0357794	HOXB5	clu_20091_-	gencode	0.9802	1	1	ENST00000239151	HOXB5-201	sig_beige
not_in_trifid	chr11:818958:821628:+	white	-0.0967704	0.0415782	NA	clu_38251_+	cryptic	-0.1	-0.1	-0.1	Unknown	NA	white
in_trifid	chr1:27963693:27966503:+	beige	0.107503	0.0407971	XKR8	clu_13371_+	gencode	0.6304	1	1	ENST00000373884	XKR8-201	sig_beige
in_trifid	chr5:132826182:132827461:-	white	-0.0760546	0.0420248	SHROOM1	clu_6087_-	refseq	0.339033	0.442967	0.6103	XM_005271886,XM_047416731,XM_047416733	NA,NA,NA	white
in_trifid	chr11:61333008:61333145:-	beige	0.10384	0.0410603	DDB1	clu_1475_-	gencode	0	0	0	ENST00000542337	DDB1-220	sig_beige
in_trifid	chr11:819905:821628:+	beige	0.111195	0.0415782	PNPLA2	clu_38251_+	gencode	0.7136	1	1	ENST00000336615	PNPLA2-201	sig_beige
in_trifid	chr5:132826182:132830594:-	beige	0.105149	0.0420248	SHROOM1	clu_6087_-	gencode	0.0003	0.0005	0.0005	ENST00000440118	SHROOM1-204	sig_beige
in_trifid	chr12:3733210:3753015:-	beige	0.113415	0.0473169	CRACR2A	clu_24959_-	gencode	0.2899	0.5582	0.5582	ENST00000440314,ENST00000252322	CRACR2A-203,CRACR2A-201	sig_beige
in_trifid	chr19:48474949:48477717:+	beige	0.141637	0.0480446	CYTH2	clu_27033_+	gencode	0.9906	0.9947	0.9947	ENST00000641098	CYTH2-214	sig_beige
cluster_not_in_trifid	chr6:34696722:34697159:+	beige	0.148398	0.04961	AL451165.2	clu_23313_+	gencode	-0.1	-0.1	-0.1	ENST00000606971	NA	sig_beige
in_trifid	chr20:64255870:64259942:+	beige	0.100414	0.0499171	PCMTD2	clu_6946_+	gencode	0.23166	0.23482	0.0662	ENST00000308824,ENST00000369758,ENST00000299468,ENST00000609372,ENST00000609372	PCMTD2-203,PCMTD2-204,PCMTD2-202,PCMTD2-207,PCMTD2-207	sig_beige
not_in_trifid	chr20:64257051:64259942:+	white	-0.0822079	0.0499171	PCMTD2	clu_6946_+	gencode	-0.1	-0.1	-0.1	ENST00000609297	NA	white

## Sheet: TRIFID Difference by cluster
cluster_id	p.adjust	deltapsi_beige	deltapsi_white	mean_norm_score_beige	mean_norm_score_white	gene_beige	gene_white	trifid_diff	max_dpsi	gene_to_plot
clu_35616_-	2.19229e-123	0.11671	-0.0723817	-0.1	0.3613	ENSG00000106603.13	COA1	-0.4613	0.11671	COA1
clu_19605_-	4.36025e-104	0.191809	-0.429651	0.1346	0.179	PEMT	PEMT	-0.0444	0.429651	PEMT
clu_1700_-	8.71504e-104	0.158686	-0.0803142	1	0.554356	PC	PC	0.445644	0.158686	PC
clu_15162_+	5.67501e-100	0.127193	-0.14688	1	-0.1	CA5B	CA5BP1	1.1	0.14688	CA5B
clu_18227_+	5.20256e-89	0.199776	-0.162935	1	0.43405	PPARG	PPARG	0.56595	0.199776	PPARG
clu_291_-	6.87892e-82	0.248354	-0.459901	0.588267	0.07775	CITED1	HDAC8	0.510517	0.459901	CITED1
clu_10876_+	9.54578e-81	0.0634356	-0.175589	0.50025	0.2544	RDH5	BLOC1S1	0.24585	0.175589	RDH5
clu_38484_+	7.35055e-70	0.131089	-0.107146	0.461517	0.202	CD44	CD44	0.259517	0.131089	CD44
clu_7568_-	1.61869e-67	0.237128	-0.10095	0.53768	0.4473	C19orf12	C19orf12	0.09038	0.237128	C19orf12
clu_11888_-	7.94065e-66	0.30603	-0.244368	1	0.4268	RTN4	RTN4	0.5732	0.30603	RTN4
clu_32518_-	5.0646e-63	0.135135	-0.0831902	-0.1	0.509375	LYRM4	LYRM4	-0.609375	0.135135	LYRM4
clu_28856_-	8.92966e-63	0.205539	-0.125438	0.0014	0.251492	PEX19	PEX19,PEX19,AL139011.2	-0.250092	0.205539	PEX19,PEX19,AL139011.2
clu_10672_+	1.38753e-62	0.241278	-0.245503	1	1	FAR2	FAR2	0	0.245503	FAR2
clu_2011_-	2.03971e-62	0.130853	-0.383614	-0.1	0.242267	ALG9,NA	ALG9,AP001781.2	-0.342267	0.383614	ALG9,AP001781.2
clu_8894_-	1.59922e-61	0.186133	-0.0949868	0.373033	0.164208	NCALD	NCALD	0.208825	0.186133	NCALD
clu_30968_+	2.77721e-57	0.0991108	-0.213414	0.279325	0.58295	LPIN1	LPIN1	-0.303625	0.213414	LPIN1
clu_15610_+	8.76422e-56	0.272423	-0.353878	0.0034	0.54645	FHL1	FHL1	-0.54305	0.353878	FHL1
clu_37352_-	5.00893e-52	0.145188	-0.125413	-0.1	0.677	NA	DIP2C	-0.777	0.145188	DIP2C
clu_37630_-	9.06049e-52	0.0998972	-0.133863	0.6139	0.6139	NCOA4	NCOA4	0	0.133863	NCOA4
clu_30022_+	1.28717e-50	0.116953	-0.069994	0.9654	0.9308	ADD3	ADD3	0.0346	0.116953	ADD3
clu_33907_+	3.30657e-49	0.0725088	-0.178068	0.22054	0.348675	FLVCR2	TTLL5	-0.128135	0.178068	TTLL5
clu_41011_+	4.61766e-48	0.141765	-0.0708056	1	0.5	HILPDA,AC010655.2	METTL2B	0.5	0.141765	HILPDA,AC010655.2
clu_6192_-	8.06108e-46	0.139144	-0.277823	0.308767	1	FGF1	FGF1	-0.691233	0.277823	FGF1
clu_14762_+	2.24441e-43	0.396359	-0.317047	-0.1	0.5855	NAV1	NAV1	-0.6855	0.396359	NAV1
clu_16766_-	5.53976e-42	0.103391	-0.219346	-0.1	0.485325	ENSG00000176438.8	SYNE3	-0.585325	0.219346	SYNE3
clu_9008_-	5.56717e-41	0.0984669	-0.119805	0.241625	0.39546	FAM49B	FAM49B	-0.153835	0.119805	FAM49B
clu_31216_+	3.17142e-40	0.39374	-0.169485	1	1	STON1-GTF2A1L	STON1	0	0.39374	STON1
clu_34526_+	5.30024e-40	0.368256	-0.416966	0.0008	0.5066	NEK8	NEK8	-0.5058	0.416966	NEK8
clu_13883_+	1.00979e-39	0.158458	-0.143253	-0.1	1	LINC01140	HS2ST1	-1.1	0.158458	HS2ST1
clu_16830_+	1.09983e-39	0.129141	-0.137375	0.32825	0.325967	KANK1	KANK1	0.00228333	0.137375	KANK1
clu_32408_+	3.3766e-38	0.400904	-0.320945	-0.1	1	NA	TWIST2	-1.1	0.400904	TWIST2
clu_33213_-	1.09807e-37	0.204945	-0.142202	0.748125	0.458367	TRAF3IP2	TRAF3IP2	0.289758	0.204945	TRAF3IP2
clu_31283_+	3.8537e-36	0.271265	-0.139083	0.7483	0.480475	EHBP1	EHBP1	0.267825	0.271265	EHBP1
clu_36362_-	2.56368e-33	0.252161	-0.10572	-0.1	0.4741	SPON2	SPON2	-0.5741	0.252161	SPON2
clu_1427_-	6.77635e-33	0.220873	-0.209243	0.0015	0.680133	TNKS1BP1	TNKS1BP1	-0.678633	0.220873	TNKS1BP1
clu_1547_-	7.42479e-33	0.171093	-0.234023	0.336	0.466267	LBHD1	AP001458.2,C11orf98	-0.130267	0.234023	AP001458.2,C11orf98
clu_19554_-	2.0219e-30	0.117771	-0.129974	0.52775	0.069475	PMP22	PMP22	0.458275	0.129974	PMP22
clu_18569_+	4.46577e-30	0.356157	-0.341649	0.35766	0.0011	GLYCTK	GLYCTK	0.35656	0.356157	GLYCTK
clu_36127_-	9.44623e-30	0.0314251	-0.118635	0.6368	0.3082	IMPDH1	IMPDH1	0.3286	0.118635	IMPDH1
clu_38210_+	8.2848e-29	0.0636375	-0.113362	0.2152	0.519433	IFITM2	IFITM1	-0.304233	0.113362	IFITM1
clu_10734_+	1.37436e-28	0.0300654	-0.11254	0	0.1115	PFKM	PFKM	-0.1115	0.11254	PFKM
clu_7381_-	1.71933e-28	0.167914	-0.122636	0.617533	0	HOOK2	HOOK2	0.617533	0.167914	HOOK2
clu_26694_+	1.20982e-27	0.206822	-0.196633	0.8969	0.8969	FXYD1	AC020907.2,FXYD1	0	0.206822	AC020907.2,FXYD1
clu_27282_+	6.28846e-27	0.121831	-0.065747	-0.1	0.305425	ZNF584	ZNF584	-0.405425	0.121831	ZNF584
clu_14521_+	6.46878e-27	0.113459	-0.105998	0.38324	0.5	FCRLB	DUSP12	-0.11676	0.113459	DUSP12
clu_471_-	5.38719e-26	0.323323	-0.307746	1	0.5764	ARHGEF6	ARHGEF6	0.4236	0.323323	ARHGEF6
clu_17891_-	5.71886e-26	0.133852	-0.10257	1	0.9052	TSC22D1	TSC22D1	0.0948	0.133852	TSC22D1
clu_36665_-	1.42056e-25	0.0663301	-0.129014	0.59966	0.53034	SEC31A	SEC31A	0.06932	0.129014	SEC31A
clu_391_-	1.68576e-25	0.131709	-0.123456	0.9407	-0.1	IL13RA2	ENSG00000123496.3	1.0407	0.131709	IL13RA2
clu_37049_-	5.24836e-25	0.102557	-0.0679602	0.352767	0.8765	ACSL1	ACSL1	-0.523733	0.102557	ACSL1
clu_37849_-	6.02932e-25	0.0772026	-0.115774	-0.1	0.8171	ENSG00000152782.12	PANK1	-0.9171	0.115774	PANK1
clu_37538_-	7.7328e-25	0.280787	-0.144937	0.9325	0.7658	SVIL	SVIL	0.1667	0.280787	SVIL
clu_40323_+	7.7328e-25	0.126341	-0.117706	0.9569	0.0005	C1GALT1	C1GALT1	0.9564	0.126341	C1GALT1
clu_37540_-	1.01794e-24	0.293115	-0.214189	-0.1	0.3943	SVIL	SVIL	-0.4943	0.293115	SVIL
clu_10973_+	3.04378e-23	0.301757	-0.307769	0.0905	0.50435	SLC16A7	SLC16A7	-0.41385	0.307769	SLC16A7
clu_13899_+	1.06798e-22	0.118262	-0.134309	0.779875	0.507567	LRRC8B	AC093423.3,LRRC8C	0.272308	0.134309	LRRC8B
clu_12446_-	1.01784e-21	0.0607034	-0.132118	0.2291	0.21985	GTDC1	GTDC1	0.00925	0.132118	GTDC1
clu_31289_+	2.05741e-21	0.116172	-0.0600704	0.8768	0.4929	EHBP1	EHBP1	0.3839	0.116172	EHBP1
clu_19289_-	8.17411e-21	0.0755666	-0.137294	0.9638	0.23724	MYO1C	INPP5K	0.72656	0.137294	MYO1C
clu_18550_+	2.73187e-20	0.11007	-0.141627	1	0.9049	PARP3	PARP3	0.0951	0.141627	PARP3
clu_23678_+	3.89359e-20	0.344325	-0.355668	0.0058	0.8318	CRYBG1	CRYBG1	-0.826	0.355668	CRYBG1
clu_24510_-	5.29137e-20	0.327443	-0.262077	0.8956	1	SIAH1	SIAH1	-0.1044	0.327443	SIAH1
clu_17336_+	5.3659e-20	0.125159	-0.0639726	0.3703	-0.1	RGS3	ENSG00000138835.18	0.4703	0.125159	RGS3
clu_29623_+	6.67474e-20	0.25858	-0.304293	-0.1	0.33495	NA	PRKG1	-0.43495	0.304293	PRKG1
clu_37534_-	8.07524e-20	0.0794244	-0.139459	1	0.73205	SVIL	SVIL	0.26795	0.139459	SVIL
clu_4326_-	3.19681e-19	0.224342	-0.566983	0.316912	-0.1	VEPH1	VEPH1	0.416913	0.566983	VEPH1
clu_39188_+	4.09409e-19	0.114733	-0.121139	-0.1	0.7949	ENSG00000150764.9	DIXDC1	-0.8949	0.121139	DIXDC1
clu_23614_+	3.0438e-18	0.138939	-0.277878	0.77696	0.463233	MYO6	MYO6	0.313727	0.277878	MYO6
clu_38044_-	5.50281e-18	0.160984	-0.100061	0.632267	0.0554	SH3PXD2A	SH3PXD2A	0.576867	0.160984	SH3PXD2A
clu_39178_+	5.75795e-18	0.243348	-0.166434	-0.1	0.334067	ENSG00000149300.5	C11orf52,HSPB2-C11orf52	-0.434067	0.243348	C11orf52,HSPB2-C11orf52
clu_19197_+	6.34272e-18	0.0760267	-0.138125	0.383317	0.186393	OPA1	OPA1	0.196923	0.138125	OPA1
clu_4327_-	1.43399e-17	0.059244	-0.1206	0.00156667	0.3013	VEPH1	VEPH1	-0.299733	0.1206	VEPH1
clu_25917_-	1.51418e-17	0.205442	-0.109646	0.6288	0.617144	CAMKK2	CAMKK2	0.0116556	0.205442	CAMKK2
clu_15115_+	1.68478e-17	0.0651868	-0.11311	0	0.92685	GYG2	GYG2	-0.92685	0.11311	GYG2
clu_8953_-	2.26791e-17	0.113285	-0.0603909	0.8893	0.9835	ENPP2	ENPP2	-0.0942	0.113285	ENPP2
clu_19494_-	7.15556e-17	0.129049	-0.110671	0.62775	-0.1	NAA38	ENSG00000183011.9	0.72775	0.129049	NAA38
clu_6212_-	7.15556e-17	0.103309	-0.0872088	0.49305	1	DPYSL3	DPYSL3	-0.50695	0.103309	DPYSL3
clu_14581_+	1.0864e-16	0.253507	-0.172736	0.0328	0.6	FMO1	FMO1	-0.5672	0.253507	FMO1
clu_38176_-	1.79024e-16	0.153462	-0.050743	1	-0.1	STK32C	STK32C	1.1	0.153462	STK32C
clu_39783_+	7.86556e-16	0.134276	-0.148842	0.4331	0.00146	FAM47E-STBD1,FAM47E	FAM47E-STBD1,FAM47E	0.43164	0.148842	FAM47E-STBD1,FAM47E
clu_85_-	8.64797e-16	0.197635	-0.134239	0.22925	0.4527	SH3KBP1	SH3KBP1	-0.22345	0.197635	SH3KBP1
clu_13235_+	1.08534e-15	0.167493	-0.0931682	0.21995	0.97325	ARHGEF10L	ARHGEF10L	-0.7533	0.167493	ARHGEF10L
clu_40985_+	1.12904e-15	0.107674	-0.0580769	0.253538	0.316217	ST7	ST7	-0.0626792	0.107674	ST7
clu_13672_+	1.1914e-15	0.243931	-0.169103	0.57465	0.410355	MAST2	MAST2	0.164295	0.243931	MAST2
clu_38490_+	1.26242e-15	0.231237	-0.169327	-0.03675	0.271275	PRR5L,NA	PRR5L	-0.308025	0.231237	PRR5L
clu_3877_-	1.64034e-15	0.185015	-0.185015	-0.1	1	PDZRN3	PDZRN3	-1.1	0.185015	PDZRN3
clu_28797_-	1.8866e-15	0.161208	-0.12835	-0.1	-0.1	ENSG00000116584.13	ENSG00000116584.13	0	0.161208	ENSG00000116584.13
clu_39680_+	2.37676e-15	0.0834433	-0.113001	0.73418	0.2853	LIMCH1	LIMCH1	0.44888	0.113001	LIMCH1
clu_23974_+	2.67573e-15	0.0789573	-0.139838	0.7388	0.283629	QKI	QKI	0.455171	0.139838	QKI
clu_15074_+	2.69195e-15	0.232562	-0.171597	-0.1	1	ENSG00000162849.11	KIF26B	-1.1	0.232562	KIF26B
clu_40903_+	2.81293e-15	0.11181	-0.0536289	0.9392	-0.1	PRKRIP1	PRKRIP1	1.0392	0.11181	PRKRIP1
clu_2543_-	3.37472e-15	0.0543156	-0.105663	0.0012	0.963275	BNIP2	BNIP2	-0.962075	0.105663	BNIP2
clu_1647_-	6.56021e-15	0.133842	-0.150232	0.1384	0.47836	SLC25A45	SLC25A45	-0.33996	0.150232	SLC25A45
clu_10181_-	8.76065e-15	0.0624554	-0.113021	0.512667	0	GOLGA2	GOLGA2	0.512667	0.113021	GOLGA2
clu_4168_-	9.32756e-15	0.112333	-0.0795964	0.50105	0	ACAD11	ACAD11	0.50105	0.112333	ACAD11
clu_20113_-	1.4645e-14	0.29434	-0.299066	0.9784	1	TOB1	TOB1	-0.0216	0.299066	TOB1
clu_20811_-	1.66198e-14	0.105144	-0.112248	-0.1	0.9617	NA	TRPC4AP	-1.0617	0.112248	TRPC4AP
clu_31811_+	1.92348e-14	0.220564	-0.219501	-0.1	1	NA	FMNL2	-1.1	0.220564	FMNL2
clu_22299_+	2.0326e-14	0.105004	-0.0613081	0.38106	0.48725	TRAPPC13	TRAPPC13	-0.10619	0.105004	TRAPPC13
clu_30897_+	2.65394e-14	0.0706582	-0.127711	0.016	0.0575682	LRRC28	LRRC28	-0.0415682	0.127711	LRRC28
clu_31616_+	3.7679e-14	0.249114	-0.298249	-0.1	1	ENSG00000172985.8	SH3RF3	-1.1	0.298249	SH3RF3
clu_10840_+	7.05339e-14	0.178885	-0.181235	0.30595	1	MFSD5	MFSD5	-0.69405	0.181235	MFSD5
clu_21466_+	1.03459e-13	0.0822149	-0.151135	0.8731	0.8794	PPP3CC	PPP3CC	-0.0063	0.151135	PPP3CC
clu_4454_-	1.06187e-13	0.145175	-0.11705	0	0.55295	BCL6	BCL6	-0.55295	0.145175	BCL6
clu_18942_+	1.14073e-13	0.129799	-0.0456925	0.00975	0.02185	ZBTB38	ZBTB38	-0.0121	0.129799	ZBTB38
clu_39642_+	1.21665e-13	0.0564184	-0.146459	0.09355	0.167333	TBC1D1	TBC1D1	-0.0737833	0.146459	TBC1D1
clu_16711_-	1.38005e-13	0.221927	-0.113971	0.5014	0.003875	TTC7B	TTC7B	0.497525	0.221927	TTC7B
clu_3447_-	1.50078e-13	0.271732	-0.2689	0.656	1	PLCD1	PLCD1	-0.344	0.271732	PLCD1
clu_5308_+	3.01888e-13	0.280695	-0.154813	0.337667	0.50225	SLC9A5	SLC9A5	-0.164583	0.280695	SLC9A5
clu_8865_-	3.5595e-13	0.119891	-0.115988	0.5263	-0.1	STK3	NA	0.6263	0.119891	STK3
clu_21093_-	4.23038e-13	0.375633	-0.426963	0.0344	0.552975	EPB41L3	EPB41L3	-0.518575	0.426963	EPB41L3
clu_13193_+	5.38736e-13	0.142288	-0.198613	0.337	0.7991	KAZN,NA	KAZN	-0.4621	0.198613	KAZN
clu_37190_-	6.02057e-13	0.118958	-0.136089	-0.1	1	NA	URB1	-1.1	0.136089	URB1
clu_32499_-	6.42952e-13	0.10301	-0.0494772	0.418667	0.4055	SLC22A23	SLC22A23	0.0131667	0.10301	SLC22A23
clu_5371_+	6.78007e-13	0.197745	-0.210676	-0.1	0.223414	UTP4	UTP4	-0.323414	0.210676	UTP4
clu_9549_-	1.22016e-12	0.0705111	-0.200802	0.5311	-0.1	MPDZ	MPDZ	0.6311	0.200802	MPDZ
clu_478_-	1.70892e-12	0.0849003	-0.109593	0.50215	0.8939	ATP11C	ATP11C	-0.39175	0.109593	ATP11C
clu_1234_-	1.7427e-12	0.0947302	-0.19111	-0.1	0.12441	ENSG00000166444.13	ST5	-0.22441	0.19111	ST5
clu_20089_-	1.88332e-12	0.226611	-0.088961	1	-0.1	HOXB4	HOXB3	1.1	0.226611	HOXB4
clu_18245_+	3.1125e-12	0.266897	-0.269165	0.0034	0.228729	SLC6A6	SLC6A6	-0.225329	0.269165	SLC6A6
clu_30571_+	3.99882e-12	0.104124	-0.0392034	1	0.1194	SMAD3	SMAD3	0.8806	0.104124	SMAD3
clu_16295_-	5.46764e-12	0.0818141	-0.128071	0.04115	0.186525	SLC7A8	SLC7A8	-0.145375	0.128071	SLC7A8
clu_8958_-	6.80678e-12	0.136221	-0.194749	0.7438	0.5824	ENPP2	ENPP2	0.1614	0.194749	ENPP2
clu_40485_+	8.19484e-12	0.187507	-0.183242	0.603	-0.1	SUGCT	ENSG00000175600.11	0.703	0.187507	SUGCT
clu_15517_+	1.12354e-11	0.104869	-0.104869	-0.1	0.332275	NA	WDR44	-0.432275	0.104869	WDR44
clu_17541_+	1.5307e-11	0.111365	-0.0563616	0.289212	0.0004	PTPA	PTPA	0.288813	0.111365	PTPA
clu_24198_-	1.67779e-11	0.308071	-0.320485	0.9653	1	EMP2	EMP2	-0.0347	0.320485	EMP2
clu_6825_+	1.74209e-11	0.117634	-0.117634	-0.1	0.51395	ENSG00000196396.5	PTPN1	-0.61395	0.117634	PTPN1
clu_7665_-	2.22382e-11	0.0916169	-0.151239	-0.1	0.391733	ENSG00000196381.6	ZNF781,ZFP30	-0.491733	0.151239	ZNF781,ZFP30
clu_25945_-	2.278e-11	0.0443307	-0.119264	0.9844	0.60575	CLIP1	CLIP1	0.37865	0.119264	CLIP1
clu_39182_+	2.57125e-11	0.113341	-0.161051	0.52475	0.5898	DIXDC1	DIXDC1	-0.06505	0.161051	DIXDC1
clu_17337_+	4.27579e-11	0.128803	-0.128803	0.297529	0.271267	RGS3	RGS3	0.0262619	0.128803	RGS3
clu_39175_+	6.84801e-11	0.165615	-0.165174	0.0079	0.2975	C11orf1	C11orf1	-0.2896	0.165615	C11orf1
clu_31057_+	8.74998e-11	0.22343	-0.206958	0.381589	-0.1	BABAM2,MRPL33	NA	0.481589	0.22343	BABAM2,MRPL33
clu_31585_+	9.03958e-11	0.131389	-0.153592	0.5006	0.0410333	TMEM182	TMEM182	0.459567	0.153592	TMEM182
clu_19613_-	9.12091e-11	0.084991	-0.143588	0.12605	0.24102	TOM1L2	TOM1L2	-0.11497	0.143588	TOM1L2
clu_15050_+	1.02598e-10	0.127472	-0.127472	-0.1	0.5007	NA	FMN2	-0.6007	0.127472	FMN2
clu_14195_+	1.0433e-10	0.107432	-0.164106	0.38	0.1028	NBPF12	NBPF12	0.2772	0.164106	NBPF12
clu_36940_-	1.2127e-10	0.344144	-0.344144	-0.1	0.52748	NA	LRBA	-0.62748	0.344144	LRBA
clu_22237_+	1.37503e-10	0.114718	-0.0775798	0.0770786	0.2	NNT	NNT	-0.122921	0.114718	NNT
clu_17460_+	1.50458e-10	0.146177	-0.13173	0.37405	0.145467	FPGS	FPGS	0.228583	0.146177	FPGS
clu_25358_-	1.54485e-10	0.124574	-0.043104	0.233073	0.01373	CSAD	CSAD	0.219343	0.124574	CSAD
clu_33609_+	1.84376e-10	0.0733179	-0.11931	0.143429	-0.1	NUBPL	NA	0.243429	0.11931	NUBPL
clu_37696_-	2.99979e-10	0.0616115	-0.118014	0.388267	0.1278	HERC4	HERC4	0.260467	0.118014	HERC4
clu_11517_+	4.06802e-10	0.187538	-0.268807	-0.1	0.62635	NA	PGAM5	-0.72635	0.268807	PGAM5
clu_30097_+	4.43001e-10	0.135199	-0.14629	0.6921	0.9741	TACC2	TACC2	-0.282	0.14629	TACC2
clu_12779_-	5.43558e-10	0.180158	-0.0945839	1	0.455933	ACADL	KANSL1L	0.544067	0.180158	ACADL
clu_15046_+	6.71752e-10	0.154577	-0.118886	0.2	-0.1	FMN2	ENSG00000155816.15	0.3	0.154577	FMN2
clu_7004_-	6.80064e-10	0.105271	-0.0999003	0	0.6873	SBNO2	SBNO2	-0.6873	0.105271	SBNO2
clu_15429_+	9.63248e-10	0.272252	-0.300103	-0.1	1	ENSG00000000005.5	TNMD	-1.1	0.300103	TNMD
clu_40827_+	1.08345e-09	0.170485	-0.141198	0.3824	0.3411	CPSF4	CPSF4	0.0413	0.170485	CPSF4
clu_752_-	1.27492e-09	0.11339	-0.0605694	0.644783	0.00115	THOC5	THOC5	0.643633	0.11339	THOC5
clu_16782_-	1.29175e-09	0.103062	-0.0430597	0.257862	0.0029	MOK	MOK	0.254962	0.103062	MOK
clu_40123_+	1.29843e-09	0.121077	-0.131992	1	0.38305	RAPGEF2	RAPGEF2	0.61695	0.131992	RAPGEF2
clu_8774_-	1.32438e-09	0.122948	-0.105176	0.604267	-0.1	STAU2	STAU2	0.704267	0.122948	STAU2
clu_21176_-	1.43685e-09	0.082959	-0.19049	0.0461	0.5187	B4GALT6	B4GALT6	-0.4726	0.19049	B4GALT6
clu_11204_+	1.76412e-09	0.133735	-0.112248	-0.1	0.5016	ENSG00000171310.6	CHST11	-0.6016	0.133735	CHST11
clu_1449_-	1.86018e-09	0.0902808	-0.208897	0.5822	0.5005	LPXN	LPXN	0.0817	0.208897	LPXN
clu_1074_-	1.93115e-09	0.204979	-0.11233	0.756683	0	CPT1B,CHKB-CPT1B	CPT1B	0.756683	0.204979	CPT1B,CHKB-CPT1B
clu_9262_+	1.97376e-09	0.0911076	-0.111576	0.0991	0.683975	USP25	USP25	-0.584875	0.111576	USP25
clu_34539_+	2.42938e-09	0.213007	-0.257726	0.0203	0.8886	TP53I13	TP53I13	-0.8683	0.257726	TP53I13
clu_14736_+	2.86072e-09	0.134468	-0.134336	1	1	CFH	CFHR1	0	0.134468	CFHR1
clu_24858_-	2.86072e-09	0.124394	-0.19081	0.0899	0.368867	C16orf95	FBXO31	-0.278967	0.19081	FBXO31
clu_18937_+	3.28988e-09	0.119652	-0.0532796	0.3858	0.0007	SLC25A36	SLC25A36	0.3851	0.119652	SLC25A36
clu_3170_+	4.92517e-09	0.103601	-0.103601	-0.1	0.4015	ELAC1	ELAC1,AC091551.1	-0.5015	0.103601	ELAC1,AC091551.1
clu_40522_+	4.93409e-09	0.0567098	-0.107274	0.6997	0.94025	ZMIZ2	ZMIZ2	-0.24055	0.107274	ZMIZ2
clu_26413_+	6.1475e-09	0.134179	-0.131609	0.93695	0.5613	NFIX	NFIX	0.37565	0.134179	NFIX
clu_30703_+	8.39173e-09	0.125669	-0.0557394	0.6698	0.5006	ZFAND6	ZFAND6	0.1692	0.125669	ZFAND6
clu_27829_-	8.40258e-09	0.163002	-0.145968	0.427533	1	PHC2	PHC2	-0.572467	0.163002	PHC2
clu_23618_+	8.5532e-09	0.341035	-0.250081	1	-0.1	SH3BGRL2	SH3BGRL2	1.1	0.341035	SH3BGRL2
clu_30026_+	8.72872e-09	0.152708	-0.169495	0.3514	0.4279	MXI1	MXI1	-0.0765	0.169495	MXI1
clu_7827_-	9.53354e-09	0.117424	-0.101409	0.5739	0.6185	FBXO46	FBXO46	-0.0446	0.117424	FBXO46
clu_22940_+	9.78987e-09	0.10396	-0.0350439	0.5014	-0.1	B4GALT7	NA	0.6014	0.10396	B4GALT7
clu_2513_-	1.01653e-08	0.159073	-0.159073	0.1671	0.564	NEDD4	NEDD4	-0.3969	0.159073	NEDD4
clu_40240_+	1.11184e-08	0.344226	-0.3412	1	-0.1	GPR146	GPR146	1.1	0.344226	GPR146
clu_31357_+	1.14708e-08	0.0558319	-0.112187	0.7012	0.0019	ZNF638	ZNF638	0.6993	0.112187	ZNF638
clu_7433_-	1.14708e-08	0.0647541	-0.113601	0.338767	1	ILVBL	ILVBL	-0.661233	0.113601	ILVBL
clu_27159_+	1.20263e-08	0.102983	-0.119202	-0.1	0.335733	NA	ZNF813	-0.435733	0.119202	ZNF813
clu_28101_-	1.25966e-08	0.155396	-0.148816	-0.1	1	ENSG00000162402.8	USP24	-1.1	0.155396	USP24
clu_24479_-	1.44021e-08	0.18798	-0.114647	0.50075	0.4685	ZNF668	ZNF668	0.03225	0.18798	ZNF668
clu_585_-	1.63249e-08	0.10712	-0.178653	0	0.51395	MICAL3	AC016026.1,MICAL3	-0.51395	0.178653	AC016026.1,MICAL3
clu_20538_-	1.70153e-08	0.1056	-0.103586	0.3087	1	PCYT2	SIRT7	-0.6913	0.1056	SIRT7
clu_16829_+	1.73401e-08	0.215492	-0.185814	0.5992	1	KANK1	KANK1	-0.4008	0.215492	KANK1
clu_21316_-	1.73852e-08	0.1838	-0.22208	-0.1	-0.1	MBP	ENSG00000197971.10	0	0.22208	ENSG00000197971.10
clu_26071_-	1.91492e-08	0.127188	-0.0453723	0.8682	-0.1	ZNF605	NA	0.9682	0.127188	ZNF605
clu_10209_-	2.10438e-08	0.107482	-0.0449091	0.5019	0.0049	CRAT	CRAT	0.497	0.107482	CRAT
clu_28073_-	2.3493e-08	0.13419	-0.13419	-0.1	1	NA	NDC1	-1.1	0.13419	NDC1
clu_28417_-	2.38968e-08	0.161984	-0.161984	-0.1	0.447414	ENSG00000116793.11	PHTF1	-0.547414	0.161984	PHTF1
clu_15204_+	2.70106e-08	0.0661471	-0.117698	0.35582	0.451175	GK	GK	-0.095355	0.117698	GK
clu_37323_-	3.05238e-08	0.179889	-0.118145	0.1392	0.33135	SLC19A1	SLC19A1	-0.19215	0.179889	SLC19A1
clu_22644_+	4.15958e-08	0.165974	-0.165974	0.356325	-0.1	SLC22A5	SLC22A5	0.456325	0.165974	SLC22A5
clu_22502_+	6.51724e-08	0.145149	-0.145149	0.123385	0.07691	CAST	CAST	0.0464746	0.145149	CAST
clu_10741_+	7.44732e-08	0.105815	-0.0501783	0.3179	0.186483	CACNB3	CACNB3	0.131417	0.105815	CACNB3
clu_12026_-	9.62393e-08	0.0866003	-0.147763	0.9263	1	EXOC6B	EXOC6B	-0.0737	0.147763	EXOC6B
clu_31282_+	9.83388e-08	0.14307	-0.124384	1	1	B3GNT2	B3GNT2	0	0.14307	B3GNT2
clu_5892_-	9.83388e-08	0.0706215	-0.124501	0.5292	0.712	MTX3	MTX3	-0.1828	0.124501	MTX3
clu_19049_+	9.90576e-08	0.105702	-0.0768332	0.50305	0.50145	FNDC3B	FNDC3B	0.0016	0.105702	FNDC3B
clu_31236_+	9.90576e-08	0.111463	-0.0694262	0.8526	0.8996	SPTBN1	SPTBN1	-0.047	0.111463	SPTBN1
clu_10654_+	1.08435e-07	0.191806	-0.191806	-0.1	0.376375	ENSG00000029153.10	ARNTL2	-0.476375	0.191806	ARNTL2
clu_1646_-	1.16117e-07	0.102085	-0.0733943	0.330562	0.1472	SLC25A45	SLC25A45	0.183363	0.102085	SLC25A45
clu_27686_-	1.2415e-07	0.127722	-0.121666	1	0.50045	GALE	GALE	0.49955	0.127722	GALE
clu_38705_+	1.35134e-07	0.10898	-0.106623	-0.1	-0.1	PPP1R14B-AS1	PPP1R14B-AS1	0	0.10898	PPP1R14B-AS1
clu_46_-	1.67799e-07	0.110401	-0.0586619	0.6715	0.6715	ARHGAP6	ARHGAP6	0	0.110401	ARHGAP6
clu_14246_+	1.71961e-07	0.147732	-0.0984794	0.9811	0.9811	HIST2H4A	HIST2H4A	0	0.147732	HIST2H4A
clu_1262_-	1.93792e-07	0.171612	-0.0761695	1	-0.1	SBF2	SBF2	1.1	0.171612	SBF2
clu_9130_-	2.22113e-07	0.117171	-0.143295	-0.1	0.50315	SHARPIN	SHARPIN	-0.60315	0.143295	SHARPIN
clu_25851_-	2.37927e-07	0.0608407	-0.112233	0.8596	1	TBX3	TBX3	-0.1404	0.112233	TBX3
clu_28446_-	2.53113e-07	0.0810007	-0.13339	-0.1	1	ENSG00000118729.10	CASQ2	-1.1	0.13339	CASQ2
clu_9926_-	2.66578e-07	0.0385557	-0.121437	-0.1	-0.1	MFSD14CP	MFSD14C	0	0.121437	MFSD14C
clu_16094_+	2.79128e-07	0.0813198	-0.100212	-0.1	0.4496	NA	TEF	-0.5496	0.100212	TEF
clu_653_-	2.80899e-07	0.0630048	-0.100162	-0.1	0.5007	PI4KAP2	PI4KA	-0.6007	0.100162	PI4KA
clu_17869_-	2.92028e-07	0.121293	-0.0705223	0.3918	0.0027	MTRF1	MTRF1	0.3891	0.121293	MTRF1
clu_28537_-	3.23965e-07	0.194242	-0.207955	0.51575	0.51575	ANKRD35	ANKRD35	0	0.207955	ANKRD35
clu_29302_-	3.27094e-07	0.135067	-0.135067	-0.1	0.5731	NA	HEATR1	-0.6731	0.135067	HEATR1
clu_23325_+	3.28044e-07	0.176947	-0.176947	-0.1	0.9056	NA	ANKS1A	-1.0056	0.176947	ANKS1A
clu_19505_-	3.61326e-07	0.126658	-0.0444151	0.502433	0.30598	AC129492.3,VAMP2	TMEM107	0.196453	0.126658	AC129492.3,VAMP2
clu_9854_-	5.68013e-07	0.134289	-0.134289	0.6821	0.00136667	AUH	AUH	0.680733	0.134289	AUH
clu_33166_-	7.81546e-07	0.192803	-0.192803	1	0.9094	SESN1	SESN1	0.0906	0.192803	SESN1
clu_38566_+	8.2249e-07	0.13972	-0.0948298	0.84996	0.93685	MADD	MADD	-0.08689	0.13972	MADD
clu_8435_+	8.38014e-07	0.299018	-0.299294	0.2561	1	ING1	ING1	-0.7439	0.299294	ING1
clu_16455_-	9.21473e-07	0.180494	-0.173256	0.4725	-0.1	CDKL1	ENSG00000100490.5	0.5725	0.180494	CDKL1
clu_9035_-	1.06901e-06	0.137575	-0.139955	-0.1	0.376255	NA	ZFAT	-0.476255	0.139955	ZFAT
clu_28289_-	1.2687e-06	0.106334	-0.100447	0.989867	0.7752	BCAR3	BCAR3	0.214667	0.106334	BCAR3
clu_6119_-	1.42384e-06	0.232069	-0.232069	0	0.618033	FAM13B	FAM13B	-0.618033	0.232069	FAM13B
clu_15646_+	1.49341e-06	0.0881878	-0.160122	0.25	0.378333	MTMR1	MTMR1	-0.128333	0.160122	MTMR1
clu_12539_-	1.90566e-06	0.0584408	-0.112016	0.2034	0.7855	COBLL1	COBLL1	-0.5821	0.112016	COBLL1
clu_4151_-	2.31235e-06	0.11641	-0.117751	0.8266	0.329667	TMCC1	TMCC1	0.496933	0.117751	TMCC1
clu_25932_-	2.31492e-06	0.0946127	-0.269671	0.0003	0.202538	KDM2B	KDM2B	-0.202237	0.269671	KDM2B
clu_30488_+	2.6593e-06	0.104192	-0.104192	0.7958	0.5095	TCF12	TCF12	0.2863	0.104192	TCF12
clu_21865_+	2.88504e-06	0.131411	-0.173776	1	0.7469	OXR1	OXR1	0.2531	0.173776	OXR1
clu_8539_-	3.36133e-06	0.184331	-0.22891	0.326	0.4927	MTUS1	MTUS1	-0.1667	0.22891	MTUS1
clu_29260_-	3.46214e-06	0.169648	-0.200474	-0.1	0.21772	NA	PCNX2	-0.31772	0.200474	PCNX2
clu_39030_+	3.50445e-06	0.0884473	-0.161363	0.644333	0.75545	EMSY	EMSY	-0.111117	0.161363	EMSY
clu_14479_+	3.75253e-06	0.158529	-0.167983	-0.1	0.3846	ENSG00000018625.10	ATP1A2	-0.4846	0.167983	ATP1A2
clu_15502_+	3.82188e-06	0.130773	-0.134802	0.595033	0.1536	NXT2	NXT2	0.441433	0.134802	NXT2
clu_6400_-	4.05757e-06	0.132297	-0.116013	0.4722	0.9539	MGAT1	MGAT1	-0.4817	0.132297	MGAT1
clu_24215_-	4.40679e-06	0.0765893	-0.102353	0.0188	0.0044	NPIPB2	NPIPB2	0.0144	0.102353	NPIPB2
clu_15093_+	4.97902e-06	0.039409	-0.115258	0.1589	1	PGBD2	PGBD2	-0.8411	0.115258	PGBD2
clu_6010_-	5.12456e-06	0.158155	-0.082047	0.597333	-0.1	MCC	NA	0.697333	0.158155	MCC
clu_27002_+	6.25704e-06	0.126149	-0.0678078	0.58285	0.0013	CCDC9	CCDC9	0.58155	0.126149	CCDC9
clu_29334_-	7.55207e-06	0.161308	-0.142051	0.50125	0.0988	SMYD3	SMYD3	0.40245	0.161308	SMYD3
clu_22147_+	8.63129e-06	0.0625803	-0.112102	-0.1	1	PDZD2	PDZD2	-1.1	0.112102	PDZD2
clu_3423_-	9.27471e-06	0.0478283	-0.139237	-0.1	0.613889	NA	CLASP2	-0.713889	0.139237	CLASP2
clu_38253_+	9.61883e-06	0.101338	-0.0878424	0.63435	0.62315	TSPAN4	TSPAN4	0.0112	0.101338	TSPAN4
clu_19317_-	9.62932e-06	0.113276	-0.0724554	0.14515	0	SMG6	SMG6	0.14515	0.113276	SMG6
clu_2162_-	1.06246e-05	0.102631	-0.102631	0.53155	1	THYN1	THYN1	-0.46845	0.102631	THYN1
clu_38125_-	1.35975e-05	0.0773143	-0.116142	-0.1	0.50875	NSMCE4A	NSMCE4A	-0.60875	0.116142	NSMCE4A
clu_20904_-	1.37673e-05	0.0878086	-0.157761	-0.1	-0.1	WFDC3	NA	0	0.157761	NA
clu_19881_-	1.42975e-05	0.110381	-0.110381	-0.1	0.290578	NA	GSDMB	-0.390578	0.110381	GSDMB
clu_16186_+	1.43399e-05	0.117374	-0.108202	0.954	0.954	TRABD	TRABD	0	0.117374	TRABD
clu_30595_+	1.47471e-05	0.1639	-0.1639	0.8952	0.5018	PAQR5	PAQR5	0.3934	0.1639	PAQR5
clu_16031_+	1.47576e-05	0.217482	-0.221175	0.8285	1	MAFF	MAFF	-0.1715	0.221175	MAFF
clu_39843_+	1.67185e-05	0.100034	-0.116938	-0.1	0.279725	NA	AFF1	-0.379725	0.116938	AFF1
clu_208_-	1.70285e-05	0.129617	-0.025796	0.0025	0.344	FAM156A	FAM156A	-0.3415	0.129617	FAM156A
clu_15312_+	1.79098e-05	0.183467	-0.11242	0.28102	0.16295	PPP1R3F	PPP1R3F	0.11807	0.183467	PPP1R3F
clu_29834_+	2.00404e-05	0.148555	-0.158521	1	0.975	PCGF5	PCGF5	0.025	0.158521	PCGF5
clu_32200_+	2.32394e-05	0.183094	-0.186868	0.6197	0.4961	PNKD	PNKD	0.1236	0.186868	PNKD
clu_7070_-	2.60732e-05	0.149665	-0.0891366	1	-0.1	ZNF77	AC119403.1	1.1	0.149665	ZNF77
clu_4197_-	2.7468e-05	0.0627912	-0.11206	-0.1	1	ENSG00000174579.3	MSL2	-1.1	0.11206	MSL2
clu_35054_+	3.59902e-05	0.0900078	-0.13658	0.5817	0.5521	TANC2	TANC2	0.0296	0.13658	TANC2
clu_39761_+	3.63093e-05	0.0940529	-0.110959	0.3963	0.93075	RUFY3	RUFY3	-0.53445	0.110959	RUFY3
clu_36618_-	3.78036e-05	0.119507	-0.107162	1	0.5232	ANKRD17	ANKRD17	0.4768	0.119507	ANKRD17
clu_36863_-	4.07513e-05	0.222252	-0.222252	1	0.6633	NUDT6	NUDT6	0.3367	0.222252	NUDT6
clu_7440_-	5.42408e-05	0.131317	-0.131317	0.305	1	BRD4	BRD4	-0.695	0.131317	BRD4
clu_30783_+	5.80756e-05	0.132108	-0.123136	0.33384	0.1757	AKAP13	AKAP13	0.15814	0.132108	AKAP13
clu_38330_+	5.9682e-05	0.137756	-0.109004	0.2	-0.1	PPFIBP2	PPFIBP2	0.3	0.137756	PPFIBP2
clu_7090_-	5.98579e-05	0.0589227	-0.111366	0.7924	0.5724	PIP5K1C	PIP5K1C	0.22	0.111366	PIP5K1C
clu_35758_-	6.29224e-05	0.139939	-0.0873911	0.40356	0.484575	MLXIPL	MLXIPL	-0.081015	0.139939	MLXIPL
clu_12375_-	6.56014e-05	0.0757403	-0.107856	-0.1	0.490682	ENSG00000136717.10	BIN1	-0.590682	0.107856	BIN1
clu_2136_-	6.81982e-05	0.118982	-0.0797382	0.7266	0	ARHGAP32	ARHGAP32	0.7266	0.118982	ARHGAP32
clu_12209_-	7.22591e-05	0.0657437	-0.138409	0.9728	0.9864	FAHD2B	FAHD2B	-0.0136	0.138409	FAHD2B
clu_31869_+	7.49034e-05	0.109151	-0.109151	-0.1	1	NA	SSB	-1.1	0.109151	SSB
clu_3790_-	7.57816e-05	0.145258	-0.145258	0.361067	0.1413	ARHGEF3	ARHGEF3	0.219767	0.145258	ARHGEF3
clu_36568_-	7.74598e-05	0.184343	-0.184343	0.8594	-0.1	LNX1	ENSG00000072201.9	0.9594	0.184343	LNX1
clu_27518_-	7.81691e-05	0.0883359	-0.106411	0.20254	0.98285	MTHFR	MTHFR	-0.78031	0.106411	MTHFR
clu_38578_+	8.64604e-05	0.0866569	-0.103195	-0.1	0.53145	NA	NDUFS3,PTPMT1	-0.63145	0.103195	NDUFS3,PTPMT1
clu_15504_+	8.95739e-05	0.164679	-0.164679	0.8152	-0.1	TMEM164	ENSG00000157600.7	0.9152	0.164679	TMEM164
clu_17535_+	9.40108e-05	0.184146	-0.187359	0.250575	0.002	MIGA2	MIGA2	0.248575	0.187359	MIGA2
clu_31226_+	9.72608e-05	0.0545324	-0.129097	-0.1	1	CATG00000042805.1	CHAC2	-1.1	0.129097	CHAC2
clu_6504_+	0.000100717	0.103067	-0.0624734	0.55645	0.1611	NDUFAF5	NDUFAF5	0.39535	0.103067	NDUFAF5
clu_16195_+	0.000101199	0.129074	-0.120952	0.3344	0.6257	PPP6R2	PPP6R2	-0.2913	0.129074	PPP6R2
clu_24604_-	0.000122886	0.169759	-0.169759	-0.1	0.39995	NA	CMTM4	-0.49995	0.169759	CMTM4
clu_30075_+	0.000131142	0.122225	-0.107513	0.0732048	0.023375	INPP5F	INPP5F	0.0498298	0.122225	INPP5F
clu_7080_-	0.000150828	0.119735	-0.123288	0.2479	0.333333	TLE5	TLE5	-0.0854333	0.123288	TLE5
clu_1114_-	0.000157778	0.167583	-0.13231	1	-0.1	DEAF1	DEAF1	1.1	0.167583	DEAF1
clu_22597_+	0.000171743	0.23429	-0.23429	0.8995	0.94985	TNFAIP8	TNFAIP8	-0.05035	0.23429	TNFAIP8
clu_31302_+	0.000184881	0.0897013	-0.112648	0.038	1	SLC1A4	SLC1A4	-0.962	0.112648	SLC1A4
clu_32971_-	0.000196785	0.110558	-0.110558	0.335533	0.166633	DST	DST	0.1689	0.110558	DST
clu_39572_+	0.000206584	0.0989287	-0.119277	-0.1	0.444467	NA	CC2D2A	-0.544467	0.119277	CC2D2A
clu_18910_+	0.000233273	0.127949	-0.127949	0.180882	0.194133	NCK1	NCK1	-0.0132515	0.127949	NCK1
clu_20571_-	0.000240662	0.168114	-0.123633	-0.1	0.2286	NA	CCDC57	-0.3286	0.168114	CCDC57
clu_9924_-	0.000242141	0.0550889	-0.153128	0.619067	0.0006	ZNF782	ZNF782	0.618467	0.153128	ZNF782
clu_19766_-	0.000328171	0.112804	-0.0816789	0.368267	0.54035	CCT6B	CCT6B	-0.172083	0.112804	CCT6B
clu_14776_+	0.00032974	0.127479	-0.129422	-0.1	1	SHISA4	SHISA4	-1.1	0.129422	SHISA4
clu_31442_+	0.000349043	0.117719	-0.131458	0.002	0.5182	VAMP8	VAMP8	-0.5162	0.131458	VAMP8
clu_18406_+	0.000367688	0.1395	-0.0699456	-0.1	1	ZBTB47	ZBTB47	-1.1	0.1395	ZBTB47
clu_16369_-	0.000400144	0.10839	-0.10839	0.670725	0.01035	DTD2,AL139353.1	AL139353.1,DTD2	0.660375	0.10839	DTD2,AL139353.1
clu_2234_-	0.0004097	0.133525	-0.13747	-0.1	0.0203	ULK4P1,AC135983.1	GOLGA8O	-0.1203	0.13747	GOLGA8O
clu_35828_-	0.000414646	0.120776	-0.101811	0.559075	1	CACNA2D1	CACNA2D1	-0.440925	0.120776	CACNA2D1
clu_29483_+	0.000470461	0.108527	-0.13707	0.441829	0.298133	KIAA1217	KIAA1217	0.143695	0.13707	KIAA1217
clu_17604_+	0.000493749	0.139154	-0.141549	0.6952	0.80425	SPACA9	SPACA9	-0.10905	0.141549	SPACA9
clu_7898_-	0.000519436	0.0761009	-0.140286	0.5043	0.0982	DBP	DBP	0.4061	0.140286	DBP
clu_39274_+	0.000540658	0.107639	-0.107639	1	0.00845	CCDC84	CCDC84	0.99155	0.107639	CCDC84
clu_13024_+	0.000631014	0.113352	-0.0822892	0.50915	-0.1	ATAD3B	ATAD3B	0.60915	0.113352	ATAD3B
clu_4055_-	0.000631828	0.106362	-0.106362	0.5917	0.433425	MYLK	MYLK	0.158275	0.106362	MYLK
clu_33022_-	0.000632741	0.153786	-0.107437	-0.1	0.5208	PGM3	PGM3	-0.6208	0.153786	PGM3
clu_24671_-	0.000632926	0.122652	-0.0852776	1	0.5906	PDF	COG8	0.4094	0.122652	PDF
clu_7044_-	0.000647159	0.102121	-0.119226	0.30876	0.220543	MKNK2	MKNK2	0.0882171	0.119226	MKNK2
clu_13134_+	0.000677742	0.0517536	-0.100804	0.0390857	0.0231	TARDBP,AL109811.3	TARDBP	0.0159857	0.100804	TARDBP,AL109811.3
clu_8092_-	0.000731146	0.0902003	-0.103222	0.264	0.56184	ZNF550	ZNF550	-0.29784	0.103222	ZNF550
clu_10891_+	0.000747143	0.102825	-0.216069	0	0.2022	RAB5B	RAB5B	-0.2022	0.216069	RAB5B
clu_5281_+	0.000855431	0.153062	-0.104232	0.6419	0.3214	CES2	CES2	0.3205	0.153062	CES2
clu_29244_-	0.000870155	0.144581	-0.149535	-0.1	0.94455	NA	TTC13	-1.04455	0.149535	TTC13
clu_3583_-	0.000879503	0.110565	-0.110565	0.30459	0.0344	SLC26A6	SLC26A6	0.27019	0.110565	SLC26A6
clu_10994_+	0.000921464	0.104897	-0.106	0.2627	0.52695	RXYLT1	RXYLT1	-0.26425	0.106	RXYLT1
clu_4738_+	0.000924147	0.129168	-0.129168	0.09275	0.9778	ZNF174	ZNF174	-0.88505	0.129168	ZNF174
clu_36913_-	0.000925286	0.187966	-0.2671	0.0386	0.500962	INPP4B	INPP4B	-0.462363	0.2671	INPP4B
clu_20306_-	0.00109612	0.120509	-0.120509	0.7105	0.2877	C17orf58	C17orf58	0.4228	0.120509	C17orf58
clu_30833_+	0.00118121	0.128882	-0.178421	0.9777	0.9777	FURIN	FURIN	0	0.178421	FURIN
clu_20470_-	0.00123601	0.0777496	-0.111575	0.726025	0.0007	CYTH1	CYTH1	0.725325	0.111575	CYTH1
clu_8097_-	0.00127005	0.0487322	-0.120596	0.3732	0.319283	AC010326.2	ZNF417	0.0539167	0.120596	AC010326.2
clu_6011_-	0.00131519	0.115355	-0.0458128	0.5129	-0.1	MCC	MCC	0.6129	0.115355	MCC
clu_28418_-	0.00133988	0.0933893	-0.101634	1	0.5788	PHTF1	PHTF1	0.4212	0.101634	PHTF1
clu_11822_-	0.00134724	0.102642	-0.0540481	0.5003	0.0047	THUMPD2	THUMPD2	0.4956	0.102642	THUMPD2
clu_18401_+	0.00140121	0.113625	-0.0907701	1	0.03405	NKTR	NKTR	0.96595	0.113625	NKTR
clu_8048_-	0.00143823	0.130997	-0.109139	0.388633	0.5723	PPP1R12C	PPP1R12C	-0.183667	0.130997	PPP1R12C
clu_3780_-	0.00145166	0.113355	-0.141275	0.9888	0.5856	WNT5A	WNT5A	0.4032	0.141275	WNT5A
clu_38363_+	0.00164073	0.127804	-0.0735699	-0.1	-0.1	ENSG00000133805.11	ENSG00000133805.11	0	0.127804	ENSG00000133805.11
clu_7040_-	0.00166811	0.116132	-0.130922	0.20018	0.181267	MKNK2	MKNK2	0.0189133	0.130922	MKNK2
clu_27149_+	0.00205609	0.123717	-0.0777284	1	-0.1	AC010332.3,ZNF578	AC010332.3	1.1	0.123717	AC010332.3,ZNF578
clu_15609_+	0.00211065	0.19445	-0.183506	0.4504	0.41175	FHL1	FHL1	0.03865	0.19445	FHL1
clu_21499_+	0.00216306	0.135012	-0.0874031	0.333333	-0.1	SLC25A37	SLC25A37	0.433333	0.135012	SLC25A37
clu_32587_-	0.0021779	0.116592	-0.116592	0.192612	1	DEK	DEK	-0.807388	0.116592	DEK
clu_29709_+	0.00221326	0.153345	-0.145952	1	0.6793	CHST3	CHST3	0.3207	0.153345	CHST3
clu_33556_+	0.00231288	0.0686752	-0.103076	0.2	0.0555667	DCAF11	DCAF11	0.144433	0.103076	DCAF11
clu_19704_-	0.00241432	0.166178	-0.117679	0.114	1	TLCD1	TLCD1	-0.886	0.166178	TLCD1
clu_4379_-	0.00252115	0.174053	-0.116422	0.7899	1	PLD1	PLD1	-0.2101	0.174053	PLD1
clu_727_-	0.00276185	0.0821927	-0.151451	0.6438	0.0033	TTC28	TTC28	0.6405	0.151451	TTC28
clu_1587_-	0.00277044	0.118906	-0.0865448	0.36165	0.7092	C11orf95	C11orf95	-0.34755	0.118906	C11orf95
clu_34692_+	0.00299106	0.200161	-0.187455	0.597533	0	THRA	THRA	0.597533	0.200161	THRA
clu_27982_-	0.00310835	0.111643	-0.0647049	0.5367	0.174256	MUTYH	MUTYH	0.362444	0.111643	MUTYH
clu_18945_+	0.00324641	0.104471	-0.104471	0.431767	1	RASA2	RASA2	-0.568233	0.104471	RASA2
clu_31792_+	0.00341168	0.144311	-0.144311	0.19164	0.0189	MBD5	MBD5	0.17274	0.144311	MBD5
clu_21708_+	0.00360444	0.109974	-0.102449	0.542133	0.111867	ADHFE1	AC009879.3,ADHFE1	0.430267	0.109974	ADHFE1
clu_32871_-	0.00419794	0.107917	-0.107917	-0.1	0.55246	NA	TRERF1	-0.65246	0.107917	TRERF1
clu_18312_+	0.00420036	0.164005	-0.164005	0.0107	1	CMTM8	CMTM8	-0.9893	0.164005	CMTM8
clu_22660_+	0.00440105	0.115766	-0.0749163	0.6518	1	JADE2	JADE2	-0.3482	0.115766	JADE2
clu_28685_-	0.00440356	0.113412	-0.113412	0.9819	0.5166	S100A2	S100A2	0.4653	0.113412	S100A2
clu_41068_+	0.00484817	0.155068	-0.155068	0.179175	0.243423	CALD1	CALD1	-0.0642481	0.155068	CALD1
clu_15322_+	0.00540739	0.115946	-0.059152	0.0062	0.6911	FAM156B	FAM156B	-0.6849	0.115946	FAM156B
clu_20817_-	0.00547704	0.149905	-0.0558748	-0.1	0.3221	NA	AL121753.1	-0.4221	0.149905	AL121753.1
clu_27790_-	0.00636648	0.0646417	-0.114711	0.616825	0.285333	ADGRB2	ADGRB2	0.331492	0.114711	ADGRB2
clu_24326_-	0.00701077	0.0559207	-0.105014	0.262175	0.0881	ERI2	ERI2	0.174075	0.105014	ERI2
clu_4765_+	0.00724552	0.11291	-0.11291	0.5108	0.1402	NUDT16L1	NUDT16L1	0.3706	0.11291	NUDT16L1
clu_24871_-	0.00744322	0.107993	-0.0570175	0.211022	0.0008	KLHDC4	KLHDC4	0.210222	0.107993	KLHDC4
clu_15045_+	0.00748905	0.123105	-0.0689754	1	0	FMN2	FMN2	1	0.123105	FMN2
clu_24742_-	0.00749541	0.104387	-0.0518323	0.233556	0.03162	ZNF821	ZNF821	0.201936	0.104387	ZNF821
clu_23820_+	0.00772679	0.125077	-0.125077	0.938	1	PDE7B	PDE7B	-0.062	0.125077	PDE7B
clu_33477_-	0.00838398	0.103901	-0.0816007	0.1595	0.7591	AL031315.1	WDR27	-0.5996	0.103901	WDR27
clu_38652_+	0.00907716	0.0732153	-0.100158	0.0238	0.5073	TTC9C	TTC9C	-0.4835	0.100158	TTC9C
clu_3864_-	0.00922976	0.194002	-0.194002	0.247879	0.55732	FOXP1,AC097634.4	FOXP1	-0.309441	0.194002	FOXP1
clu_34427_+	0.00951924	0.1093	-0.122026	-0.1	0.5	CATG00000030853.1	RAI1	-0.6	0.122026	RAI1
clu_9159_-	0.0098289	0.044228	-0.102305	0.5213	1	CYHR1	CYHR1	-0.4787	0.102305	CYHR1
clu_22579_+	0.00988862	0.164246	-0.129779	0.0030125	0.61	LVRN	LVRN	-0.606988	0.164246	LVRN
clu_34678_+	0.0100316	0.119505	-0.102018	0.27838	-0.1	STARD3	STARD3	0.37838	0.119505	STARD3
clu_13073_+	0.0102617	0.101775	-0.113159	-0.1	1	ENSG00000116273.5	PHF13	-1.1	0.113159	PHF13
clu_1527_-	0.0103742	0.1011	-0.1011	1	0.0895	MTA2	MTA2	0.9105	0.1011	MTA2
clu_5376_+	0.0114378	0.104134	-0.102513	1	0.53295	VPS4A	SNTB2	0.46705	0.104134	VPS4A
clu_39294_+	0.0125525	0.111473	-0.0560314	0.51515	-0.1	HINFP	HINFP	0.61515	0.111473	HINFP
clu_14686_+	0.0127293	0.0932467	-0.110007	-0.1	0.7629	ENSG00000058085.10	LAMC2	-0.8629	0.110007	LAMC2
clu_41_-	0.0136555	0.0877599	-0.100984	0.696633	1	MID1	MID1	-0.303367	0.100984	MID1
clu_41143_+	0.0137207	0.0958996	-0.106022	1	0.007	ZNF783	ZNF783	0.993	0.106022	ZNF783
clu_29885_+	0.0138984	0.10771	-0.0524107	0.446	-0.1	ZNF518A	ZNF518A	0.546	0.10771	ZNF518A
clu_10104_-	0.0143718	0.0562205	-0.107677	1	0.316	DENND1A	DENND1A	0.684	0.107677	DENND1A
clu_39164_+	0.0144964	0.161303	-0.114293	1	-0.1	ZC3H12C	ENSG00000149289.6	1.1	0.161303	ZC3H12C
clu_19224_+	0.0144989	0.104238	-0.104238	0.25638	0.0002	PIGX	PIGX	0.25618	0.104238	PIGX
clu_15599_+	0.0150583	0.155398	-0.0877203	1	-0.1	ZNF449	ENSG00000173275.8	1.1	0.155398	ZNF449
clu_11551_-	0.0152192	0.100486	-0.0421012	0.9322	1	AC108488.2,AC108488.1	AC108488.2	-0.0678	0.100486	AC108488.2
clu_29884_+	0.0159697	0.0876485	-0.112913	0.7039	1	CCNJ	CCNJ	-0.2961	0.112913	CCNJ
clu_584_-	0.0163084	0.0472253	-0.106257	0.351467	0.0481	BID	BID	0.303367	0.106257	BID
clu_1253_-	0.0164813	0.173817	-0.165957	1	0.0005	SBF2	SBF2	0.9995	0.173817	SBF2
clu_16190_+	0.0166372	0.108234	-0.0831527	0.6799	-0.1	SELENOO	ENSG00000073169.9	0.7799	0.108234	SELENOO
clu_38959_+	0.0171601	0.0898256	-0.103572	0.334	0.0012	NADSYN1	NADSYN1	0.3328	0.103572	NADSYN1
clu_24751_-	0.0179104	0.15025	-0.145778	0.3247	0.772667	ZFHX3	ZFHX3	-0.447967	0.15025	ZFHX3
clu_4736_+	0.0182959	0.111851	-0.0935494	0.329967	0.329967	ZNF75A	ZNF75A	0	0.111851	ZNF75A
clu_10638_+	0.0187023	0.105631	-0.122268	0.5512	0.50455	SSPN	SSPN	0.04665	0.122268	SSPN
clu_1992_-	0.0199095	0.110613	-0.104304	0.3417	0.31262	SLC35F2	SLC35F2	0.02908	0.110613	SLC35F2
clu_16058_+	0.0202135	0.108674	-0.108674	0.7575	0.3148	TNRC6B	TNRC6B	0.4427	0.108674	TNRC6B
clu_18517_+	0.0204772	0.192416	-0.179246	0.9864	0.0953	INKA1	INKA1	0.8911	0.192416	INKA1
clu_20248_-	0.0206839	0.10785	-0.0966883	1	-0.1	PECAM1	NA	1.1	0.10785	PECAM1
clu_15133_+	0.0214954	0.12609	-0.131454	0.184225	0.324263	TBL1X	TBL1X	-0.140038	0.131454	TBL1X
clu_7750_-	0.0234595	0.106435	-0.0418326	0.519867	-0.1	DEDD2	DEDD2	0.619867	0.106435	DEDD2
clu_32970_-	0.0242348	0.107235	-0.107235	0.115	0.215214	DST	DST	-0.100214	0.107235	DST
clu_32217_+	0.0243266	0.105287	-0.0582097	0.870267	0	STK36	STK36	0.870267	0.105287	STK36
clu_4477_-	0.0244503	0.134391	-0.134391	0.1093	0.56156	TMEM44	TMEM44	-0.45226	0.134391	TMEM44
clu_38354_+	0.0244882	0.0748479	-0.110643	0.8721	1	WEE1	WEE1	-0.1279	0.110643	WEE1
clu_7937_-	0.02786	0.105379	-0.105379	0.263283	0.226214	FUZ	FUZ	0.037069	0.105379	FUZ
clu_3239_+	0.0283418	0.07617	-0.110521	0.0686	0.9615	ZNF236	ZNF236	-0.8929	0.110521	ZNF236
clu_35421_-	0.0285235	0.114755	-0.0545921	-0.1	0.755	ENSG00000182095.10	TNRC18	-0.855	0.114755	TNRC18
clu_3204_+	0.0286674	0.125595	-0.0659227	0.6326	0.4769	RELCH	RELCH	0.1557	0.125595	RELCH
clu_7219_-	0.0291694	0.098307	-0.103441	0.50115	1	CD320	CD320	-0.49885	0.103441	CD320
clu_26775_+	0.0303111	0.110249	-0.066281	1	0.0147	KCNK6	KCNK6	0.9853	0.110249	KCNK6
clu_2448_-	0.030584	0.105411	-0.0892569	0.40402	-0.1	ATP8B4	ATP8B4	0.50402	0.105411	ATP8B4
clu_27161_+	0.0311169	0.0650035	-0.122716	1	1	ZNF845	ZNF845	0	0.122716	ZNF845
clu_444_-	0.0319744	0.141544	-0.118291	-0.1	0.29002	NA	GPC3	-0.39002	0.141544	GPC3
clu_11348_+	0.0353717	0.148326	-0.130079	0.8688	1	FBXW8	FBXW8	-0.1312	0.148326	FBXW8
clu_38492_+	0.0355203	0.128944	-0.113485	0.9871	0.9871	PRR5L	PRR5L	0	0.128944	PRR5L
clu_20091_-	0.0357794	0.115634	-0.115634	1	-0.1	HOXB5	ENSG00000120075.5	1.1	0.115634	HOXB5
clu_8082_-	0.0393035	0.0381704	-0.145082	0.0004	0.5004	ZNF667	ZNF667	-0.5	0.145082	ZNF667
clu_5967_-	0.0398449	0.0757899	-0.100501	0	0.8247	ERAP1	ERAP1	-0.8247	0.100501	ERAP1
clu_14511_+	0.0403204	0.099582	-0.148362	-0.1	0.53065	TOMM40L	TOMM40L	-0.63065	0.148362	TOMM40L
clu_13371_+	0.0407971	0.107503	-0.066176	1	0.01935	XKR8	XKR8	0.98065	0.107503	XKR8
clu_1475_-	0.0410603	0.10384	-0.10384	0	0.0291	DDB1	DDB1	-0.0291	0.10384	DDB1
clu_38251_+	0.0415782	0.111195	-0.0967704	1	-0.1	PNPLA2	NA	1.1	0.111195	PNPLA2
clu_6087_-	0.0420248	0.105149	-0.0760546	0.0005	0.442967	SHROOM1	SHROOM1	-0.442467	0.105149	SHROOM1
clu_24959_-	0.0473169	0.113415	-0.118524	0.5582	0.5582	CRACR2A	CRACR2A	0	0.118524	CRACR2A
clu_27033_+	0.0480446	0.141637	-0.176615	0.9947	0.9947	CYTH2	CYTH2	0	0.176615	CYTH2
clu_6946_+	0.0499171	0.100414	-0.0822079	0.23482	-0.1	PCMTD2	PCMTD2	0.33482	0.100414	PCMTD2
